# Supplementary material for: Machine learning and comparative genomics approaches for the discovery of xylose transporters in yeast
Source: Biotechnol Biofuels Bioprod. 2022 May 20;15:57. doi: 10.1186/s13068-022-02153-7 (PMC9123741; doi:10.1186/s13068-022-02153-7)
Supplement: Supplementary file 1 — Additional file 1: Table S1. Information of the species used for comparative genomics, including xylose fermentation or consumption capacity, and associated publication describing. [file 13068_2022_2153_MOESM1_ESM.xlsx]

## Sheet: S1_spps_saccharomycotina_full_t
Species' name	IDs	# assembly_accession	infraspecific_name	assembly_level	ftp_path
Alloascoidea hylecoeti	Allhylecoe	GCA_001600815.1	strain=JCM 7604	Scaffold	ftp://ftp.ncbi.nlm.nih.gov/genomes/all/GCA/001/600/815/GCA_001600815.1_JCM_7604_assembly_v001
Ambrosiozyma kashinagacola	Ambkashina	GCA_001599075.1	strain=JCM 15019	Scaffold	ftp://ftp.ncbi.nlm.nih.gov/genomes/all/GCA/001/599/075/GCA_001599075.1_JCM_15019_assembly_v001
Ambrosiozyma monospora	Ambmonospo	GCA_001599995.1	strain=JCM 7599	Scaffold	ftp://ftp.ncbi.nlm.nih.gov/genomes/all/GCA/001/599/995/GCA_001599995.1_JCM_7599_assembly_v001
Ascoidea asiatica	Ascasiatic	GCA_001600695.1	strain=JCM 7603	Scaffold	ftp://ftp.ncbi.nlm.nih.gov/genomes/all/GCA/001/600/695/GCA_001600695.1_JCM_7603_assembly_v001
Ascoidea rubescens	Ascrubesce	GCA_001661345.1	strain=DSM 1968	Scaffold	ftp://ftp.ncbi.nlm.nih.gov/genomes/all/GCA/001/661/345/GCA_001661345.1_Ascru1
Babjeviella inositovora	Babinosito	GCA_001661335.1	strain=NRRL Y-12698	Scaffold	ftp://ftp.ncbi.nlm.nih.gov/genomes/all/GCA/001/661/335/GCA_001661335.1_Babin1
Brettanomyces anomalus	Breanomalu	GCA_001754015.1	strain=CBS 7654	Scaffold	ftp://ftp.ncbi.nlm.nih.gov/genomes/all/GCA/001/754/015/GCA_001754015.1_ASM175401v1
Brettanomyces bruxellensis	Brebruxell	GCA_900186115.1		Scaffold	ftp://ftp.ncbi.nlm.nih.gov/genomes/all/GCA/900/186/115/GCA_900186115.1_UMY321ace
Brettanomyces custersianus	Brecusters	GCA_001746385.1	strain=CBS 4805	Scaffold	ftp://ftp.ncbi.nlm.nih.gov/genomes/all/GCA/001/746/385/GCA_001746385.1_ASM174638v1
Brettanomyces naardenensis	Brenaarden	GCA_001753995.1	strain=CBS 7540	Scaffold	ftp://ftp.ncbi.nlm.nih.gov/genomes/all/GCA/001/753/995/GCA_001753995.1_ASM175399v1
Candida aaseri	Canaaseri	GCA_002068075.1	strain=SH-14	Scaffold	ftp://ftp.ncbi.nlm.nih.gov/genomes/all/GCA/002/068/075/GCA_002068075.1_cb02				http://www.mycobank.org/BioloMICS.aspx?TableKey=14682616000000089&Rec=127&Fields=All
Candida albicans	Canalbican	GCA_000182965.3	strain=SC5314	Chromosome	ftp://ftp.ncbi.nlm.nih.gov/genomes/all/GCA/000/182/965/GCA_000182965.3_ASM18296v3				https://pdfs.semanticscholar.org/7ca2/8148df744be3a6da01cdd5b9e35883e83f33.pdf	https://www.pnas.org/content/pnas/108/32/13212.full.pdf
Candida apicola	Canapicola	GCA_001005415.1	strain=NRRL Y-50540	Scaffold	ftp://ftp.ncbi.nlm.nih.gov/genomes/all/GCA/001/005/415/GCA_001005415.1_ASM100541v1
Candida arabinofermentans	Canarabino	GCA_001661425.1	strain=NRRL YB-2248	Scaffold	ftp://ftp.ncbi.nlm.nih.gov/genomes/all/GCA/001/661/425/GCA_001661425.1_Canar1
Candida auris	Canauris	GCA_001189475.1	strain=6684	Scaffold	ftp://ftp.ncbi.nlm.nih.gov/genomes/all/GCA/001/189/475/GCA_001189475.1_ASM118947v1
Candida boidinii	Canboidini	GCA_001599335.1	strain=JCM 9604	Scaffold	ftp://ftp.ncbi.nlm.nih.gov/genomes/all/GCA/001/599/335/GCA_001599335.1_JCM_9604_assembly_v001
Candida bracarensis	Canbracare	GCA_001077315.1	strain=CBS 10154	Contig	ftp://ftp.ncbi.nlm.nih.gov/genomes/all/GCA/001/077/315/GCA_001077315.1_ASM107731v1
Candida carpophila	Cancarpoph	GCA_001599235.1	strain=JCM 9396	Scaffold	ftp://ftp.ncbi.nlm.nih.gov/genomes/all/GCA/001/599/235/GCA_001599235.1_JCM_9396_assembly_v001
Candida castellii	Cancastell	GCA_001046935.1	strain=CBS 4332	Contig	ftp://ftp.ncbi.nlm.nih.gov/genomes/all/GCA/001/046/935/GCA_001046935.1_ASM104693v1
Candida dubliniensis	Candublini	GCA_000026945.1	strain=CD36	Complete Genome	ftp://ftp.ncbi.nlm.nih.gov/genomes/all/GCA/000/026/945/GCA_000026945.1_ASM2694v1
Candida duobushaemulonis	Canduobush	GCA_002926085.1	strain=B09383	Contig	ftp://ftp.ncbi.nlm.nih.gov/genomes/all/GCA/002/926/085/GCA_002926085.1_CanDuoHae_v1.0
Candida ethanolica	Canethanol	GCA_001649435.1	strain=M2	Contig	ftp://ftp.ncbi.nlm.nih.gov/genomes/all/GCA/001/649/435/GCA_001649435.1_CEM2dn
Candida glabrata	Canglabrat	GCA_000002545.2	strain=CBS 138	Chromosome	ftp://ftp.ncbi.nlm.nih.gov/genomes/all/GCA/000/002/545/GCA_000002545.2_ASM254v2
Candida haemulonis	Canhaemulo	GCA_002926055.1	strain=B11899	Contig	ftp://ftp.ncbi.nlm.nih.gov/genomes/all/GCA/002/926/055/GCA_002926055.1_CanHae_1.0
Candida hawaiiana	Canhawaiia	GCA_002893645.1	strain=UWOPS91-698.3	Scaffold	ftp://ftp.ncbi.nlm.nih.gov/genomes/all/GCA/002/893/645/GCA_002893645.1_ASM289364v1
Candida intermedia	Caninterme	GCA_900106115.1	strain=CBS 141442	Chromosome	ftp://ftp.ncbi.nlm.nih.gov/genomes/all/GCA/900/106/115/GCA_900106115.1_CBS_141442_assembly
Candida ipomoeae	Canipomoea	GCA_002370145.1	strain=UWOPS 01-141c3	Scaffold	ftp://ftp.ncbi.nlm.nih.gov/genomes/all/GCA/002/370/145/GCA_002370145.1_ASM237014v1
Candida maltosa	Canmaltosa	GCA_000344705.1		Contig	ftp://ftp.ncbi.nlm.nih.gov/genomes/all/GCA/000/344/705/GCA_000344705.1_Cmaltosa_v01
Candida nivariensis	Cannivarie	GCA_001046915.1	strain=CBS 9983	Contig	ftp://ftp.ncbi.nlm.nih.gov/genomes/all/GCA/001/046/915/GCA_001046915.1_ASM104691v1
Candida orthopsilosis	Canorthops	GCA_000315875.1	strain=Co 90-125	Chromosome	ftp://ftp.ncbi.nlm.nih.gov/genomes/all/GCA/000/315/875/GCA_000315875.1_ASM31587v1
Candida parapsilosis	Canparapsi	GCA_000182765.2		Scaffold	ftp://ftp.ncbi.nlm.nih.gov/genomes/all/GCA/000/182/765/GCA_000182765.2_ASM18276v2
Candida pseudohaemulonis	Canpseudoh	GCA_002933435.1	strain=UZ153_17	Contig	ftp://ftp.ncbi.nlm.nih.gov/genomes/all/GCA/002/933/435/GCA_002933435.1_UZ153_17
Candida psychrophila	Canpsychro	GCA_900186205.1		Contig	ftp://ftp.ncbi.nlm.nih.gov/genomes/all/GCA/900/186/205/GCA_900186205.1_CANPSY1
Candida sojae	Cansojae	GCA_001442715.1	strain=GF41	Contig	ftp://ftp.ncbi.nlm.nih.gov/genomes/all/GCA/001/442/715/GCA_001442715.1_ASM144271v1
Candida sorbophila	Cansorboph	GCA_002251995.2	strain=DS02	Contig	ftp://ftp.ncbi.nlm.nih.gov/genomes/all/GCA/002/251/995/GCA_002251995.2_ASM225199v2
Candida sorboxylosa	Cansorboxy	GCA_001599115.1	strain=JCM 1536	Scaffold	ftp://ftp.ncbi.nlm.nih.gov/genomes/all/GCA/001/599/115/GCA_001599115.1_JCM_1536_assembly_v001
Candida sp.	Cansp.	GCA_001005365.1	strain=LDI48194	Contig	ftp://ftp.ncbi.nlm.nih.gov/genomes/all/GCA/001/005/365/GCA_001005365.1_ASM100536v1
Candida succiphila	Cansucciph	GCA_001599255.1	strain=JCM 9445	Scaffold	ftp://ftp.ncbi.nlm.nih.gov/genomes/all/GCA/001/599/255/GCA_001599255.1_JCM_9445_assembly_v001
Candida tenuis	Cantenuis	GCA_000223465.1	strain=ATCC 10573	Scaffold	ftp://ftp.ncbi.nlm.nih.gov/genomes/all/GCA/000/223/465/GCA_000223465.1_Candida_tenuis_v1.0
Candida torresii	Cantorresi	GCA_002893725.1	strain=CBS 5152	Scaffold	ftp://ftp.ncbi.nlm.nih.gov/genomes/all/GCA/002/893/725/GCA_002893725.1_ASM289372v1
Candida tropicalis	Cantropica	GCA_000006335.3	strain=MYA-3404	Scaffold	ftp://ftp.ncbi.nlm.nih.gov/genomes/all/GCA/000/006/335/GCA_000006335.3_ASM633v3
Candida versatilis	Canversati	GCA_001600375.1	strain=JCM 5958	Scaffold	ftp://ftp.ncbi.nlm.nih.gov/genomes/all/GCA/001/600/375/GCA_001600375.1_JCM_5958_assembly_v001
Clavispora lusitaniae	Clalusitan	GCA_000003835.1	strain=ATCC 42720	Scaffold	ftp://ftp.ncbi.nlm.nih.gov/genomes/all/GCA/000/003/835/GCA_000003835.1_ASM383v1
Cyberlindnera fabianii	Cybfabiani	GCA_001599195.1	strain=JCM 3601	Scaffold	ftp://ftp.ncbi.nlm.nih.gov/genomes/all/GCA/001/599/195/GCA_001599195.1_JCM_3601_assembly_v001
Cyberlindnera jadinii	Cybjadinii	GCA_001661405.1	strain=NRRL Y-1542	Scaffold	ftp://ftp.ncbi.nlm.nih.gov/genomes/all/GCA/001/661/405/GCA_001661405.1_Cybja1
Debaryomyces fabryi	Debfabryi	GCA_001447935.1	strain=CBS 789	Contig	ftp://ftp.ncbi.nlm.nih.gov/genomes/all/GCA/001/447/935/GCA_001447935.1_debFab1.0
Debaryomyces hansenii	Debhanseni	GCA_000006445.2	strain=CBS767	Chromosome	ftp://ftp.ncbi.nlm.nih.gov/genomes/all/GCA/000/006/445/GCA_000006445.2_ASM644v2
Eremothecium coryli	Erecoryli	GCA_000710315.1	strain=CBS 5749	Scaffold	ftp://ftp.ncbi.nlm.nih.gov/genomes/all/GCA/000/710/315/GCA_000710315.1_Eremothecium_coryli
Eremothecium cymbalariae	Erecymbala	GCA_000235365.1	strain=DBVPG#7215	Chromosome	ftp://ftp.ncbi.nlm.nih.gov/genomes/all/GCA/000/235/365/GCA_000235365.1_ASM23536v1
Eremothecium gossypii	Eregossypi	GCA_000091025.4	strain=ATCC 10895	Complete Genome	ftp://ftp.ncbi.nlm.nih.gov/genomes/all/GCA/000/091/025/GCA_000091025.4_ASM9102v4
Galactomyces candidum	Galcandidu	GCA_000743665.2	strain=3C	Contig	ftp://ftp.ncbi.nlm.nih.gov/genomes/all/GCA/000/743/665/GCA_000743665.2_ASM74366v2
Geotrichum fermentans	Geoferment	GCA_002233575.1	strain=CICC 1368	Scaffold	ftp://ftp.ncbi.nlm.nih.gov/genomes/all/GCA/002/233/575/GCA_002233575.1_ASM223357v1				https://ac.els-cdn.com/S0960852409003873/1-s2.0-S0960852409003873-main.pdf?_tid=b2c61045-ce96-4d83-9207-1c97b74a4beb&acdnat=1548348304_c163ddfbbb5a7f23ad867970c64b3ce6
Hanseniaspora guilliermondii	Hanguillie	GCA_900119595.1	strain=UTAD222	Scaffold	ftp://ftp.ncbi.nlm.nih.gov/genomes/all/GCA/900/119/595/GCA_900119595.1_version_1
Hanseniaspora opuntiae	Hanopuntia	GCA_001749795.1	strain=AWRI3578	Scaffold	ftp://ftp.ncbi.nlm.nih.gov/genomes/all/GCA/001/749/795/GCA_001749795.1_ASM174979v1
Hanseniaspora osmophila	Hanosmophi	GCA_001747045.1	strain=AWRI3579	Scaffold	ftp://ftp.ncbi.nlm.nih.gov/genomes/all/GCA/001/747/045/GCA_001747045.1_ASM174704v1
Hanseniaspora gamundiae	Hansp.	GCA_003020785.1	strain=CRUB 1928	Scaffold	ftp://ftp.ncbi.nlm.nih.gov/genomes/all/GCA/003/020/785/GCA_003020785.1_Hgam_CRUB1928T_v1
Hanseniaspora uvarum	Hanuvarum	GCA_001747055.1	strain=AWRI3580	Scaffold	ftp://ftp.ncbi.nlm.nih.gov/genomes/all/GCA/001/747/055/GCA_001747055.1_ASM174705v1
Hanseniaspora valbyensis	Hanvalbyen	GCA_001664025.1	strain=NRRL Y-1626	Scaffold	ftp://ftp.ncbi.nlm.nih.gov/genomes/all/GCA/001/664/025/GCA_001664025.1_Hanva1_1
Hanseniaspora vineae	Hanvineae	GCA_002141495.1	strain=T02/05AF	Contig	ftp://ftp.ncbi.nlm.nih.gov/genomes/all/GCA/002/141/495/GCA_002141495.1_ASM214149v1
Hyphopichia burtonii	Hypburtoni	GCA_001661395.1	strain=NRRL Y-1933	Scaffold	ftp://ftp.ncbi.nlm.nih.gov/genomes/all/GCA/001/661/395/GCA_001661395.1_Hypbu1
Hyphopichia homilentoma	Hyphomilen	GCA_001599095.1	strain=JCM 1507	Scaffold	ftp://ftp.ncbi.nlm.nih.gov/genomes/all/GCA/001/599/095/GCA_001599095.1_JCM_1507_assembly_v001
Kazachstania africana	Kazafrican	GCA_000304475.1	strain=type strain:CBS 2517	Chromosome	ftp://ftp.ncbi.nlm.nih.gov/genomes/all/GCA/000/304/475/GCA_000304475.1_Ka_CBS2517
Kazachstania naganishii	Kaznaganis	GCA_000348985.1	strain=type strain:CBS 8797	Chromosome	ftp://ftp.ncbi.nlm.nih.gov/genomes/all/GCA/000/348/985/GCA_000348985.1_ASM34898v1
Kazachstania saulgeensis	Kazsaulgee	GCA_900180425.1		Scaffold	ftp://ftp.ncbi.nlm.nih.gov/genomes/all/GCA/900/180/425/GCA_900180425.1_ASM90018042v1
Kazachstania servazzii	Kazservazz	GCA_002214935.1	strain=SRCM102023	Contig	ftp://ftp.ncbi.nlm.nih.gov/genomes/all/GCA/002/214/935/GCA_002214935.1_ASM221493v1
Kluyveromyces aestuarii	Kluaestuar	GCA_000179355.1	strain=ATCC 18862	Contig	ftp://ftp.ncbi.nlm.nih.gov/genomes/all/GCA/000/179/355/GCA_000179355.1_ASM17935v1
Kluyveromyces dobzhanskii	Kludobzhan	GCA_000820885.1	strain=CBS 2104	Contig	ftp://ftp.ncbi.nlm.nih.gov/genomes/all/GCA/000/820/885/GCA_000820885.1_KLDO_01
Kluyveromyces lactis	Klulactis	GCA_000002515.1	strain=NRRL Y-1140	Complete Genome	ftp://ftp.ncbi.nlm.nih.gov/genomes/all/GCA/000/002/515/GCA_000002515.1_ASM251v1
Kluyveromyces marxianus	Klumarxian	GCA_001417885.1	strain=DMKU3-1042	Complete Genome	ftp://ftp.ncbi.nlm.nih.gov/genomes/all/GCA/001/417/885/GCA_001417885.1_Kmar_1.0
Kluyveromyces wickerhamii	Kluwickerh	GCA_000179415.1	strain=UCD 54-210	Contig	ftp://ftp.ncbi.nlm.nih.gov/genomes/all/GCA/000/179/415/GCA_000179415.1_ASM17941v1
Komagataella pastoris	Kompastori	GCA_001708105.1	strain=ATCC 28485	Chromosome	ftp://ftp.ncbi.nlm.nih.gov/genomes/all/GCA/001/708/105/GCA_001708105.1_ASM170810v1
Komagataella phaffii	Komphaffii	GCA_000027005.1		Chromosome	ftp://ftp.ncbi.nlm.nih.gov/genomes/all/GCA/000/027/005/GCA_000027005.1_ASM2700v1
Kuraishia capsulata	Kurcapsula	GCA_000576695.1	strain=CBS 1993	Scaffold	ftp://ftp.ncbi.nlm.nih.gov/genomes/all/GCA/000/576/695/GCA_000576695.1_AUH_PRJEB4427_v1
Lachancea dasiensis	Lacdasiens	GCA_900074725.1		Chromosome	ftp://ftp.ncbi.nlm.nih.gov/genomes/all/GCA/900/074/725/GCA_900074725.1_LADA0
Lachancea fermentati	Lacferment	GCA_900074765.1		Chromosome	ftp://ftp.ncbi.nlm.nih.gov/genomes/all/GCA/900/074/765/GCA_900074765.1_LAFE0
Lachancea kluyveri	Lackluyver	GCA_000149225.1	strain=NRRL Y-12651	Chromosome	ftp://ftp.ncbi.nlm.nih.gov/genomes/all/GCA/000/149/225/GCA_000149225.1_ASM14922v1
Lachancea lanzarotensis	Laclanzaro	GCA_000938715.1	strain=CBS 12615	Scaffold	ftp://ftp.ncbi.nlm.nih.gov/genomes/all/GCA/000/938/715/GCA_000938715.1_LALA0
Lachancea meyersii	Lacmeyersi	GCA_900074715.1		Chromosome	ftp://ftp.ncbi.nlm.nih.gov/genomes/all/GCA/900/074/715/GCA_900074715.1_LAME0
Lachancea mirantina	Lacmiranti	GCA_900074745.1		Chromosome	ftp://ftp.ncbi.nlm.nih.gov/genomes/all/GCA/900/074/745/GCA_900074745.1_LAMI0
Lachancea nothofagi	Lacnothofa	GCA_900074755.1		Chromosome	ftp://ftp.ncbi.nlm.nih.gov/genomes/all/GCA/900/074/755/GCA_900074755.1_LANO0
Lachancea quebecensis	Lacquebece	GCA_002900925.1		Scaffold	ftp://ftp.ncbi.nlm.nih.gov/genomes/all/GCA/002/900/925/GCA_002900925.1_ASM290092v1
Lachancea sp.	Lacsp.	GCA_900074735.1		Chromosome	ftp://ftp.ncbi.nlm.nih.gov/genomes/all/GCA/900/074/735/GCA_900074735.1_LAFA0
Lachancea thermotolerans	Lacthermot	GCA_000142805.1	strain=CBS 6340	Chromosome	ftp://ftp.ncbi.nlm.nih.gov/genomes/all/GCA/000/142/805/GCA_000142805.1_ASM14280v1
Lachancea waltii	Lacwaltii	GCA_000167115.1	strain=NCYC 2644	Contig	ftp://ftp.ncbi.nlm.nih.gov/genomes/all/GCA/000/167/115/GCA_000167115.1_ASM16711v1
Lipomyces starkeyi	Lipstarkey	GCA_001661325.1	strain=NRRL Y-11557	Scaffold	ftp://ftp.ncbi.nlm.nih.gov/genomes/all/GCA/001/661/325/GCA_001661325.1_Lipst1_1
Lodderomyces elongisporus	Lodelongis	GCA_000149685.1	strain=NRRL YB-4239	Scaffold	ftp://ftp.ncbi.nlm.nih.gov/genomes/all/GCA/000/149/685/GCA_000149685.1_ASM14968v1
Metschnikowia aberdeeniae	Metaberdee	GCA_002370615.1	strain=SUB 05-213.1	Scaffold	ftp://ftp.ncbi.nlm.nih.gov/genomes/all/GCA/002/370/615/GCA_002370615.1_ASM237061v1
Metschnikowia arizonensis	Metarizone	GCA_002370875.1	strain=UWOPS 99-103.4	Scaffold	ftp://ftp.ncbi.nlm.nih.gov/genomes/all/GCA/002/370/875/GCA_002370875.1_ASM237087v1
Metschnikowia australis	Metaustral	GCA_002073855.1	strain=UFMG-CM-Y6158	Contig	ftp://ftp.ncbi.nlm.nih.gov/genomes/all/GCA/002/073/855/GCA_002073855.1_ASM207385v1
Metschnikowia bicuspidata	Metbicuspi	GCA_001664035.1	strain=NRRL YB-4993	Scaffold	ftp://ftp.ncbi.nlm.nih.gov/genomes/all/GCA/001/664/035/GCA_001664035.1_Metbi1
Metschnikowia borealis	Metboreali	GCA_002374385.1	strain=SUB 99-207.1	Scaffold	ftp://ftp.ncbi.nlm.nih.gov/genomes/all/GCA/002/374/385/GCA_002374385.1_ASM237438v1
Metschnikowia bowlesiae	Metbowlesi	GCA_002370295.1	strain=UWOPS 12-619.1	Scaffold	ftp://ftp.ncbi.nlm.nih.gov/genomes/all/GCA/002/370/295/GCA_002370295.1_ASM237029v1
Metschnikowia cerradonensis	Metcerrado	GCA_002370635.1	strain=UFMG 03-T67.1	Scaffold	ftp://ftp.ncbi.nlm.nih.gov/genomes/all/GCA/002/370/635/GCA_002370635.1_ASM237063v1
Metschnikowia colocasiae	Metcolocas	GCA_002370175.1	strain=UWOPS 03-202.1	Scaffold	ftp://ftp.ncbi.nlm.nih.gov/genomes/all/GCA/002/370/175/GCA_002370175.1_ASM237017v1
Metschnikowia continentalis	Metcontine	GCA_002370835.1	strain=UWOPS 95-402.1	Scaffold	ftp://ftp.ncbi.nlm.nih.gov/genomes/all/GCA/002/370/835/GCA_002370835.1_ASM237083v1
Metschnikowia cubensis	Metcubensi	GCA_002374405.1	strain=MUCL 45753	Scaffold	ftp://ftp.ncbi.nlm.nih.gov/genomes/all/GCA/002/374/405/GCA_002374405.1_ASM237440v1
Metschnikowia dekortorum	Metdekorto	GCA_002374455.1	strain=UWOPS 01-142b3	Scaffold	ftp://ftp.ncbi.nlm.nih.gov/genomes/all/GCA/002/374/455/GCA_002374455.1_ASM237445v1
Metschnikowia drakensbergensis	Metdrakens	GCA_002370475.1	strain=EBD-CdVSA10-2A	Scaffold	ftp://ftp.ncbi.nlm.nih.gov/genomes/all/GCA/002/370/475/GCA_002370475.1_ASM237047v1
Metschnikowia drosophilae	Metdrosoph	GCA_002893735.1	strain=UWOPS83-1135.3	Scaffold	ftp://ftp.ncbi.nlm.nih.gov/genomes/all/GCA/002/893/735/GCA_002893735.1_ASM289373v1
Metschnikowia fructicola	Metfructic	GCA_000317355.2	strain=277	Contig	ftp://ftp.ncbi.nlm.nih.gov/genomes/all/GCA/000/317/355/GCA_000317355.2_ASM31735v2
Metschnikowia hamakuensis	Methamakue	GCA_002370815.1	strain=UWOPS 04-199.1	Scaffold	ftp://ftp.ncbi.nlm.nih.gov/genomes/all/GCA/002/370/815/GCA_002370815.1_ASM237081v1
Metschnikowia hawaiiensis	Methawaiie	GCA_002370325.1	strain=UWOPS 87-2203.2	Scaffold	ftp://ftp.ncbi.nlm.nih.gov/genomes/all/GCA/002/370/325/GCA_002370325.1_ASM237032v1
Metschnikowia hibisci	Methibisci	GCA_002374725.1	strain=UWOPS 95-797.2	Scaffold	ftp://ftp.ncbi.nlm.nih.gov/genomes/all/GCA/002/374/725/GCA_002374725.1_ASM237472v1
Metschnikowia kamakouana	Metkamakou	GCA_002374535.1	strain=UWOPS 04-112.5	Scaffold	ftp://ftp.ncbi.nlm.nih.gov/genomes/all/GCA/002/374/535/GCA_002374535.1_ASM237453v1
Metschnikowia kipukae	Metkipukae	GCA_002370135.1	strain=UWOPS 00-669.2	Scaffold	ftp://ftp.ncbi.nlm.nih.gov/genomes/all/GCA/002/370/135/GCA_002370135.1_ASM237013v1
Metschnikowia lochheadii	Metlochhea	GCA_002370915.1	strain=UWOPS 99-661.1	Scaffold	ftp://ftp.ncbi.nlm.nih.gov/genomes/all/GCA/002/370/915/GCA_002370915.1_ASM237091v1
Metschnikowia matae	Metmatae	GCA_002370695.1	strain=UFMG-CM-Y397T	Scaffold	ftp://ftp.ncbi.nlm.nih.gov/genomes/all/GCA/002/370/695/GCA_002370695.1_ASM237069v1
Metschnikowia mauinuiana	Metmauinui	GCA_002374555.1	strain=UWOPS 04-190.1	Scaffold	ftp://ftp.ncbi.nlm.nih.gov/genomes/all/GCA/002/374/555/GCA_002374555.1_ASM237455v1
Metschnikowia orientalis	Metorienta	GCA_002893665.1	strain=UWOPS99-745.6	Scaffold	ftp://ftp.ncbi.nlm.nih.gov/genomes/all/GCA/002/893/665/GCA_002893665.1_ASM289366v1
Metschnikowia proteae	Metproteae	GCA_002370515.1	strain=EBD-T1Y1T	Scaffold	ftp://ftp.ncbi.nlm.nih.gov/genomes/all/GCA/002/370/515/GCA_002370515.1_ASM237051v1
Metschnikowia santaceciliae	Metsantace	GCA_002374485.1	strain=UWOPS 01-517a1	Scaffold	ftp://ftp.ncbi.nlm.nih.gov/genomes/all/GCA/002/374/485/GCA_002374485.1_ASM237448v1
Metschnikowia shivogae	Metshivoga	GCA_002374645.1	strain=UWOPS 04-310.1	Scaffold	ftp://ftp.ncbi.nlm.nih.gov/genomes/all/GCA/002/374/645/GCA_002374645.1_ASM237464v1
Metschnikowia similis	Metsimilis	GCA_002370765.1	strain=UWOPS 03-133.4	Scaffold	ftp://ftp.ncbi.nlm.nih.gov/genomes/all/GCA/002/370/765/GCA_002370765.1_ASM237076v1
Metschnikowia sp.	Metsp.	GCA_002370185.1	strain=UWOPS 01-655c1	Scaffold	ftp://ftp.ncbi.nlm.nih.gov/genomes/all/GCA/002/370/185/GCA_002370185.1_ASM237018v1
Meyerozyma caribbica	Meycaribbi	GCA_000755205.1	strain=MG20W	Contig	ftp://ftp.ncbi.nlm.nih.gov/genomes/all/GCA/000/755/205/GCA_000755205.1_ASM75520v1
Meyerozyma guilliermondii	Meyguillie	GCA_000149425.1	strain=ATCC 6260	Scaffold	ftp://ftp.ncbi.nlm.nih.gov/genomes/all/GCA/000/149/425/GCA_000149425.1_ASM14942v1
Millerozyma acaciae	Milacaciae	GCA_001600675.1	strain=JCM 10732	Scaffold	ftp://ftp.ncbi.nlm.nih.gov/genomes/all/GCA/001/600/675/GCA_001600675.1_JCM_10732_assembly_v001
Millerozyma farinosa	Milfarinos	GCA_002196765.1	strain=KCTC 27753	Contig	ftp://ftp.ncbi.nlm.nih.gov/genomes/all/GCA/002/196/765/GCA_002196765.1_ASM219676v1
Nadsonia fulvescens	Nadfulvesc	GCA_001661315.1	strain=DSM 6958	Scaffold	ftp://ftp.ncbi.nlm.nih.gov/genomes/all/GCA/001/661/315/GCA_001661315.1_Nadfu1
Nakaseomyces bacillisporus	Nakbacilli	GCA_001046975.1	strain=CBS 7720	Contig	ftp://ftp.ncbi.nlm.nih.gov/genomes/all/GCA/001/046/975/GCA_001046975.1_ASM104697v1
Nakaseomyces delphensis	Nakdelphen	GCA_001039675.1	strain=CBS 2170	Contig	ftp://ftp.ncbi.nlm.nih.gov/genomes/all/GCA/001/039/675/GCA_001039675.1_AGH_PRJEB150_V1
Nakazawaea peltata	Nakpeltata	GCA_001599355.1	strain=JCM 9829	Scaffold	ftp://ftp.ncbi.nlm.nih.gov/genomes/all/GCA/001/599/355/GCA_001599355.1_JCM_9829_assembly_v001
Naumovozyma castellii	Naucastell	GCA_000237345.1	strain=type strain:CBS 4309	Chromosome	ftp://ftp.ncbi.nlm.nih.gov/genomes/all/GCA/000/237/345/GCA_000237345.1_ASM23734v1
Naumovozyma dairenensis	Naudairene	GCA_000227115.2	strain=type strain:CBS 421	Chromosome	ftp://ftp.ncbi.nlm.nih.gov/genomes/all/GCA/000/227/115/GCA_000227115.2_ASM22711v2
Ogataea methanolica	Ogamethano	GCA_001600755.1	strain=JCM 10240	Scaffold	ftp://ftp.ncbi.nlm.nih.gov/genomes/all/GCA/001/600/755/GCA_001600755.1_JCM_10240_assembly_v001
Ogataea parapolymorpha	Ogaparapol	GCA_000187245.3	strain=DL-1	Chromosome	ftp://ftp.ncbi.nlm.nih.gov/genomes/all/GCA/000/187/245/GCA_000187245.3_Hansenula_2
Ogataea polymorpha	Ogapolymor	GCA_001664045.1	strain=NCYC 495 leu1.1	Contig	ftp://ftp.ncbi.nlm.nih.gov/genomes/all/GCA/001/664/045/GCA_001664045.1_Hanpo2
Pachysolen tannophilus	Pactannoph	GCA_001661245.1	strain=NRRL Y-2460	Scaffold	ftp://ftp.ncbi.nlm.nih.gov/genomes/all/GCA/001/661/245/GCA_001661245.1_Pacta1_2
Pichia kudriavzevii	Pickudriav	GCA_001983325.1	strain=129	Scaffold	ftp://ftp.ncbi.nlm.nih.gov/genomes/all/GCA/001/983/325/GCA_001983325.1_ASM198332v1
Pichia membranifaciens	Picmembran	GCA_001661235.1	strain=NRRL Y-2026	Scaffold	ftp://ftp.ncbi.nlm.nih.gov/genomes/all/GCA/001/661/235/GCA_001661235.1_Picme2
Priceomyces haplophilus	Prihaploph	GCA_001599895.1	strain=JCM 1635	Scaffold	ftp://ftp.ncbi.nlm.nih.gov/genomes/all/GCA/001/599/895/GCA_001599895.1_JCM_1635_assembly_v001
Saccharomyces arboricola	Sacarboric	GCA_000292725.1	strain=H-6	Chromosome	ftp://ftp.ncbi.nlm.nih.gov/genomes/all/GCA/000/292/725/GCA_000292725.1_SacArb1.0
Saccharomyces bayanus	Sacbayanus	GCA_000167035.1	strain=623-6C	Scaffold	ftp://ftp.ncbi.nlm.nih.gov/genomes/all/GCA/000/167/035/GCA_000167035.1_ASM16703v1
Saccharomyces cerevisiae	Saccerevis	GCA_000326105.1	strain=VIN7	Contig	ftp://ftp.ncbi.nlm.nih.gov/genomes/all/GCA/000/326/105/GCA_000326105.1_ASM32610v1
Saccharomyces eubayanus	Saceubayan	GCA_001298625.1	strain=FM1318	Chromosome	ftp://ftp.ncbi.nlm.nih.gov/genomes/all/GCA/001/298/625/GCA_001298625.1_SEUB3.0
Saccharomyces mikatae	Sacmikatae	GCA_000166975.1	strain=IFO 1815	Contig	ftp://ftp.ncbi.nlm.nih.gov/genomes/all/GCA/000/166/975/GCA_000166975.1_ASM16697v1
Saccharomyces paradoxus	Sacparadox	GCA_002079145.1	strain=UFRJ50816	Chromosome	ftp://ftp.ncbi.nlm.nih.gov/genomes/all/GCA/002/079/145/GCA_002079145.1_ASM207914v1
Saccharomyces pastorianus	Sacpastori	GCA_000586595.1	strain=CBS 1513	Scaffold	ftp://ftp.ncbi.nlm.nih.gov/genomes/all/GCA/000/586/595/GCA_000586595.1_S._carlsbergensis_CBS1513
Saccharomyces sp.	Sacsp	GCA_001413975.1	strain=unique28	Chromosome	ftp://ftp.ncbi.nlm.nih.gov/genomes/all/GCA/001/413/975/GCA_001413975.1_ASM141397v1
Saccharomyces uvarum	Sacuvarum	GCA_002242645.1	strain=U3	Scaffold	ftp://ftp.ncbi.nlm.nih.gov/genomes/all/GCA/002/242/645/GCA_002242645.1_ASM224264v1
Saccharomycetaceae sp.	Sacsp1.	GCA_000412225.2		Complete Genome	ftp://ftp.ncbi.nlm.nih.gov/genomes/all/GCA/000/412/225/GCA_000412225.2_ASM41222v2
Saccharomycopsis fermentans	Sacferment	GCA_002564245.1	strain=CBS 7830	Scaffold	ftp://ftp.ncbi.nlm.nih.gov/genomes/all/GCA/002/564/245/GCA_002564245.1_ASM256424v1
Saccharomycopsis fibuligera	Sacfibulig	GCA_001936135.1	strain=KJJ81	Chromosome	ftp://ftp.ncbi.nlm.nih.gov/genomes/all/GCA/001/936/135/GCA_001936135.1_KJJ81
Saccharomycopsis fodiens	Sacfodiens	GCA_002564235.1	strain=CBS 8332	Scaffold	ftp://ftp.ncbi.nlm.nih.gov/genomes/all/GCA/002/564/235/GCA_002564235.1_ASM256423v1
Saccharomycopsis malanga	Sacmalanga	GCA_001599215.1	strain=JCM 7620	Scaffold	ftp://ftp.ncbi.nlm.nih.gov/genomes/all/GCA/001/599/215/GCA_001599215.1_JCM_7620_assembly_v001
Saccharomycopsis sp.	Sacsp3.0	GCA_002895615.1	strain=UWO(PS) 91-127.1	Scaffold	ftp://ftp.ncbi.nlm.nih.gov/genomes/all/GCA/002/895/615/GCA_002895615.1_Sspec
Saprochaete clavata	Sapclavata	GCA_000817185.1	strain=CNRMA 12.647	Scaffold	ftp://ftp.ncbi.nlm.nih.gov/genomes/all/GCA/000/817/185/GCA_000817185.1_Sc12647
Scheffersomyces lignosus	Schlignosu	GCA_001599395.1	strain=JCM 9837	Scaffold	ftp://ftp.ncbi.nlm.nih.gov/genomes/all/GCA/001/599/395/GCA_001599395.1_JCM_9837_assembly_v001
Schizosaccharomyces pombe	Schpombe	GCF_000002945.1	strain=972h-	Chromosome	ftp://ftp.ncbi.nlm.nih.gov/genomes/all/GCF/000/002/945/GCF_000002945.1_ASM294v2
Scheffersomyces shehatae	Schshehata	GCA_002118035.1	strain=ATY839	Scaffold	ftp://ftp.ncbi.nlm.nih.gov/genomes/all/GCA/002/118/035/GCA_002118035.1_SsheATY839_1.0
Scheffersomyces stipitis	Schstipiti	GCA_000209165.1	strain=CBS 6054	Chromosome	ftp://ftp.ncbi.nlm.nih.gov/genomes/all/GCA/000/209/165/GCA_000209165.1_ASM20916v1
Spathaspora arborariae	Spaarborar	GCA_000497715.1	strain=UFMG-19.1A	Scaffold	ftp://ftp.ncbi.nlm.nih.gov/genomes/all/GCA/000/497/715/GCA_000497715.1_SpaArb1.0
Spathaspora boniae	Spaboniae	GCA_002094185.1	strain=UFMG-CM-Y306	Contig	ftp://ftp.ncbi.nlm.nih.gov/genomes/all/GCA/002/094/185/GCA_002094185.1_ASM209418v1
Spathaspora girioi	Spagirioi	GCA_001657455.1	strain=UFMG-CM-Y302	Scaffold	ftp://ftp.ncbi.nlm.nih.gov/genomes/all/GCA/001/657/455/GCA_001657455.1_ASM165745v1
Spathaspora gorwiae	Spagorwiae	GCA_001655765.1	strain=UFMG-CM-Y312	Scaffold	ftp://ftp.ncbi.nlm.nih.gov/genomes/all/GCA/001/655/765/GCA_001655765.1_ASM165576v1
Spathaspora hagerdaliae	Spahagerda	GCA_001655755.1	strain=UFMG-CM-Y303	Scaffold	ftp://ftp.ncbi.nlm.nih.gov/genomes/all/GCA/001/655/755/GCA_001655755.1_ASM165575v1
Spathaspora passalidarum	Spapassali	GCA_000223485.1	strain=NRRL Y-27907	Scaffold	ftp://ftp.ncbi.nlm.nih.gov/genomes/all/GCA/000/223/485/GCA_000223485.1_Spathaspora_passalidarum_v2.0
Spathaspora xylofermentans	Spaxylofer	GCA_002105455.1	strain=UFMG-HMD23.3	Scaffold	ftp://ftp.ncbi.nlm.nih.gov/genomes/all/GCA/002/105/455/GCA_002105455.1_ASM210545v1
Sporopachydermia quercuum	Spoquercuu	GCA_001599295.1	strain=JCM 9486	Scaffold	ftp://ftp.ncbi.nlm.nih.gov/genomes/all/GCA/001/599/295/GCA_001599295.1_JCM_9486_assembly_v001
Starmerella bacillaris	Stabacilla	GCA_002270425.1	strain=NP2	Scaffold	ftp://ftp.ncbi.nlm.nih.gov/genomes/all/GCA/002/270/425/GCA_002270425.1_ASM227042v1
Starmerella bombicola	Stabombico	GCA_001599315.1	strain=JCM 9596	Scaffold	ftp://ftp.ncbi.nlm.nih.gov/genomes/all/GCA/001/599/315/GCA_001599315.1_JCM_9596_assembly_v001
Sugiyamaella lignohabitans	Suglignoha	GCA_001640025.2	strain=CBS 10342	Complete Genome	ftp://ftp.ncbi.nlm.nih.gov/genomes/all/GCA/001/640/025/GCA_001640025.2_ASM164002v2				https://watermark.silverchair.com/7-6-1046.pdf?token=AQECAHi208BE49Ooan9kkhW_Ercy7Dm3ZL_9Cf3qfKAc485ysgAAAk8wggJLBgkqhkiG9w0BBwagggI8MIICOAIBADCCAjEGCSqGSIb3DQEHATAeBglghkgBZQMEAS4wEQQMIS2DQtIgqraztZP5AgEQgIICAs7uqqZ-weIF5Q_qqCspFseyVZ-0GelNj5JwON9tC7s3QyqFVImjxepZl4KHBgpCOvcpQIGaj2hw-6PgT_-AKy7aABKLxrao-KZoUZcLWm2oOkIBw7ecHi7ib8YV9-86bL6WCROLtRc8pNGcm8iDWKdca5uZs0rz8rMlAe6fzv5SkbjdJapnQCxeTn-QL7…	https://sci-hub.tw/https://link.springer.com/article/10.1007%2Fs10482-016-0775-5
Sugiyamaella xylanicola	Sugxylanic	GCA_001939105.2	strain=UFMG-CM-Y1884	Contig	ftp://ftp.ncbi.nlm.nih.gov/genomes/all/GCA/001/939/105/GCA_001939105.2_Sxyl_2.0
Suhomyces tanzawaensis	Suhtanzawa	GCA_001661415.1	strain=NRRL Y-17324	Scaffold	ftp://ftp.ncbi.nlm.nih.gov/genomes/all/GCA/001/661/415/GCA_001661415.1_Canta1
Tetrapisispora blattae	Tetblattae	GCA_000315915.1	strain=type strain:CBS 6284	Chromosome	ftp://ftp.ncbi.nlm.nih.gov/genomes/all/GCA/000/315/915/GCA_000315915.1_ASM31591v1
Tetrapisispora phaffii	Tetphaffii	GCA_000236905.1	strain=type strain:CBS 4417	Chromosome	ftp://ftp.ncbi.nlm.nih.gov/genomes/all/GCA/000/236/905/GCA_000236905.1_ASM23690v1
Tortispora caseinolytica	Torcaseino	GCA_001661475.1	strain=NRRL Y-17796	Scaffold	ftp://ftp.ncbi.nlm.nih.gov/genomes/all/GCA/001/661/475/GCA_001661475.1_Canca1
Torulaspora delbrueckii	Tordelbrue	GCA_000243375.1	strain=type strain:CBS 1146	Chromosome	ftp://ftp.ncbi.nlm.nih.gov/genomes/all/GCA/000/243/375/GCA_000243375.1_ASM24337v1
Torulaspora microellipsoides	Tormicroel	GCA_900186055.1		Scaffold	ftp://ftp.ncbi.nlm.nih.gov/genomes/all/GCA/900/186/055/GCA_900186055.1_TOMI
Vanderwaltozyma polyspora	Vanpolyspo	GCA_000150035.1	strain=DSM 70294	Scaffold	ftp://ftp.ncbi.nlm.nih.gov/genomes/all/GCA/000/150/035/GCA_000150035.1_ASM15003v1
Wickerhamia fluorescens	Wicanomalu	GCA_001599155.1	strain=JCM 1821	Scaffold	ftp://ftp.ncbi.nlm.nih.gov/genomes/all/GCA/001/599/155/GCA_001599155.1_JCM_1821_assembly_v001
Wickerhamiella domercqiae	Wicciferri	GCA_001599275.1	strain=JCM 9478	Scaffold	ftp://ftp.ncbi.nlm.nih.gov/genomes/all/GCA/001/599/275/GCA_001599275.1_JCM_9478_assembly_v001
Wickerhamomyces anomalus	Wicdomercq	GCA_001661255.1	strain=NRRL Y-366-8	Scaffold	ftp://ftp.ncbi.nlm.nih.gov/genomes/all/GCA/001/661/255/GCA_001661255.1_Wican1
Wickerhamomyces ciferrii	Wicfluores	GCA_000313485.1	strain=NRRL Y-1031 F-60-10	Contig	ftp://ftp.ncbi.nlm.nih.gov/genomes/all/GCA/000/313/485/GCA_000313485.1_ASM31348v1
Yamadazyma laniorum	Yamlanioru	GCA_002109505.1	strain=yHMH7	Scaffold	ftp://ftp.ncbi.nlm.nih.gov/genomes/all/GCA/002/109/505/GCA_002109505.1_ASM210950v1
Yarrowia deformans	Yardeforma	GCA_001600075.1	strain=JCM 1694	Scaffold	ftp://ftp.ncbi.nlm.nih.gov/genomes/all/GCA/001/600/075/GCA_001600075.1_JCM_1694_assembly_v001
Yarrowia keelungensis	Yarkeelung	GCA_001600195.1	strain=JCM 14894	Scaffold	ftp://ftp.ncbi.nlm.nih.gov/genomes/all/GCA/001/600/195/GCA_001600195.1_JCM_14894_assembly_v001
Yarrowia lipolytica	Yarlipolyt	GCA_000002525.1	strain=CLIB122	Chromosome	ftp://ftp.ncbi.nlm.nih.gov/genomes/all/GCA/000/002/525/GCA_000002525.1_ASM252v1
Yarrowia sp.	Yarsp	GCA_001600515.1	strain=JCM 30694	Scaffold	ftp://ftp.ncbi.nlm.nih.gov/genomes/all/GCA/001/600/515/GCA_001600515.1_JCM_30694_assembly_v001
Zygosaccharomyces bailii	Zygbailii	GCA_000442885.1		Scaffold	ftp://ftp.ncbi.nlm.nih.gov/genomes/all/GCA/000/442/885/GCA_000442885.1_ZYBA0
Zygosaccharomyces parabailii	Zygparabai	GCA_001984395.2	strain=ATCC 60483	Complete Genome	ftp://ftp.ncbi.nlm.nih.gov/genomes/all/GCA/001/984/395/GCA_001984395.2_ASM198439v2
Zygosaccharomyces rouxii	Zygrouxii	GCA_000026365.1	strain=CBS 732	Chromosome	ftp://ftp.ncbi.nlm.nih.gov/genomes/all/GCA/000/026/365/GCA_000026365.1_ASM2636v1
