# Supplementary material for: Machine learning and comparative genomics approaches for the discovery of xylose transporters in yeast
Source: Biotechnol Biofuels Bioprod. 2022 May 20;15:57. doi: 10.1186/s13068-022-02153-7 (PMC9123741; doi:10.1186/s13068-022-02153-7)
Supplement: Supplementary file 2 — Additional file 2: Table S2. Xylose transporters used as positive samples for machine learning, including Uniprot accession, organism and publication describing xylose utilization. [file 13068_2022_2153_MOESM2_ESM.xlsx]

## Sheet: xylose-1
Acession	Paper	Gene name	Organism
C4B4V9	Wang et al. 2013	araE	Corynebacterium glutamicum
G0RW02	Nogueira et al. 2018	TRIREDRAFT_69957	Trichoderma reesei
G4TIR7	Rani et al. 2016	PIIN_05137	Serendipita indica
O52733	Chaillou et al. 1998	xylT	Levilactobacillus brevis
P0AE24	Maiden et al. 1988	araE (E. coli)	Escherichia coli
P0AEP1	Hernández-Montalvo et al. 2001	galP	Escherichia coli
P0AGF4	Sun et al. 2012	xylE	Escherichia coli
P13181	Wang et al. 2013	GAL2	Saccharomyces cerevisiae
P32467	Saloheimo et al. 2006	HXT4	Saccharomyces cerevisiae
P96710	Ferreira & Nogueira 2010	araE	Bacillus subtilis
Q2MDH1	Leandro et al. 2008	GXF1	Candida intermedia
Q2MEV7	Leandro et al. 2006	GXS1	Candida intermedia
Q8J0V1	Jørgensen et al. 2007	mstA	Aspergillus niger
Cs4130	Bueno et al. 2020	Cs4130	Candida sojae
Cs3894	Bueno et al. 2020	Cs3894	Candida sojae
Q83EH4	Kuba et al. 2019	CBU_0347	Coxiella burnetii
Q64L87	Ferreira et al. 2013	Xylhp	Debaryomyces fabryi
O07563		glcP	Bacillus subtilis
J9Q8Z9	Moon et al. 2013	SUT4	Scheffersomyces stipitis
A0A0L0NU38		GXS1/QG37_06116	Candida auris
E7KDE9	Goncalves et al. 2014	HXT1	Saccharomyces cerevisiae
C7GLY4	Goncalves et al. 2014	HXT5	Saccharomyces cerevisiae
C8Z5Q3	Goncalves et al. 2014	HXT7	Saccharomyces cerevisiae
A3GHU5	Young et al. 2012	XUT3	Scheffersomyces stipitis
A3M0N4	Feng et al. 2018	XUT6	Scheffersomyces stipitis
J9PER1	Moon et al. 2013	XUT7	Scheffersomyces stipitis
