# Supplementary material for: Machine learning and comparative genomics approaches for the discovery of xylose transporters in yeast
Source: Biotechnol Biofuels Bioprod. 2022 May 20;15:57. doi: 10.1186/s13068-022-02153-7 (PMC9123741; doi:10.1186/s13068-022-02153-7)
Supplement: Supplementary file 3 — Additional file 3: Table S3. Primers used to validate transformation of EBY_Xyl1. [file 13068_2022_2153_MOESM3_ESM.xlsx]

## Sheet: primers
SpX_F	ATGTCTGCTCAAGATCAATTAC
SpX_R	AAACTAAAGTACCTCTGACAG
SpH_F	ATGTCTTCTCAAGAACAATTAC
SpH_R	CCTCTTACAGCTTTTGGAG
SpG_F	ATGTCTGCTCAAGAACAATT
SpG_R	GTACCTCTTACAGCTTTTGG
SuL_F	ATGAGTGAACCAGATAATAACTC
SuL_R	GGAGCAACTTCAGATTGG
