# Supplementary material for: Machine learning and comparative genomics approaches for the discovery of xylose transporters in yeast
Source: Biotechnol Biofuels Bioprod. 2022 May 20;15:57. doi: 10.1186/s13068-022-02153-7 (PMC9123741; doi:10.1186/s13068-022-02153-7)
Supplement: Supplementary file 4 — Additional file 4: File S1. S. cerevisiae Codon optimized sequences for the four transporters chosen for characterization in xylose. [file 13068_2022_2153_MOESM4_ESM.fasta]

>Suglignoha2156_codon_optimized
ATGTCAGAACCAGATAACAACTCTTTGTCAATTAAAGAACAACCATCTGATGATGAAGCATCTTCACATGGTCCAAAACCAGTTACTGCTAAACCACCATTATCTTCATACTTTTTGGTTTCAATGTTGTGTATGTTCGCTGCAATGGGTGGTTTTATTTTCGGTTACGATACTGGTACAATTTCAGGTTACGTTAACATGCCAGTTTTCTTGGAAAAGTTGGGTTCTACAGATGCAAACGGTGTTCATTATTTGTCTAAAGTTAGATCAGGTTTGTTGATCGGTATTTTCTCTATTGGTGCTTGTATTGGTGGTATTTTCTTGTCTAGATTAGGTGACATGTATGGTAGAAAAATTGGTGTTTGGGTTGGTACTGGTGTTTACATCGTTGGTGTTTTGATCCAAGTTACTACATACAACGCTTGGTACCAATTCTTGATCGGTAGATTGATCGGTGGTATGGGTGTTGGTACAATTGCAGTTTTGGTTCCAATGTTTCAATCTGAAGTTGCTCCACAAGAAATCAGAGGTACTTTAGTTTCTTCATACCAATTGATGATCACATTGGGTATTTTCATTGGTTACATCGTTTGTTACGCAACTAACACAAGACCAGATGCTACTTCTTACAAGATCCCATTGTCATTGGGTTTCGTTTGGTCTGTTATTTTGATCGTTGGTTTGATTTTCTTGCCAGAATCACCAAGATATTTGATGTCTAAGGATAGAAACGAAGAAGCACAAAAGATTATGTGTTGGATCAACAGAAGAGATCCAAATGATCCATTGATTGTTGAAACAGTTGCTAATGTTGCTGCAGCTATTGAACATGAAAGAAATGCTGGTAAAGCTAAATGGACTGAAGTTATTACAGGTAAACCAAGAGTTGGTTACAGATTGATGGTTGGTGTTATGGTTTTGGCATTACAACAATTAGTTGGTGCTAACTATTTCTTTTATTTCGGTACTACAATTTTTAAGGGTATCGGTATGAACAACTCTTATTTGGCATCAATCATCTTCGGTGCTGTTAACTTCGGTTCTACTTTCTTTGGTTTGTACTTCGTTGAAAGATTCGGTAGAAGAAACGTTTTGTTGTACGGTGCAGCTGGCATGTTCATTTTCTTTGTTATCTATGCTTCAATGGGTGCAAAAGCTTTGTACCCAAATGGTTCTGATAATGATGCAAACGTTCAAGTTGGTAAAGCTATGATCTTCGTTACTTGTGGTTACATTTTCTGTTTCGCTACTACATGGGCACCATGTGCTTTCGTTTTGGTTTCAGAATTGTTCCCAATCAGAACAAGATCTAAGGGCATGTCATTGGGTTTAGGTGCAAACTGGTTGGCTAATTTCTTGTTGTCTTTCTTTACTCCTTTTATTACAGGTGCTATCCATTTCTACTACGGTTTCGTTTTCGCAGGTTGTAATTTGTTCGCTATCGTTTTCGTTTATTTCTTTGTTCATGAAACAAAGGGTTTGTCATTGGAACAAATCGATCAATTGTTTGTTTCTGGTGTTATGCCATGGAGATCTTCAGGTTGGGTTGCACCAGCTATCGTTGATCCATCTACTTACAACGAAGAAGCACCAAAAGATACACATCCAAATGCTATTCATGATGAACATATTGTTTAA
>Spagorwiae6242_codon_optimized
ATGTCTGCTCAAGAACAATTGCCAGGTGAACAAACTCCAGAAGTTAATTCTATCGTTGAAAAGGAATCAAAGGGTGACGATATCAACCAAATCGTTGCAGAATCTTTGGCTAATAAGACTTTTAAAGATTACTTTTTGATCTCATGTTTGTGTTTCTTGGTTGCATTTGGTGGTTTTGTTTTTGGTTACGATACTGGTACAATCTCTGGTTTCGTTAACATGTCAGATTTCATCGAAAGATTCGGTTCTAGAGGTGCTGATGGTGTTGTTACTTTATCTTCAATTAGAATCGGTTTGATGATCTCTTTGTTTAATATTGGTTGTTGTATTGGTGGTTTGGTTTTCTCTAAGATCGGTGACATCAAGGGTAGAAGAATCGGTTTGATGTTCTCTATGTCAATCTATGTTGCAGGTATCGCTATCCAAATCGCTGCAACAAATAAGTGGTACCAAATCATGATCGGTAGATTCATTACTGGTTTGTCTGTTGGTACAGTTTCTGTTATTTCACCAATGTTCATCGGTGAAACTTCACCAAAAGCTGTTAGAGGTACATTGGTTTGTTGTTTCCAATTGTGTATTACTTTGGGTATTTTCATTGGTTACTGTTGTACTTACGGTACAAAGCAAATGTCTGGTTCAGGTCAATGGAGAATACCATTGGGTTTATGTTTCTTGTGGGCTATTTTCTTGACAGTTGGCATGTTGTTTATGCCAGAATCTCCAAGATTTTTGGTTGAAAAGAAAAGAATCGATGATGCTAAGAAATCTATCGCTAAGGTTAATAAGTTGGCATTGGAAGATCCAGCAGTTTATGCTGAATTGCAATTGATCCAAGCTGGTATCGATAGAGAACAATTGGCTGGTAATGCTTCTTGGGGTGAATTGATCACTGGTAAACCAGCAGTTTTTAGAAGAGTTGTTATGGGTGTTTGTTTGGCTACTTTACAACAATTGACTGGTAACAACTATTTCTTTTATTTTGCAACTACAATTTTTAAGGCTGTTGGTTTGCAAGATTCTTTCCAAACTTCAATCATCTTGGGTGCAGTTAATTTCTTGTCAACATTCGTTAACATCTGGGCTATCGAAAGATTCGGTAGAAGATTGTGTTTGTTAGTTGGTTCTGCAGGCATGTTCGTTTGTTTCATCATCTATTCTGTTTTGGGTTCAGCTGCATTATACTCAACTGATGCTAACGGTAACCAAACATCTAATTTGTCAGCAGGTAGAGCTATGATCTTCGTTACTTGTTTGTACATTTTCTTTTTCGCATCTACATGGGCTGGTGGTGTTTACTGTATCTTGTCTGAAACATACCCATTAAGAGTTAGATCAAAAGCTATGGCAGTTGCTATTGGTTCTAATTGGGTTTTGGGTTTTGCAATTTCATTAGCTTCTTCTTTTATTATTAATGCTATCCATTTCTACTACGGTTTTGTTTTTACTGGTTGTATTGCAGTTTCTTTCGCTTTCGTTTACTTCTGTTTGATGGAAACAAAAGGTTTGTCATTGGAAGAAGTTGATGAAATCTATGCACAAAAGATTTTGCCATGGAAGTCTGCTAAGTGGGTTCCACCAACTGCAGAACAAATGGCTCATTCTACAGGTTACGCTAAACCATCACAAGAACATGTTTAA
>Spaxylofer2423_codon_optimized
ATGAGCGCGCAGGATCAACTGCCGGGCGAGCAGACCCCGGAAGTGCTGAGCGTGGTTGAGAAGGAAAGCAAAAGCGACGATATCAACCAAGTGGTTGCGGACGCGCTGGCGAACAAGACCTTTAAAGATTACTTCCTGATTAGCTGCCTGTGCTTTCTGGTTGCGTTCGGTGGCTTTGTGTTCGGCTATGACACCGGTACCATCAGCGGCTTTGTGAACATGAGCGACTTTATTGAGCGTTTCGGTAGCCGTGGCGCGGATGGTGTTGCGAGCCTGAGCGCGATCCGTATTGGTCTGATGATCAGCATTTTTAACATCGGCTGCGCGATTGGTGGCCTGGTGTTCAGCAAGGTTGGTGACATGAAAGGCCGTCGTATCGGTCTGATGTTCAGCATGGCGATCTACGTTGCGGGTATCATTGTGCAGATCGCGGCGCAAGACAAGTGGTATCAGATCATGATTGGCCGTTTTATTACCGGCCTGAGCGTTGGTACCGTGAGCGTTATCAGCCCGATGTTCATTGGCGAGACCAGCCCGAAGGCGGTTCGTGGTACCCTGGTGTGCTGCTTTCAGCTGTGCATCACCCTGGGCATCTTCATTGGTTACTGCTGCACCTATGGTACCAAAAGCCTGCCGGATAGCCGTCAATGGCGTATCCCGCTGGGTCTGTGCTTTCTGTGGGCGATTTTCCTGACCGTGGGCATGCTGTTTATGCCGGAAAGCCCGCGTTTCCTGGTTGAGAAGAAACGTATCGAAGACGCGAAGAAAAGCATTGCGAAGGTGAACAAACTGAGCCCGGAGGATCCGGCGGTTTACGCGGAACTGCAGCTGATCCAAGCGGGTGTTGATCGTGAGCAGCTGGCGGGTAACGCGAGCTGGGGTGAACTGATCACCGGCAAGCCGGCGGTGTTCAAACGTGTTATTATGGGTGTGTGCCTGGCGACCCTGCAGCAACTGACCGGCAACAACTACTTCTTTTATTTTGCGACCACCATCTTCAAAGCGGTTGGTCTGCAGGATAGCTTTCAAACCAGCATCATTCTGGGCGCGGTTAACTTTCTGAGCACCTTCGTGAACATCTGGGCGATTGAACGTTTCGGTCGTCGTCTGTGCCTGCTGGTTGGTGCGGCGGGCATGTTTGTGTGCTTCATCATCTACAGCGTTCTGGGCAGCAAGGCGCTGTATGTGACCGACGCGCTGGGTAACGAGACCAGCAACCTGGCGGCGGGTCGTGCGATGATCTTCGTGACCTGCCTGTACATTTTCTTTTTCGCGAGCACCTGGGCGGGTGGCGTTTACTGCATCCTGAGCGAAACCTATCCGCTGCGTGTGCGTAGCAAAGCGATGGCGGTTGCGATCGGTAGCAACTGGCTGCTGGGCTTTACCATTAGCCTGACCAGCAGCTTTATCATTAACGCGATCCACTTCTACTATGGTTTTGTGTTCAGCGGCTGCATTGCGGTTGCGTTTGTGTTCGTTTACTTCTGCCTGATGGAGACCAAGGGTCTGAGCCTGGAGGAAGTGGACGAAATCTATGCGCAGAAGATTCTGCCGTGGAAAAGCGCGACCTGGGTTCCGCCGAGCGCGGAGCACATGGCGCACAGCACCGGCTATGCGAAACCGAGCCAAGAACACGTTTAA
>Spahagerda5424_codon_optimized
ATGAGCAGCCAGGAGCAACTGCCGGGCGAGCAGACCCCGGAAGTGAACAGCATTGTTGAGAAGGAAAGCAAAGGCGACGATATTAACCAAATCGTGGCGGACAGCCTGGCGAACAAGACCTTTAAAGATTACTTCCTGATCAGCTGCCTGTGCTTTCTGGTGGCGTTCGGTGGCTTTGTTTTCGGCTATGACACCGGTACCATTAGCGGCTTTGTGAACATGACCGACTTTATCGAACGTTTCGGTAGCCGTGGCGCGGATGGTGTTGCGACCCTGAGCAGCATCCGTATTGGTCTGATGATCAGCCTGTTTAACATTGGCTGCTGCATCGGTGGCCTGGTGTTCAGCAAGATTGGTGACATCAAAGGCCGTCGTATTGGTCTGATGTTCAGCATGAGCATCTACGTTGCGGGTATCGCGATTCAGATCGCGGCGACCAACAAGTGGTATCAAATTATGATCGGCCGTTTTATCACCGGCCTGAGCGTTGGTACCGTGAGCGTTATTAGCCCGATGTTCATTGGCGAGACCAGCCCGAAGGCGGTGCGTGGTACCCTGGTTTGCTGCTTTCAGCTGTGCATCACCCTGGGCATTTTCATCGGTTACTGCTGCACCTATGGTACCAAACAGATGAGCGGTAGCGGCCAATGGCGTATTCCGCTGGGTCTGTGCTTTCTGTGGGCGATCTTCCTGACCGTGGGCATGCTGTTTATGCCGGAGAGCCCGCGTTTCCTGGTTGAAAAGAAACGTATTGACGATGCGAAGAAAAGCATCGCGAAGGTGAACAAACTGGCGCTGGAGGACCCGGCGGTTTATGCGGAACTGCAGCTGATTCAAGCGGGTATCGATCGTGAGCAACTGGCGGGCAACGCGAGCTGGGGTGAACTGATTACCGGCAAGCCGGCGGTGTTCCGTCGTGTGGTTATGGGTGTTTGCCTGGCGACCCTGCAGCAACTGACCGGCAACAACTACTTCTTTTATTTTGCGACCACCATCTTCAAAGCGGTGGGTCTGCAGGACAGCTTTCAAACCAGCATCATTCTGGGCGCGGTGAACTTTCTGAGCACCTTCGTTAACATTTGGGCGATCGAGCGTTTCGGTCGTCGTCTGTGCCTGCTGGTGGGTAGCGCGGGCATGTTTGTTTGCTTCATCATCTACAGCGTGCTGGGCAGCACCGCGCTGTATACCACCGACGCGAACGGTGACCGTACCAGCAACCTGGCGGCGGGTCGTAGCATGATTTTCGTGACCTGCCTGTACATCTTCTTTTTCGCGAGCACCTGGGCGGGTGGCGTTTACTGCATCCTGAGCGAAACCTATCCGCTGCGTGTTCGTAGCAAAGCGATGGCGGTGGCGATTGGTAGCAACTGGGTTCTGGGCTTTGCGATCAGCCTGGCGAGCAGCTTTATCATTAACGCGATTCACTTCTACTATGGTTTTGTGTTCACCGGCTGCATCGCGGTGAGCTTTGCGTTCGTTTACTTCTGCCTGATGGAGACCAAGGGTCTGAGCCTGGAGGAAGTGGATGAAATCTACGCGCAGAAGATCCTGCCGTGGAAAAGCAGCAACTGGGTTCCGCCGACCCCGGAGCAGATGGCGCACAGCACCGGTTATGCGAAACCGAGCCAAGAACACGTTTAA
