# Supplementary material for: Machine learning and comparative genomics approaches for the discovery of xylose transporters in yeast
Source: Biotechnol Biofuels Bioprod. 2022 May 20;15:57. doi: 10.1186/s13068-022-02153-7 (PMC9123741; doi:10.1186/s13068-022-02153-7)
Supplement: Supplementary file 5 — Additional file 5: File S2. FASTA files of the four transporter families from the comparative genomics analysis. [file 13068_2022_2153_MOESM5_ESM.fasta]

>Klulactis139_famOG0000009 Klulactis139
ATGTCTGATAGTACCGATAAAGATAGGCATAACAAAAATTCGTCCAGGGGTATCGTCAAT
ACGGATATCGAGGATGACAATAGTCCATCACCTTTGGACACCACTGACAAGAAAGGTGCT
CCGGAATTGCAGAAACCGGGAAATCCATCTTTGTTCAAGGAAtctgctttgaagaattct
gATCAGCTACAATTTAGAAACAGTTTCAACATTCCAAATGCCGTTGGCGGAACTAACGGA
ATTGTAATTCCTCCAAATGTTCAACCATTAGATCAACAACGTATTCCACCTAGCTACACT
GATCACTTACAGGTTAAGGATACTTATTTGACGGGAAGAACTCTATTGTACTTCACATCG
ATATTTGTGTCACTAGGCGTATTTTTGTTTGGCTACGATCAAGGTGTTATGTCTGGTATT
ATCACTGGCCCATATTTCAAGACTTATTTCAATAACCCAACTGCGGCAACTATTGGTACT
ATGGTCTCAATTCTTGAGATTGGAGCTCTTGTTTCCTCCTTACTAGTCTCCAATattggt
gaaaaattcggTAGAAGGTTCACTATAAAATATGGATCTTTAATTTTCATTTTAGGTGGA
TTGGTTCAGACGTTTTCATGGGAAATGGGTCATATGATATTTGGTAGAATCATTAGTGGT
ATTGGTGTTGGTTTATTAAGTACCATTGTACCCATTTATCAATCAGAAATTAGCCCCCCA
CATAACAGAGGAAAATTGGCTTGCATTGAGTTTACAGGAAATATTGTTGGTTATGCGTCT
AGTGTTTGGGTCGATTATGCGTGCTCCTATATAGAATCAGATACTTCTTGGAGATTACCC
TTGTTCATTCAATGTGTTATGGGCTTGCTGTTATTTTTAGGGTCGTTTGTTATTGTTGAG
ACTCCCCGTTGGTTATTAAATCACGACCATGATATTGAAGGGTTGGTGGTCATAGCAGAC
TTACATAGTGATGGTGACGTTTTGCATTCAAAAGCTCATGAGGAGTATAAGCTGATCAAG
GAAACAGTCCTCATATCAAGACTGGAaggtgaaaagaaatcgTTACGTTTTGCTTTTAAA
CGGTATAGAACCAGGATGCTAATTGCAATGAGCTCTCAAATGTTTGCTCAATTAAACGGT
ATCAACGTTATATCATATTACGCGCCTCTTGTTTTTGAACAAGCTGGATGGGTTGGTAGA
GAGGCCTTGTTGATGACAGGTATTAATTCCATCATTTACATATTGTCCACTATTTTGCCA
TGGAAATTAGTTGATAAATGGGGGAGAAAACCAATCCTACTCTCCGGGGCGCTGGTAATG
GGAACTTCTTTGCTTGCAATAGCCATGTCATTATGGGCGAATGTTGCTGCCACTCCAAGA
TTAGTGGTCGTGTTCGTGATCATCTTTAATGCCTTTTTCGGTTACAGTTGGGGTCCAATC
CCATGGCTATATCCTGTTGAGATTGCGCCTGCAATGGCAAGATCTGCAATGGCATCTGCT
TCTACTGCTACAAACTGGCTGTTTAACTGGTTAGTAGGTATCATGACTCCTATCTTGCAA
GAAAAAATCCATTGGAGAATGTACTTGATTCATACTGTATCCTGCTACTTGTCATTCTGG
TGTGTGTTAAAAGTTTATCCAGAGACTGCTGGTTTAAGATTAGAAGATATGGATTCTGTT
TTTGATGACAGGTCATCAACCTTCAGTTTCCAGTCAGGGACCTCCGCTGAAATAGAACAA
CAGTCTCATCTAGTAAGTGGTGGAGGAGAAGTAGCACCATCAACGAGATCTCGCAAAAGT
GTTTATTCGAATGCACAATCCATGTTTAATAAAGATGAGATACAACCACCAACATTGACC
CAGGTTCTTCAATGGAAGGAAGAGAGAACTCAAACTAaaccattgaaaaaatttaTAAGA
AGAGGCTCGGAGACTGTCTGTTTGATATATAATAAGGTACGAAACTTACGGAGCACCAAT
GATACAAACCAAATCGAGTATGGTGCCGTATCCAATAATCAGCCTCCGAACTAA
>Klulactis480_famOG0000009 Klulactis480
atgtcattgaaaaattggcTTTTGCTACGTGATATCCAATACGAGGGAACGTTTTATAAA
AAGTTCCCCCATGTCTACAACATTTACGTCATCGGTTTCATAGCATGTATCTCCGGTCTT
ATGTTCGGTTTTGATATCGCATCGATGTCTTCTATGATTGGTACCGATGTTTACAAGGAC
TATTTCAGTAATCCTGACTCTTTGACTTACGGTGGTATTACTGCTTCTATGGCAGGTGGT
TCATTCTTGGGTTCTTTGATCTCTCCAAACTTTTCTGATGCTTTTGGTAGAAAAGTCTCT
TTGCATATATGTGCTGCTCTATGGATTATTGGTGCCATTCTACAATGTGCTGCTCAAGAC
CAAGCCATGTTGATCGTGGGTCGTGTTATTTCTGGTATGGGTATTGGTTTCGGTTCCTCT
GCTGCCCCTGTGTACTGTTCTGAAATCTCCCCACCAAAGATTAGAGGTACCATTTCTGgt
cttttccaattctctGTTACCGTTGGTATCATGGTCCTATTCTACATCGGTTACGGTTGT
CACTTCATTGATGGCGCTGCTGCCTTTAGAATCACTTGGGGGTTGCAAATGGTTCCAGGT
TTGATCTTAATGGTCGGTGTATTCTTTATCCCGGAATCCCCACGTTGGTTGGCTAACCAT
GATCGTTGGGAAGAAACTTCTCTCATCGTTGCTAACATCGTTGCTAACGGTGACGTTAAC
AACGAACAAGTTCGTTtccaattggaagaaattaaGGAACAAGTCATCATCGATTCTGCT
GCCAAGAACTTCGGTTACAAAGATTTATTCAGAAAGAAGACTTTACCAAAAACAATCGTT
GGTGTTTCTGCTCAAATGTGGCAACAACTATGTGGTATGAATGTTATGATGTACTACATT
GTCTACATTTTCAACATGGCTGGTTACACTGGTAACACTAACTTGGTTGCCTCGTCCATT
CAATATGTGCTAAATGTTGTTATGACTATCCCAGCATTGTTCTTGATTGATAAATTTGGT
AGAAGACCTGTGTTGATCATTGGTGGTATCTTCATGTTCACTTGGTTGTTCTCTGTCGCT
GGTATCTTGGCTACTTACTCCGTTCCAGCCCCAGGCGGTGTCAACGGTGATGATACTGTT
ACTATTCAAATTCCAAGTGAAAACACTTCCGCTGCTAACGGTGTCATTGCATCCTCATAC
TTGTTCGTCTGTTTCTTCGCTCCAACTTGGGGTATTGGTATCTGGATTTACTGttctgaa
attttcaacaacatGGAAAGAGCTAAGGGTTCTGCCCTTTCTGCAGCAACTAACTGGGCC
TTCAACTTTGCCTTGGCTATGTTCGTTCCATCTGCCTTCAAAAACATTTCCTGGAAGACC
TACATCATCTTTGGTGTCTTCTCTGTTGCTTTGACTATTCAAACTTTCTTCATGTTCCCA
GAAACTAAGGGGAAAACTTTAGAAGAAATCGACCAAATGTGGGTTGATAATATTCCAGCA
TGGAGGACTGCTAATTACATTCCACAACTACCTATCgttaaagatgaagaaggtaACAAG
TTGGGCTTGTTGGGTAACCCACAACATTTGGAAGATGTTCATTCTAATGAAAAGGGTCTA
CTTGACCGTTCCGACTCAGCAAGCAACTCCAATTAA
>Klulactis2261_famOG0000009 Klulactis2261
ATGAAAAATGCATTTGAAGTGAAAAGGTTGATCGGGCTGTTAGTTTGTATCGGTTTTATG
TTAGGTATGGATACTTCGTCTTTATCATTGTTTCTTGGGACGAGCTATTTCAAAGAGTAT
TTCAAACAGCCAACTGCACTACAAACAGGTATGATGACAGGGGCCAACCAAATTGGTGGG
TTTGTGGGGTGCCTAATGTCTGGGTCTTTGATAGAACTCATTGGGTGCAAATGGTGTTTG
TGTGCTTGTAGTGTTATTTGGACCATGGGATCTGTCGGATCTTTTTTTGTGCTTGAAGTT
TACACAATGGCTCTGAGTAGATTTGTAAAAGGGATTGCAGTAGGTATTCTATCTGTGCTT
GCTTCATTCTATTTGATGGAAGTTTTTTCAAGCAATATAAGGGGGCAGGCCACAGCTTTA
ATGCAGATGGCTTTAACAATCTCCATTCTATCCATATACTTTCTCTCTATGTTACTTGAT
AAAATCCAAGGTCCCTTGGCATTTAAGATTACTTGGGGGTTAGAAGTGATACCCAgttta
ttgttattgatgCTATTTCAAGCACTACCGGAGTCGCCAAGATGGTTGTATAAGCATGGA
TATTCCAACAAAGATATAGATCGGTCGCTAGCGATTTTGAGAGTGAAGGATGTTGAGAAA
CTCAGAGAGAAGTTCGTTAGTGAAACGAAGCAAAAGCCAAAGCTTTCCTATATTATCAAG
AAAGGTTACTGGAAACACATGAGTCTCGGTATAATAGTCCAGATATTAATTCAAATCAGT
GGTATTAATGTTGTGATGTATTACACTATTTACATATGTGAAATGGTTGgctttgatgat
gatgtCAGCTCGAAATTAACCGCAGGACCTTATATTGTCAATACGATATTTACCTTAGTC
CCTGTCTTTTTATTAGACAAGTTTAATCGCAAAGTATTCATCGGGTGGGCAAGTGTATTT
TTAGGTGGTATCATGCTATTGATAGGATTCCTAATTGGTGAAAGGGAAAGGCACGTCGGC
GATGTtgttttgagaaatataGTTGTCGCCTTATGTTTCCTCTTTGTTTCGGTattctct
tcatcattgTCATGCGCTGGCTTTATCTATACTAACGAAATCTTACCAGAATCCATAAAA
TCCGTGGCCTTATCAGTTTGTATATCGACAAGTTGGTTTACAGGGTTTGCCCTTGCATTA
ATGGCACCTTATTTAATGCAAATCGTAGAATGGTGGACCTTCGTAATGTTGGgaacatca
acaatagCCTTAGCTTTCATTATAATTATGTGGTTTCCTGAGACGAGAGATTTGTCACCA
CACGATATTGACAATCTATTCAAACAAGACGCGCTGTCAGCAGAAGTTGAATATGAAAAG
ATAGAGTCGGATCAAAGTGcagattttgaaagtatTCCCGAGAGGTCTGGTGCGCCAGAA
CCTGACTCATTTGTGTGTACCACTACTACCACTGAAGTGACGGAACGTTGA
>Klulactis5171_famOG0000009 Klulactis5171
ATGCTTGCCAAAATTGTTGATAAGTTCACAAAAAGAACCGATACTGCCGGTTTGGTCGGT
AGATCATTGCGTTTAGCAGTGACAATTACAGCCGTTACTGGTTTTTCCTTATTTGGTTAT
GATCAAGGTTTGATGTCCGGTATCATCACCGGTGTAAGATTTAACGATGAGTTCCCAGGT
ACTAAGGAAACTTCTGACGACGATAGACACGCTACAGTGGTTCAAGGTGCCGTTACATCC
TGTTATGAATTGggttgtttctttggttctttGTTCGTTATGATGAGAGGTGAAAAAATT
GGTAGAAAACCATTGATCATCTTCGGTGCTCTTTTGACCATCGTTGGTGCTGTCATATCT
ACAGCTGCCTTTGGTGACCACTGGGGTCTTGGTCAATTCGTTATCGGTAGGGTTATCACC
GGTCTAGGTACCGGTATGAACACTTCTACCATTCCAGTCTGGCAATCAGAAATGTCGAAG
CCTGAAAACAGAGGTCTCTTGGTCAATTTGGAAGGTTCCGTCATTGCTGTCGGTACCATG
ATTGCTTACTGGATTGATTTCGGTCTATCTTACGTTGACACTTCTGTTCAATGGAGATTC
CCTGTCGCTATGCAAATTTTCTTCGCTATTCTATTGATGATTGGTATTGTTCAATTACCT
GATTCTCCTCGTTGGTTAGTCGCTCAAGGGCGTCGCGAAGAAGCTATGTACGTCTTGGGT
AAATTGGATGACTTGGATCCTAATGATGACCAAATTGTTGCCGAAGTCAGTACTATTCAA
GACGCTGTTAACCGTTTCAAGCACCAAAAGAGATCTATGAAGGAATTACTACACGGTGGT
AAGGGTCAAAACCTCCAACGTGCTTTAGTAGCTGCTTCAactcaattcttccaacaattt
ACTGGTTGTAATGCCGCTATCTACTATTCCACCGTGTTGTTCAAAAAGACTATCAAATTA
GAAGACAGATTATCCTTGGTTTTGGGTGGTGTTTTCGCCACAATTTATGCTCTATCTACC
ATCCcatctttcttcttgattGAAACCTTGGgtagaagaaaattgttTATGTTGGGTGCT
TTCGGTCAAGgttgttctttcttgattaCATTTGCCTGTTTGGTTCATGACACTACACAA
AATGCTAAGGGTGCAGCCGTtggtttgttcttgtttaTCGTCTTCTTCGGTATGTCCATT
CTATCTCTACCATGGATTTACCCACCAGAAATTGCTTCTATGAGAGTTCGTTCCATGACT
AATGCCTTTTCCACATGTACCAACTGGTTGTGTAACTTTGCCGTTGTCATGTTTACCCCA
ATTTTCATTCAAGACGCTGGCTGGGGTTGCTACTTATTCTTCGCGTGTATTAACTTCCTC
TATTTGCCagtcatcttcttcttctaccCAGAAACTGCAGGTAgaactttggaagaaatc
gATATCATCTTCGCCAAGTCTTACACTGATAAGACTGCTGCATGGAGAGTCGCTGCCAAC
TTGCCAAAACTATCTCTTGCTGAAATCGAAGATCACGGTAACGCGTTGGGTCTATACGAT
GACGATctagaaaaggaagatgaaTTAGAAGAAGACGTTGACAGCAAGGAACAATCTCAT
CCAGGTTTCtctttgttccaaagaaaaaagtcTTCTAAGAACGTTACTGAAAATAATGCT
GAAAAGTCCGATGCAACTGCTAACGATAACACTCAAACCCCATCCAGTAACGAATCTAAC
GAACAAAACTAA
>Yarlipolyt309_famOG0000009 Yarlipolyt309
ATGAAGCTGTTTAAACGAGAAGCGCCCCAAGGAACAGTCAGAACTAGCTACTTTGGAAGT
AGAGGCACGCGGCTGCATCGGATCATTGCAGCCGTGGCTGGAATCGGCTTCTTGCTGTTT
GGATATGACACCGGAGTCATGGGCAGTTTGTTGACCCTGCCGACCTTCATTCACCAGTTT
CCAACTATGGATAGCACGTCTCCACATCTGGATGCAAAGACAAAGTCGTTCCATTCGACG
GTCCAGGGCACAGCCGTGGCCATCTACGAGATTGGGTGCATGTTGGGTGCTCTGTTTACA
ATGTGGGGAGGAGACAAGCTGGGTAGACGAAAGATAATCTTCATTGGCTCCATAATTGTC
ACCATTGGAGCGATTCTTCAATGTGCTTCGTATTCGCTCGGTCAATTTGTGACTGGAAGA
GTCATTGCTGGTATTGGAGTCGGTTTCACTACAGCTACAGTGCCAATGTTCCAGGCTGAG
TGTGCTCGTCCTGAACGGAGAGGGGCCCTGGTGATGCTTGGAGGAGCCCTGACAACTGGA
GGAATTGCTCTCAGTTACTGGATCGACTTTGGCTTTTATTTCGTCAAGCGAAATGACTCG
GACTGGAGATTCCCGGTAGCTTTTCAGATCCTCTTCTCCCTCATTCTGTCGTGCACAGTC
CTGTACCTTCCCGAGTCCCCCAGATGGCTCATTAAGAAGGGACGCTatgaagaagcagca
ggagtGTTTGCAGCCCTGGAAGATGTGCCCATTGACGACATCTATGTATCTCAGCAACTC
ATGCAGGTCAAAGAGTCGCTCATGGTAGGCCAACTTGCACAGGAAGGCATTGAGGGAGAT
GAAGCACGACGACGAATCGCTTCAGGAGACGTggagcttggagaagagccGCCGTTCAGG
AAACAGTTGGTTCTGCTCTTCACCtttggcaaaaaaaaacaccttCATCGAGCCATGTTG
GCTTACTCTCAACAGATCATGCACCAAATGTGTGGAATCAACCTCATCTCATATTACGCA
GCCTACATTTTCCAGACTTCTATCGGTATGAGCCCGCTCAACTCACGAATTCTGGCGGCT
TGTGATGGAACAGAGTACTTCCTGGCGTCCTGGATCGCCTTCTACACCATTGAGAGGTTC
GGACGAAGAAAGCTCATGCTGTTTGGAACCATTGGACAAGCCTGTACGATGGCTATTCTA
GCAGGAACAGTCTACGCAGCATCTTCAGTAAAAGACGGTGGCCTAGACAAACCTCAGGCT
GGCattgcagcagcagtgtTCCTGTTTGTTTTcaacaccttcttctccattgGCTGGCTA
GGTATGGCGTGGCTGTACCCTGCGGAAATCGCCCCCATTGAAATCAGAGCCATTTCCCAG
GGTCTGTCCACATCCGGAAACTGGGTCTTCAATTTCCTGGTCGTCATGATCACCCCCGTG
GCCTTCAACTCCATCAAGTGGAGAACTTACATCATCTTTGCGTGCATCAACGTCGCCATG
GTCCCCTCCatctacttcttcttccccgAAACCATGGGCCGATCGCTCGAAGAAATCGAT
CTCATTTTCGAAGACTCCAACCCCAGAACTCCTTGGGACGTGGTTGGTATTGCAAAGCGA
CTTCCTAGGGGTACCCTGGATGGAGTTGTTCCTTCAGAcatggagctggagaaggagatc
gAGCATGTCAGCGTCAAGTCTTTGGGAGGTGCCACTATTCGTGGATAG
>Yarlipolyt819_famOG0000009 Yarlipolyt819
atGTACAAGGTCCATAACCCCTACCTCACGGCGGCGGTAGCCACCATGGGCGGAATGCTC
TTTGGTTTCGATATCTCGTCCGTGTCGGCCTTTGTGGGCGAAGATAACTACATGAACTAC
TTTGGTCATCCCACCTCCTTCCAGCAGGGAGGTATCACCGCCTCCATGGCCGGAGGATCC
ATGCTGTCGTGTGCGTTTGCCGGCTACATTTCCGACCGGGTTGGCCGAAAGCCCACCATT
CAATTTGCCGCCGCCTGGTGGATGGTTGGCGCCTCCATTCAATGCTCTGCCCAGAATATG
GGCCAACTGATTGCCGGCCGGGCCATTTCCGGGCTTGGAATCGGCCTCGGCTCGTCCCAG
ATCCCCGTCTTCATCTCCGAGTTGtcccccaagaagatccGAGGCCGGCTCGTCGGCTGC
TTCCAATGGTCCGTTACCTGGGGTATTCTCATCATGTTCTACATTTCGTTCGGCTGCTCA
TACATCAAGGGCCACTCGTCCTTCCGACTGGCGTGGGGCATCCAGCTGATTCCAGGAGCC
ATGTTGGCGTTCGGAatgatgctgctggacgaaTCGCCGCGATGGCTGGCGTCCAAAGAC
CGCTGGGAAGAGGCCATCCAGATCATCCGCTCCATCAATGCCAACTACGGAtccgaggag
gacattCTCATGGAAATCGAAGATCTGCGAGAGGTGGTGCGAATCGACCACGAGTCCAAG
TCGGTCACCATCTGGGACCTGTTCCGAAAAGACTCCATCAACCGAACCATGGTCGGAGTG
TGGGCCCAGATCTGGCAACAACTGACTGGAATGAACATCATGATGTACTACGTggtcatc
atcttcaaaATGGCCGGCTACTCGGGCAAAAGTGCCGTCATTGTCTCCGGCTCCATCCAG
TACATCATCAACGTGGTCATGACCATCCCGGCGCTGCTTTTCATTGATAAAATCGGACGA
AGACCCCTGCTCCTCTGTGGAAGCATGCTCATGGCCACCTGGCTGCTAGCTGTCGGAGGA
ATGCTAGGAGCCTACGGAATCCAAATGCCCCAAGGTCTACCGGCAGTACCCTCCAAAAAC
CAGGCAGCGGACCCCTACACCACCATCTACATTCCCGACAACCAGGCGCCGGCCCGAAAG
GCCATTATCGCCTGTTGCTATCTGTTTGTCGCCTCTTTTGCACCCACCTGGGGCCCCGGC
ATCTGGCTCTACTGCTCCGAGATCTTCCCCAACAAACAACGAGCGCTGGCCAACTCGCTG
ACCGCCGGCGCCAACTGGGGCTTCAACTTTGCCCTGGCCCTGTTTGTGCCCACCGCCTTC
AAGAACATCAACTGGAAGGTGTACATCATCTTCGGTGTCTTCTGCATCGTCATGTCCATC
CACGTCTTCCTGCTCTTCCCCGAAACCAAGGGCAAGAGTCTGGAGGTGATTGACCAGATG
TGGGACGCCCGCGTGCCCGCTTGGAAAACCGCCTCCTGGGTCCCCGACCACATGCCTTCT
CATTACGCAGGGGACCAGGAGGAAAAGCCCACCGACGAACTGGCCGAGGCGCCGTTTCAC
GAGGAGAATGCCCCGGTGAACACCGAGACCCCTCCTCATGAGGATGAGCCCACTTTTGCG
GAGACCGAGCCCAAGACCCAGTATCCTGGAACTGAGCATGTCTAA
>Yarlipolyt1050_famOG0000009 Yarlipolyt1050
ATGATTGGAAACGCTCAAATTAACCAGGTGGGAGCCTTACAGCACCGGTTCCCCAAACTC
CACAATCCTTACTTAACTGCGGCCGTGGCCACCATGGGTGGCCTGCTTTTCGGCTTTGAT
ATCTCGTCTGTTTCTGCCTTTGTCGACACCAAACCCTACAAGGAGTACTTTGGGTACCCC
ACCTCCATCCAGCAGGGCGGTATCACTGCCTCAATGGCCGGTGGATCCTTCCTGTCGTCT
CTGGTGGCCGGCTGGATTTCCGACCGACTTGGTCGACGTTTCGCCATCCACTTTGCTTCC
TTTTGGTGGGTGGTTGGAGCTGCCATCCAGTCCTCAGCCCAAAACAAGGGCCAATTGATC
GCCGGTCGACTCATTTCCGGCCTTGGTATCGGTCTGGGCTCCTCGGTTATCCCCGTCTAC
ATCTCCGAGCTGTCTCCCAAGAAGATTCGAGGTCGGCTTGTCGGTCTCTTCCAATGGGCC
GTTACCTGGGGTATCCTCATCATGTTCTACATTTCCTTCGGTCTCAGTAACATCCACGGA
GTCGCCGGATTCAGAGTCGCCTGGGGTCTGCAGATCATCCCCGGTCTGCTCATGTCTCTC
GGTTGTTTGTTCCTGGAAGAGTCTCCGCGATGGCTAGCCAAGCAGGACAACTGGGACGAG
TCCGTGCGAGTGCTTCGAGCCATCCACCAGGGAGGCTACGGCACCGAAGAAGACATTTTG
TTAGAGATTGAAGAGATCCGAGAAGCAGTCCGAATCGAGCATGAGACCAAAAACCTGCGA
TTCTGGCACCTGTTCCAAAAGGACTCTATCAACCGAACAATGGTGGGTATCTGGGCCCAG
ATCTGGCAGCAGCTCACCGGCATGAACGTCATGATGTATTACATTGTGCTGATTTTCACC
ATGGCTGGATACACTGGAAACGCCAATCTGGTGGCCTCGTCTATCCAGTACGTCATCAAC
ATGATCATGACCATCCCCGCTCTTCTGTTCATTGACCGAGTGGGACGACGacccctgctg
ctgttcgGATCAATCGTCATGATGATCTGGCTGTTTGCCGTCGCTGGTATCCTTGCAGTG
TACGGAACTCAGATCCCCGGTGGACTCGACGGAGACGCATTCACAACCATTGTCATTGAG
CCCACTCACAAGCCTGCCCAAAAGGGAGTCATTGCGTGCTCGTACCTGTTTGTGGCCACC
TTTGCGCCTACCTGGGGCCCCGGTATCTGGCTGTACTGCTCCGAGCTGTTCCCTCTGAAG
CAGCGAGCTGTGGCTGCCGGTGTAACCGCCTCTGCCAACTGGATCTTCAACTTTGCTCTC
GCTCTATTCGTGCCCTCGGCCTTCAAGAACATCAACTGGAAGACCTACATCATCTTTGGA
GTCTTCTGTATCGTCATGACCATCCACGTCTTTGTCCTCTTCCCCGAAACCAAGGGCAAG
ACCCTCGAAGAGATTGATATGATGTGGGCCGCCCGAGTTCCTGCCTGGAGAACCGCAAAC
TGGGTGCCTGACCACGTTCCTGGCGCCCTTCCCGAAGACGAGAAACACTCGGAGGAGATG
GTCGAGGCCGTCGAATCCAATGAAGAGGAGCCCAAGATAGCCAGTGCTAACGTCGACGCC
CCTCCCTCTCAATTGTAA
>Yarlipolyt1578_famOG0000009 Yarlipolyt1578
aTGAAAGACTTCCTCGCCTTCACCAAGGCTTCTACGGAGGTCAAGACCGTCTTCTTCGGA
TGCCGAGGAACTCCACTACATCGAGTGGTTGCGGCTATTGCTGGAATTGGCTTCCTGCTG
TTTGGTTACGACCAAGGAGTAATGGGAGGTCTCCTCACTCTTCCTACTTTTATCCAGGAG
TTCCCTAGCATGGACACTTCTGACCATCTTCCTCCTGACGTCAAGACTCATAACACAACC
ATCCAGGGCACAGCTGTGGGCATCTATGAGATTGGATGCATGCTTGGAGCATTGTTTACA
ATGTGGGCTGGCGATAAACTTGGTCGACGGTACATGATCTTCTGGGgttccatcatcatc
accattgGTGCCATTCTCCAGTGTGCAGCTTACAGTCTGGCCCAGTTTATTGTTGGCAGA
GTCATTGCCGGTATCGGAAACGGCTTTATCACTGCCACTGTCCCCATGCTTCAAGCTGAG
TGTGCTAGACCCGAACGTCGAGGAGCTCTGGTCATGCTCGAAGGAGCTCTGGTTACAGGA
GGCATTGCTCTCTCGTACTGGATTGACTTTGGCTTCTACTTTGTCAAGACCAATGACGCC
GACTGGCGATTTCCCGTAGCATTCCAGTGTGTCTTCTCTATGTTCCTCACTTTCACTGTC
ATGTCTCTTCCTGAATCACCTAGATGGCTGGTCAAGAAGGGACGTTACGAAGAAGCCGCG
GGGGTTTTTGCAGCTTTGGAAGACGTGGCACTTGACGATCCTTACGTAATTGACCAGGTC
ACTAGAGTGAAAGAGTCCATCATCATGGGACAACTTGCTCAGCATGGTATCGAAGGTGAA
GAGGCGCAGCGAAAGATGGCCGCGGGTGAATGTCAAATGGGAGACGAACTGCCATTCTGG
CAGCAAATCAAATTGCTCTTCACAtttggaaagaagaaacatTTCCATCGAACCATGTTG
GCTTACTGGATTCAGGTCATGCACCAGGTCTCAGGTATCAACCTCATCACTTACTACGCA
GCTTATATTTACCAGACATCCATTGGTATGAACGCCATGAACTCGAGAATTCTGGCAGCT
TGCAACGGAACAGAATACTTTTTGGCCTCTTGGGTGGCCTTCTACACAATTGAGAGATTT
GGACGAAGAAAACTCATGTTGTTTGGAACCATCGGACAAGCATGTACAATGGCTATCTTG
ACAGGCTGCGTGTACGCCTCTTCAACTCCAGCGGACGGAGGTCTCGGAAATGAAGGCGCC
GGAATTGCCGCAGCAGTctttctgtttgtgttcaACTCTTTCTTTGCTATTGGATGGCTG
GGTATGTCATGGTTGTACCCTGCCGAAATCACCTCCCTTGAAGTTCGGGCTCCCGCCAAC
GGTCTAGCGACCTCTGGAAACTGGGTCTTCAACTTCATGGTGGTCATGGTTACCCCCGTG
GCCTTCAACTCCATCAAATGGAGGACATACATCATCTTTGCTTGTATCAACGCTGCTATG
ATCCCTACCATCTATTTCATGTATCCTGAAACCATGGGCAAGTCTCTGGAAGATATCGAC
ATGATTTTCGCTCTGTCCAACCCGAAGACCCCCTGGGATGTGGTGGGTATCTCGCGGCGA
ATGCCTAGCAGTATCGACAAcgcttctcctgctccaaTAATTCTCGAGAAGCCTTCACAG
GAAAATCTCGAATACGCTCCTTCAATGAGCGAAGGTACTATTAACAGCGTTCGAATCGAG
ACAGCGTAG
>Yarlipolyt2085_famOG0000009 Yarlipolyt2085
ATGGGCTTCAGAGGCCAAAGACTCCATCACTATGTTGCGACTGTCGCAGGCATGGGTTTT
CTACTCTTTGGATACGACCAGGGAGTCATGGGAGGTCTTCTTACTCTTCCCTCCTTTGTC
AAGCAGTTCCCCAAGATGGACACTTCTGACTATCTACCGCCGGATGTCAAGTccttcaac
accaccatccAAGGCACAGCAATTGCCATCTACGAGATCGGGTGCATGATGGGGGCTCTA
TTCACCATGTGGGGAGGAGACAAGGTCGGTAGACGGTACATCATCTTCTACGGATCAATC
ATCATGACCATTGGAGCCGTTCTACAATGTGCCTCATACTCTTTGGGCATGTTCATTACA
GGCCGTGTCGTCTCGGGTGTCGGTAACGGATTCATCACCGCAACAGTCCCCATGCTCCAG
TCTGAGTGTGCGAAACCAGAGAAACGAGGCAAACTCGTCATGTTGGAAGGAGCTCTTATC
ACCGCCGGTATCGCTCTTTCATACTGGATCGATTTCGGCTTCTATTGggtcaaggccaac
gaCGCTGACTGGCGGTTCCCTGTCGCATTCCAAATTGTCTTctgtctctttctcttcttc
accgTTCTTACTATCCCCGAATCTCCAAGGTGGTTGGTCAAAAAGGGGCGATTCGAAGAA
GCAGCCGGAGTCTTTGCTGCCCTCGAAGATGTGGACATTGAAGACCCCTACGTTGTCACC
CAGATCACATACGTCAAAGAATCCATCATGCTGGAACAATTGGCTCAGTTGGGTATTGAT
GGACCTGCTGCTCGTGAGAAGATTGCAGCAGGCGAGTTTTCAATGGGTGAGGAACTGCCC
TTCCTGTCCCAGATGAAACTCATGTTCACCtttggcaagaagaagaattTCCACCGAACC
ATGCTGGCCTACTGGAGTCAGGTCATGCAACAAATCACAGGTATCAATCTCATCACATAC
TATGCGGCGTACATCTATGAGACGTCTGTCGGCATGACCCCTACTAATTCTCGAATTCTC
GCTGCTTGTAACGGTACCGAATACTTCCTAGCCTCTTGGATCGCCTTCTACACCATCGAG
CGGTTCGGACGTCGAAAACTCATGATTTTcggagctgctggtcaGGCAGCTACTATGGCT
ATTCTCACAGGATGTGTCTACGCTGCATCTTCACCGGCAGACGGAGGACTCGACAATCAG
AGCGCCggtgttgctgctgccgtcTTCCTTTTCGTCTTCAACACCTTCTTTGCCATTGGT
TGGCTGGGCATGTCGTGGCTGTATCCTGCCGAGATCAGTTCCTTGGAGATTCGAGCTCCC
GCCAACGGCCTTTCCACCTCTGGAAACTGGGTCTTCAACTTCATGGTCGTCATGATCACC
CCCGTGGCCTTCGACACTATCAAGTGGAAGACCTACATCATCTTTGCCGTCATCAACGCA
GCCATGGTTCCAGTCGTCTACTTCTTCTATCCCGAGACTGCCGGTCGGTCTCTGGAAGAG
ATTGACCAGATCTTTGCCGactccaaccccaagacACCCTGGGACGTTGTCTGGATCGCC
AGACGGCTCCCTAAGAGCACTGCTGTCGACCACAACCTCGTTGAGCCTCGAATCTTGCTC
GAAGAGAAGACTGCCCTTGAGACGGTCGAGTCTGTTTCCCCCACTCCTTCTGATCAAGAG
GAAACCAGACATGTTtaa
>Yarlipolyt2616_famOG0000009 Yarlipolyt2616
ATgaagctacaagtacccgCGTTTGCGCGGTCGTCTTCTGACGTGAAAACGTCATTCATG
GGAGCCCGGGGCCAGAAACTGCACAATCTCGTGGCAGCAATTGCAGGATTGGGATTCTTG
CTGTTTGGATACGACCAGGGAGTTATGGGCGGTCTTCTAACTCTCGACACGTTCATCCAA
CAGTTTCCCAAAATGGACACCTCCGACTACCTGCCTCCAAAGGTCAAGAccttcaacacc
accattCAAGGCACAGCCGTGGGCATCTACGAAATCGGATGCATGATTGGAGCTCTGTTC
ACCATGTGGGCTGGAGACAAGCTTGGAAGACGCTACATGATCTTCTTTGGctccatcatc
atgacGATTGGAGCGATTCTGCAATGTGCTTCCTACTCTCTGGGACAGTTCATTGCCGGA
AGAGTCATTTCTGGAATTGGAAACGGCTTCATCACAGCCACAGTCCCCATGCTCCAGTCG
GAATGCGCCAAACCCGAACGTCGAGGAAAGTTGGTCATGCTGGAGGGAGCTCTCATCACC
GCTGGAATTGCTCTTTCGTATTGGATCGACTTTGGCTTCTATTGGGTGCGGACCAACGAC
GCCGACTGGCGTTTCCCTATCGCCTTCCAGATTGTCTTCTCTCTGGTTCTCACCTTCACC
ATCATGTCTCTTCCCGAGTCTCCCCGATGGCTCGTGAAGAAACAGAGATTCGAAGAAGCG
GCAGGAGTTTTTGCTGCTCTCGAGGATGTGCCTCTGGACGACCCCTACGTGATTAACCAG
ATCACCTCCGTCAAAGAATCGATCATGATGGAGCAGCTGGCCCAGTTGGGTGTCGATGGT
GTCGATGCTCGGCGGAAAATCCAGTCGGGCGAGTTCCAAATGGGCCAGGAGCTGTCTTTC
ATCGGTCAAATGAAACTCATGTTCACCTTtggcaaaaagaaaaactTCCACCGAACAATG
CTGGCCTACTGGAACCAGGTGATGCAGCAGGTGACCGGCATCAACCTCATCACCTACTAC
GCAGCTTACATTTACCAAACCAGCGTGGGAATGAATGCCACAGACTCGCGAATTCTGGCC
GCCTGCAACGGAACAGAGTACTTTATGGCTTCCTGGGTCGCCTTCTACACAATTGAGCGA
TTTGGACGCCGAAAACTCATGCTGTTTGGAGCCGTAGGCCAAGCATGCACTATGGCCATT
CTCACCGGATGTGTTTACGCAGCTTCAAAGCCCGAAGATGGAGGCTTGGACATGCAGGGG
GCGGGAATCGCTGCGGCCGTctttctgtttgtgttcaACACTTTCTTCGCCATTGGCTGG
CTCGGTATGACCTGGCTCTACCCTGCGGAAATCTCGTCTTTGGAGATCAGAGCTCCGGCA
AACGGTCTTTCCACCTCGGGCAACTGGGCCTTCAACTTCATGGTGGTAATGATCACCCCC
GTGGCTTTCAACTCCATCAAGTGGAAGACGTATATCATTTTTGCCTGCATCAACGCCTTC
ATGGTCCCCATGGTGTACTTTTTCTACCCCGAGACCGCCGGACGAAGCTTGGAAGAGATT
GATATGATCTTTGCCGAGTCCAACCCTCGAACTCCCTGGGACGTGGTTGGTATTGCCAAC
CGTCTGCCCAAGAACTCCGTGGCAACTTATGATGACTACGAGGCTGGTgaacaggaggag
aaggccattGTTGAGACAGCGGAAAGTGTCTCTCATGATTCGGCCGAGTTTCAGTGA
>Yarlipolyt3037_famOG0000009 Yarlipolyt3037
ATGGGACGAAACTGGCTAGCGTTTTCACAAGCCTCCACTGAGGTCAAGACCGAGTTTCTG
GGTCTTCGAGGCCAGAAGCTCCACCGAGCCGTGGCCTTCATTGCCGGTATGGGTTTCCTG
CTGTTCGGATACGACCAGGGAGTCATGGGTGGTCTGCTGACCCTCCCCCGGTTCATCCAC
CAGTTCCCCAAGATGGACACCTCCGACTACGTTCCTGAGGAGACCCGAAAGttcaacacc
accatccAGGGTGTGTCTGTCGGTATTTACGAGATTGGATGTATGATCGGCGCTCTGTTC
ACCATGTGGGCCGGAGACAAACTCGGTCGACGACGTATGATTTTCTGGGGCTCTATCATC
ATGACTATTGGTGCCATTCTGCAGTGTGCTTCTTACTCTCTTGGTCAGTTCATTACCGGT
CGAGTTGTTTCTGGTGTTGGTAACGGTTTTATCACCGCCACTGTTCCCATGTTCCAGTCC
GAGTGTGCCAAGCCTGagcgacgaggagctctCGTCATGATGGAGGGTGCCCTTATCACC
GGTGGTATTGCCCTCTCTTACTGGATCGATTTTGGCTTCTACTGGGTCAACAACGATGCC
GACTGGCGATTCCCTATTGCTTTCCAgatcatcttctccatgttCCTCACCTTCACCGTC
ATGTCTCTTCCCGAATCTCCCCGATGGCTTGTCAAGAAGCAACGATTCGACGAGGCTGCT
GGTGTCTTCTCTGCTCTCGAGGATGTGCCTATTGATGACCCTTACGTGATTGACCAGATC
gccgaggtcaaggagtcCATCATGATGGAGCAGCTTGCCCAGCTTGGTGTTGACGGATCC
GAGGCTCGAGAGAAGATTGCCTCTGGAGAGTTCCAGATGGGTGCTGAGCTGCCCTTCTTG
GAACAGATGAAGCTGCTCTTCACCtttggcaagaagaagaacttccACCGAACCATGCTG
GCCTACTGGAACCAGGTCATGCAGCAGATTACCGGTATCAACCTGATTACCTACTACGCC
GCCTACATTTACGAGACATCTGTTGGTATGAACGCCACCAACTCGCGAATTCTCGCTGCC
TGTAACGGTACTGAGTACTTCCTCGCCTCCTGGGTTGCCTTCTACACCATTGAGCGATTC
GGAAGACGAAAGCTCATGTTGTTCGGAGCCATTGGTCAGGCTTGCACCATGGCTATTCTT
ACTGGAACTGTCTACGCCGCTTCTCCTCCCGAGGACGGTGGACTTGACAACTCTGGCGCT
GGTATTGCAGCTGCCgtcttcctcttcgtcTTTAACACCTTCTTCGCCATTGGCTGGCTC
GGAATGACCTGGCTGTACCCTGCCGAGATCACCTCTCTGGAGATCCGAGCCCCCGCCAAC
GGTCTGTCCACCTCCGGTAACTGGGTCTTCAACTTCATGGTCGTCATGATCACCCCCGTT
GCCTTCGATACAATCAAGTGGAAGACTTACATCATTTTCGCCTGCATCAACGCCGCCATG
GTCCCCGTGGTCTACTTCTTCTACCCCGAGACCGCTGGACGATCTctcgaggagattgac
aagATCTTCGCCGAGTCCAACCCCCGAACTCCCTGGGATGTTGTTGGCATTGCCCGACGA
ATGCCCCGAGAGTCTGCTCTTACCCGACGAAAGCAGGGTGTCAACCAGACCTTCGACAAC
TCCAACGAGAAGGCTGTGGTCGAGGAGAACACCGAGTCCGCTGTTGGCTCCACCACCGGC
TCTgcctctccttcttttgAGAACGTTTCTCAAGCTTAA
>Yarlipolyt5367_famOG0000009 Yarlipolyt5367
TCCCCAGATTCTCTTTCCACTTTGTTCTCCACCAACTTCTTGTACACCTCTCAACTCACA
ATGTACAAGGTCCACAACCCCTACCTTACGGCGGCGGTAGCCACCATGGGCGGTATGCTC
TTTGGTTTCGATATCTCGTCGGTTTCCGCCTTTGTCGGCGAAGACCAGTACATGCAGTAC
TTTGGTCACCCCACCTCCATCCAGCAGGGAGGTATCACAGCCTCCATGGCCGGCGGCTCC
ATGCTGTCGTGTTCGTTTGCCGGTTTCATTTCTGACCGAATCGGCCGAAAGCCCACTATC
CagattgctgctgcctGGTGGATAGTCGGCGCGGCCATTCAGTGCTCAGCCCAGAACATG
GGCCAGCTGATTGCCGGCCGTGTCATCTCCGGTATTGGTATTGGTATTGGTTCTTCTCAG
ATTCCTGTCTTCATTTCCGAGCTGTcccccaagaagattcGAGGTCGGCTGGTCGGCTGT
TTCCAGTGGGCCGTCACCTGGGGTATTCTGATCATGTTCTACATCTCCTTTGGTTGCTCG
TACATCAAGGGCCCTGCTTCTTTCCGTCTGGCCTGGGGTATCCAGATGATTCCCGGAGCC
ATGCTGGCGTTTGGAATGATGTTCCTGGACGAGTCGCCTCGATGGCTGGCATCCAAGGAC
CGTTGGGAAGAGGCCATCCAGATCATCCGATCTGTCAACGGCAACTACGGTaccgaggag
gacattCTTATGGAGATTGAAGACTTGCGAGAAGTGGTGCGAATCGACCACGAGTCCAAG
ACCGTCATGGTGTGGGATCTGTTCCGAAAGGACTCCATCAACCGAACCATGGTGGGTATC
TGGGCCCAGATCTGGCAGCAGCTCACCGGAATGAACGTCATGATGTACTACGTggtcatc
atcttcaagaTGGCCGGCTACTCCGGAAAGTCTTCTGTTcttgtctcctcctctaTCCAG
TACATTATCAACGTGGTCATGACCATTCCTGCCCTGCTCTTCATTGATAAGATTGGACGA
CGACCTCTGCTCATTGTCGGATGTCTCTTCATGATGACCTGGCTGTTTGCCGTCGGAGGA
ATGCTCGGTGCTTACGGTACCCAGATGCCCGGAGGTCTGCCTGCCAACCCCGAAAAGAAC
ATTGCTGCCGACCCCTACACCACCATCTTCATCGACGACAACCACAAGACTGCGCGAAAG
GCCATCATTGCCTGCTGCTATCTGTTTGTGGCCTCGTTTGCGCCCACCTGGGGTCCCGGT
ATCTGGCTCTACTGTTCGGAAATCTTCCCCAACAAGCAGCGAGCTATGGCCAACTCCATC
ACCGCTGGAGCCAACTGGGCTTTCAACTTTGCTCTGGCCATGTTTGTGCCTACCGCCTTC
AAGAACATCAACTGGAAGACGTACATCATCTTCGGTGTCTTCTGTGTCGTCATGTGCATC
CACGTCTTCCTGCTCTTCCCCGAGACCAAGGGTaagactctggaggagattgacatGATG
TGGGACGCCAAGGTGCCTGCGTGGCGAACCGCCTCCTGGGTGCCCGACCACATGCCTTCT
CGATACGCCGAGAAGGATCTGGACGAGAAGCCCATGGACGAGCTTGCTGAGGAGCCTTCT
CACGAGGAGGACCCTCATCCTCAGTACACCGAGACTGTTTAA
>Yarlipolyt6299_famOG0000009 Yarlipolyt6299
ATGTTTTCGTTAACGGGCAAACCGCTGCTCTATTTTACGTCAGTGTTCGTCTCTCTGGGC
GTGTTCCTGTTTGGATACGACCAGGGAGTCATGTCCGGCATCATCACGGGCTTCTACTTC
AAGGAGTACTTCCATGAGCCCACCCGAGCCGAAATCGGAACCATGGTGTCGATTCTTGAG
GTCGGAGCGTTTGTCTCGTCGCTCATGGTCGGCCGAATCGGTGACATTATTGGCCGACGA
AAAACCATCATGTACGGtgccttcatcttcatcatcgGAGGTGCCTTCCAGACATTTGCC
GTCAGCATGTCCGAGATGATTTTGGGCCGAGTAGTGGCCGGTTTCGGCGTTGGTATGCTG
TCGACCATTGTGCCAGTCTATCAGTCTGAGATCTCGCCTCCTCACAACCGAGGCAAGCTC
GCGTGCATCGAGTTCACGGGAAACATTGTGGGCTATGCCAGCTCAGTGTGGGTGGACTAC
TTCTGCAGTTTCATCAATTCCAACATGAGCTGGCGTATCCCACTGTTTCTGCAGTGTGCT
ATGGGCGCTCTTTTGTTTGGAGGCTCGTTCCTAATTGCCGAGACTCCTCGATGGTTGCTG
GATAACGACCATGACGAGGAGGGATTGGTTGTCCTGGCCAACCTgcatggaggaggagac
atTGACTCTCCTCTGGCTAAGCAGGAATATCGGGAGATTAAGCAGTCCGTTTTGATCCAC
CGGCTCGAGGGCGAGCGATCATATACCGACATGTGGaagaagtacaagaagcGAGTGCTG
ATTGCCATGTCGTCGCAGATGTTTGCCCAGCTCAACGGTATCAACGTCATCTCTTACTAC
GCTCCTCTGGTGTTTGAAGAGGCAGGATGGGTCGGACGGTCTGCTATTCTCATGACCGGT
ATCAACGGTATCGTCTACGTGTGTTCCACTATTCCCCCGTGGTACCTCGTGGACAAATGG
GGCCGAAGACCTATTCTTCTGTCCGGTGCAGTAATTATGGCTATTTCCCTGGCGTCTGTG
GCGTTCTGGATGCGTCTAGACTTTGCACATACACCGGCTCTGGTGGTGATTTCCGTCGTC
ATCTTCAACGCTGCTTTTGGATACTCGTGGGGCCCCATTCCCTGGCTCTATCCCCCTGAG
ATTATGCCTCTTACCATCCGAGCCAAGGGAGCTTCTCTGTCAACCGCCACCAACTGGGCC
TTTAACTGGCTGGTGGGATATATGACCCCCATTCTCCAGGAGACCATCAAGTGGCGACTG
TATTTGATGCATGCCGCCTTCTGTAGTCTTTCGTTTGTTCTCGTCTACTTCACCTACCCG
GAGACCTCGGGAATCAACTTGGAAGACATGGACTCGTTGTTCGGCGACAAGTCTGTTGTG
AACACCCCCGACTCGCGGTCTTTGCTTGGTGATCGAGACACTCCAGAGCCTGACGTGCCT
CACAGTTATACTGATGCTGCCACCGATCGACTGCCTGCTGGTATGCAGGGCTATGGCTCC
GCTCCCAGCTCGAGAGGAGGCAGTGTGGTCGGAAGTCCCCGACGAGGAAACAGTGTGGTT
GGGTCTCCCAAGCGGGACTTCCCTCAACCTCCGGTATAA
>Yarlipolyt7219_famOG0000009 Yarlipolyt7219
ATGATACTTTTTTGGTTACACAGAGGCGTCTTCGCACTATCTGAGTATCGTATATATATA
CGGGGACAGGTCCCCAGAAGCCGGTCACTATTTCTCACAGCCCGACTCACAATGTTATTT
TCCAAAGCGTCAGGTACAAAGTACTTTGGACTGAAAGGCAAGACTCTTCAGCGAGCCATC
GGAGGCATCGCCGGTCTTGGTTTCTTCCTATTCGGATACGATCAAGGTGTTATGGGCGGT
CTGCTCAACTTGAAGACTTTCCGAGAGCAGTTCGAGACCATTAACACTGTCGATGACACT
TCTCTTCATACTGCTACCATTCAAGGTACCGCTATTGCCGTTTACGAGCTGGGATGTATG
GTTGGAGCTCTTTCCACCATTTACCTCGGAGACAAGCTGGGACGACGAAAAGTCATTTAT
TTTGGAACTTGGATTATCATCATTGGTGCTATTATTCAGACTGCTTCTTACCATCTTGGT
CAACTTATTGTTGGCCGAGTTGTCGCAGGTATTGGTAACGGTCTCATTACAGCCACTGTA
CCCATGTGGCAATCTGAGTGTGCACGTCCCGAAGATCGTGGTCTCATGGTCATGATTGAA
GGATGTCTGATTTCCGGAGGTATTGCTCTTTCTTATTGGCTTGATTtcgccttcttcttt
gtcAAGGTCGGTTCTATGGACTGGCGTTTCCCTGTTGCTTTCCAGATTCTTATTGCTCTG
ATTATCGTCGCCTTTGTGCTCGAGTTCCCTGAGTCTCCTCGATGGCTGGTCAAGGTCGGT
CGAGAGGAGGACGCACGAGAGGTTTgggctgctctggagaactGTGGTCCCAACGACGAT
TATATCAACTACGAGATCCacgaggtcaagaagaatCTGGCTGCAGAGGAGCAAATGACT
TCCTGGCAGACTTTCAAGCTCATTTTCACCTATGGAGAGCGAAAGCATTTCCACCGAGCT
TGTCTCGCTTTCTGGAACCAGGCCATGCAACAGCTGACCGGTATCAACCTGATTACTTAC
TACGCCGCCAAGATTTACCAGGACTCTCTCCATATGGACGATGTTGTCTCTCGAGCTCTT
GCTGCAGCTAACGGTACCGAGTACTTCATGGCTTCATTCATTCCCTTCTGGTCTATTGAA
AGATTCGGACGAAGAAAGCTCATGCTTTTCGGTGCTGTTGGACAGGCTTGCACCATGGGT
ATTCTTACAGGTACCGCATGGGCCGCTGaccccaacaacaaggacaatCGAGCCGCTGGT
ATTGCTGCTTGTGTCTTCCTCTTCGTTTtcaactccttcttcgCCATTGGATGGCTGGGT
ATGACCTGGCTGTATCCCGCCGAGATTACTTCACTGGAGGTTCGAGCCCCCGTGTCCGGT
ATCTCTACCGCCTCCAACTGGCTGTTCAACTTCACAGTCGTCATGATTTGTCCTGTCGGC
TTCAACTCCATCCAGTCGTACACCTATACCATTTTCGCAGCCATCAACGCCTGCATGGTC
CCAGTCATTTACTTCCTGTACCCTGAGACTGCTGGCCGGTCGCTCGAGGAGATCGACGAG
ATTTTCAAGGAGTCTAACCCCAAGACCCCCTGGGACGTGGTTGGCATTGCTGCTCGAATG
CCCAAGCGAGACCATTACAACTACGACATCGAGTCTCGAGGCAACTCCATGGGCGAACAA
TACCCCGAGGGCGAGCCCAAGCCCGAACATGAGGAGGTCCCTGAGGGATATACATCTGAG
ACTGCCGGAGAGAACTCCAACAGCTCCGTTGAGTACCCCGACACCACCACTCATCAATAA
>Canglabrat4105_famOG0000009 Canglabrat4105
ATGCATAAAGTCGATAGCATACCTAAACTCACTGCATTTGTGTTTTTAGTTGGTTATTTA
ATGGGGATGGACCTCAGTTCTCTGGGTGTTTTTTTGAATGGAGATGAATTTTTGTCCTAT
TTTGGGACGCCGACACCAATTGAACAAGGACTCTTAATGGGCGCAAACCCATTGGGTGGC
CTAATAGGAAGTATATTTTATGTTAGTCTTGCAAAAAATTGCGCAAgattatattcattt
aGACTTTCTACTATTATTTGGCTAATTGGTTGCTTTATTGGAATTTTTGTGCTTGAAATT
TGGATGATCGCAGTTGCTAGGTTTTTGAAAGGTATAACAATTGGAATGCTTTCCATTCAC
ATTACTAACTATATAAACGAGGTGTTTCCTAGTAATATTAGAGGGAGAACATTGGCATTT
GTCCAAGTGGGATAcactttttcaatattttctatgCATTATTATTGTGTTGGATTAAAT
ACATTTAAGAGCCATTATGCATTCAGACTTGCTTGGGGATTAGAATTCATTCCAGCAGTA
GCAGTAATAATTGCAACATTTTGGATCCCAGAATCACCTGTTTACCTCCTAAGAAATACA
ATCCCCCAAATATCTCAAAAAGTCGATGTCATGAAAGTCAAGCATGACTCAGACAGTGAG
AATGATCCCGCTGATATCTCagataatattgatgatatattCGAATTCGAGTGCACAAGC
CGTATATTATGTATCAGAGAGATTCTGAAGCTAAAAACGAGAAACAGATTATTAATGGGA
ACAATATTGCAAGTATTGGTACAATTTACTGGCATTAATGTTATTCTGTATTACATCACC
TATATCTGTGAGATGGCAGGATTGAAAGAGGAAACAAAACTCTTGGTGTCTGCAGTACCT
TATTTCATTAATGCAGTACTGAGCTGCTTTCCGTTATTATATTTAGATGTAGTACCAAGA
AAACTCATGACTGTTATAGGTTCTGCGCTATTATCAACAATAATGATTGCAATCGCAATA
TTAATGTCAACAACAGGACATGAGATAGAGCCTATTAAGGGAAATAAATCACTAATATGG
ATAGTGCCAAAAGTTCCAGGGCTGTTTATTTTATGCTtatgctttctttttgtagGTATA
TATGCCTTGAGCATTGCCTGCGTTCCTTGGATTTACACTTGTGAGTTGTTGCCTGTCAGT
GCCAGGGCAAAAGGTTTGCCGATATGCATGGCTATAGGCTGGCTGATGAATTTTTGTATT
ACTATGACCGGACCATTACTGATGCAATATTTAAAATGGGGtgtatatttattatttggg
TCAATAACTCTATTGCTGGCTTTTTCAGTTCTGCTATTGTTCCCAGAAACTATGATAGAA
AAGGACCGCAATTCCATTAAAAACTGCCATAATGAGGACTATAGTATAGAAGACATCAAA
ACAACAGTTTCATAG
>Clalusitan107_famOG0000009 Clalusitan107
ATGACACAGAAAATCGCCGACACGTTTCTCGTGGGCCGGGCGCTTTTGAACTTCACGTCC
ATGTTCGTGTCGTTGGGCGTGTTCctctttggctttgagCAGGGCTTGATGTCGTCGCTC
TTGACCaacaagtacttcaagGCCTACTACAAGAACCCGAGCCCTGCGGCGGTGGGTACC
ATGATTGCCATTTTGGAGATTGGCGCGCTCTTCTCGAGCTTCGAGGCCGGCAAGGTCGGC
GACAAGATCGGGCGGCGCAGGACGATCCGCTACGGCTCGTTTATTTTCGTTGTGGGCGGC
TTGGTGCAGGCGCTTTCGCCCGACATTTGGGTCTTGGGCTTTGGCCGCCTTGTGGGCGGT
GTGGCCATTGGCTTTTTGACCACCATCATTCCGTGCTACCAGTCGGAGATCAGCCCCCCA
TCCGACCGCGGCTTCTATGCGTGCTTGGAGTTCACCGGCAACATCATTGGCTACCTGACG
TCGATCTGGGTCGACTACGgctttctgtttttggaaagcaacTTGCTGTGGCGCATGCCG
TTGGTGTTGCAGTGCATCATGGGCGCCTTGTTGTTTGCCGGCACCTTTGTCATTGTCGAG
ACCCCGCGCTGGCTTTTGGACCACGACCACGACGTGGAAGGCATGATTGTCATCAGCGAC
TTGTACGCGGACGGCGACGTCGAGGACGAGATTGCGCGTGTTGAGTTCCGCCAGATCAAG
GAGCACGTTTTGGTGGCGCGTGTGGAAGGCGGAGAGCGCCTGTATCGCTACATGTTCACG
CGGTACAAGAAGCGGTTGTCTGTGGCGTGCTTCTCGCAGATGTTTGCGCAGATGAACGGT
ATCAACATCATCTCGTACTATGCGCCCATGATTTTCGAGGCGGCCGGCTGGAAAGGCCGC
GCGGCCATCTTCATGGCCGGCATCAACTCGCTCGTCTACATTGCCAGCACCATCCCGCCG
TGGTACTTGGTTGACAACTGGGGCCGCAAGCCGTTGCTCATGACCGGGGCTGTGGTGATG
GCGGTGTCGCTTTTCGCCATTGCGTACCTGTCGTACTTGCAGAACCGCCACACCCCCAAC
GTGGTTGTTGGGTTTGTCATTGTGTTCAACGCAGCGTTTGGCGCCAGCTGGGGCCCGATC
CCGTGGATGATGAACGAGGTGTTGCCCAACTCCGTGAGGTCGAAAGGTGCTGCCACGTCA
ACAGCCACGAACTggctcttcaacttcattgtCGGCGAAATGACACCCATATTATTGGCG
TCTATCACCTGGCGCACATACTTGATCCCCGGCTCTCTGTGTGTGCTCTCGTACTTGTGC
GTGCGCTACATGTTTCCCGAGACAAAGGGCCTTACTTTGGAGGACATGGGCTCGGTGTTT
GACGACTCCAGTCTGGTGTTCTCTTTCCACCTGGGCTACGGCGCCACGGACACCAGCTCG
ACCCGCAACTTGTCGGTCcacgaaaacgaaaatcAAATCCGCCCTACCGCGGCCCAGTTG
GCCCGGAACCCGGCGTCCATGCGCTCGGAACTTGACGGCCTCATCACTGGCACACCTTCG
CTTCCGGAGCCAATCAAACCAGTGCTGTCTGAAGTTCCGTCTTTGCAGGACGATCTGGCC
ATTGATCCGCCACCTTTGGCAGATCTCCTTGCGTTTAAACAACGCAAACGCTCGTGGTTG
GGACGGGGGAAGTACAATGCGCTTGCCTCAGCTCCATGA
>Clalusitan465_famOG0000009 Clalusitan465
ATGACGCTCTCTTCAACGACATCTTTTTCTGAGAACAATGACACTACTGAAGAAGTTCCA
ACATTTCTTGGCTTCAAAGGAGAAACCCTCAACAAGACAATCACAACTGTGTGCGGTGTA
GGGTTTCTTTTATTTGGTTATGACCAAGGTGTTATGGGATCTCTTTTGACTTTGCAACCA
TTTAGAGATTCATTCAAAGATATTGATACCCACAGAAACCCCGGGAACTCGACTTTACAA
GGTGCAGTGATTGCCATATACGAAGTTGGGTGTTTGCTTTCAGCATTATCAACCATTTAT
ATTGGTGACCGCTTTGGACGGTTAaaattgattttcttgggaTGTTTGATTATGATTATT
GGAGGAGTGTTGCAGGCAGCAGCTTCTGGTGTCCCATTCTTGATAGTTGCGAGAATTATT
TCAGGATTGGGTAATGGTCTTCTCACATCAACTGTTCCCTTATATGCTGCTGAATGCTCC
AAAGCACAAAGCAGAGGCCGCTTGCTCTGTATCCACGGATCATTGATCACCCTTGGTATC
ACAATCTCCTACTGGATGGACTTCGCCTTTTACTTTACTAGGGATCAGGGTTCCATTTCT
TGGAGATTCCCAGTTGCCTTCCAACTCGTGTTTCCCTTGGCTATCATAGGCTTTATTTTT
AAGTTGCCTGAATCGCCTAGATGGTTGATGGGAAAATCGCGTGTCGAAGAAGCTAGAAAG
GTTTTTGCATCTCTTTACAGTTTACCCGAATCGCACCccattgttgaagagcaAATTATG
GAAATTCAACGGAGCTTGGACATGGAAATTAAGGCTGGTGGAAACAAGTTCAATGCTAAG
GCCTTGTTCagacaaggagaaaagaaaaactttcaaagagTGAACTTGGCAGGATGGTCT
CAGGTCATGCAACAAATATGTGGAATCAACTTAATCACATATTATGCTGGTACAATCTTC
GAGAATAATATTGGAATGACACCATTTCAATCTAGAGTTTTAGCTGCATGCAATGGAACT
GAATACTTTTTGGCTTCTCTCATTCCCATCTTTattattgaaaaagtgGGTAGAAGACCC
CTTTTCATCATTGGTTCTACCGGTCAATTCTTGACCAtgctctttttgtttgtttccatG
GAAATGGATGAGAAAGGTCACAATGGTGCCGCAATTGGCGCAGCCGTTCTATTGTTTGTC
TTCAACACATTCTTTGctatttctcttttgtcaCTCACTTGGTTGTATCCACCAGAGATT
TCCTCTCTTGAGGTAAGAGCACCGACTGCAGCAATCTCCACCGCATGCAACTGGGGCTTC
AATTTCATGGTTGTGATGATTACCCCGGTTTGTTTTGAAAGGATCAAGCACCACACCTAC
TTGATTTTTGCCGgaatcaacttcttgatgatCCCAGTGTTCTACTTTTTGTATCCAGAA
ACCAAGGGCCGCACCTTGGAAGAGATGGATCTCATTTTTGCAGCTACACCTTCCAATAAG
CCATGGAAGTCTGTCAGTATTGCTAGAGATATGCCTTTCGCTCACAGTGGCTCTGAGGAA
GATTGGAGACAATACAAGCAAAGtgcttttgttgaatttgttgaagacgCTACAGATACC
TTAGAAAAGCCTGAGGAGTCAAGGCATGAACATGTATAG
>Clalusitan1949_famOG0000009 Clalusitan1949
ATGATAAAGGCTCTAGCATTGGGCCTCctctctctttctgttcctCTTTTCGTTCTCGAC
CAGCTGAATTGGCCCCAGCGTTTAGCGTTTGTACATCTCTTTTCTAACCTAGGCATACTT
TTTCCCACTATTGccttctttgttggagaagcAGGTAACCCGTCCCTATGGACGTTGATT
ATATGGCTGACACAAATATTTTTTGCCTTAGTCTTGCTAGCCAACTCTGCTTTCGCCCAG
AAACCTAGTGTCAGAAGACCCTTTCTTCCAGCACTTTTCCGTATGGACCACGCTTGGGCA
ACTTCTTGTGCGGTTTCCATCCAGATACTTACTCAAACAGTTTGCTCTCCTCAAGTTACG
GTCTTTTTGTGTGAAacgttttcaactttgggtCTCCGCAATCCGTGGGCTTATCAAAGT
GTACAAGTGTttcttgtatttgcatcttctctCGTGGCTGTGTTTACTGTGAGGATTGTA
GCTCATAAAGATGTTCTCATCTTCTGTATGGCTGCGGCTACAGTTGCTTACTTTGCTCTT
GGAATAACTTTCTCGTTTCTGAGTACTGTTCAAAATAGTATGGCAGTCTCATTCTCTATT
GCAGTTCATGCTCTCCTCAGCTGTCTATTTCCAATAATCCTGCTGACGTCGTGGATATAC
TCTACTTCATTATTATCTCCTGATATCATGGTCGGAGGGATGTCTATCACCATGGCTTCA
AGATGGTTAGTGGATGCATCTATGGCTTTTgcatttcctttctttctccGCAATCCAAAG
tccgtttctttttttgttcttggaaCTATATGTTTTTTGTCCACTATAGTGTTTAGTCGT
TTCCCCAATGTAGAAAAAGATGGTGAGATCATGGAAGAATACGACCAAAATCAGTTTATG
GCCAAAGAGTTCCAATTGGGTCTGAAGTCAAGACTTTTTGGGCAGAATACAGAAGCAGGT
AATTTTGGGGAAACTAAAAGGTGA
>Clalusitan1996_famOG0000009 Clalusitan1996
ATGGGCTacgaagaaaaacttgtcgCGCCCGCACTAAAGCTTAGACGGTTCCTCGATAGA
ACCCCCAACACCTACAATGTCTACTTCATTGCCTCCATCTCCTGTATTTCAGGTATGATG
TTTGGTTTTGATATCTCCTCCATGTCTGTGTTTGTCAGTGACAAGCCTTACTTGAACTAC
TTTGACCACCCATCTTCGGTTATGCAGGGTTTCATCACCGCAGCCATGAGTTTGGGTTCC
TTTTTCGGTTCTTTGTCTTCCAGTTTTGTTTCTGAGCCTTTCGGAAGACGTGCTTCTTTG
CTCATTTGTGGTTTCCTTTGGTGCGTTGGTGCTGCTATCCAATGTTCTGCGCAAAATAGA
GCCCAATTAATTATCGGCCGTATTATCTCTGGTTGGGGTGTCGGTTTCGGTTCTTCTGTC
AGTCCTGTTTACGGTTCCGAGCTTTCTCCTAGAAAAATCAGAggttttgttggtggtATG
TTCCAGTTCTCTGTCACCTTCGGTATCTTGATTATGTTCCTTATCGCCTACGGTATGTCG
CATGTTCACGGAAAAGCCTCGTTTAGAGTATCTTGGGGTGTTCAAATTGTGCCAGGTCTT
GTTTTGCTTattggtcttttcttcattcctGAGTCACCTAGATGGTTGGCTAAGCAGGGC
TACTGGGATGAAGCTGAGTTTATTGTCGCCAAGATTCAAGCCAAGGGTAACCGTGAAGAC
CCAGAAGTGCAAATTGAATTGTCTGAAATCAAGgagcaacttcttcttgaagagcACGCA
AAGAATTTCACCTATGCTGATTTGTTCAGTCCAAAGTACAGAGTGAGAACTGTGACTGCT
GTTTTCGCCCAAATCTGGCAACAGTTGACTGGTATGAACGTTATGATGTACTACATTGTC
TACATTTTCGAAATGGCCGGTTACGAAGGTAACACCAACTTGATTCCTTCTTTGATCCAG
TACATTATTAACAGTGCTGTCACTGTGCCAAGTTTGTACTTGTTGGATAAGGTCGGTAGA
AGAAcgcttttgcttttcggTGCTGCTGGTATGATGGCGTTCCAATTTGCTGTCGCTGGT
CTTTTGGCCACCTACTCTATTCCTCACGAGTACAAAGGTAACGACACTGTGCGTATTACC
attccaaagaagaacaagccTGCTGCTAGAGGTGTCATTGCCTGCTGTTATCTTTTCGTT
GTGTGTTTTGCCTCCACCTGGGGTGTGGGTATTTGGGTCTACTGTTCTGAAGTCTGGGGT
GACAACAGAAGTAGACAAAGAGGTGCTTCTCTCTCCACGTCGGCTAACTGgattttcaac
tttgctATTGCCATGTTTACgccttcttccttcaagaacatcaCCTGGAAGACGTACATC
ATCTACGCTGTGTTCTGTTGCTGTATGTTTGTTcatgttttcttctgcttccCAGAGACT
AGAGGCAAGCGTTTGGAAGAGATCGCCCAAATTTGGGACGAGAAGGTGCCAGCATGGAAG
ACCAGAAACTGGCAACCTCACGTGCCTTTGTTATCCGACGCCCAGTTGGAGGAGAAGCTC
AATGTCAACCATGCAGAGAATGCTGGCGAGGACAAGGCTGTTCAATCCCACTCTTCTTCC
GACGGCCAGGTTTAA
>Clalusitan2409_famOG0000009 Clalusitan2409
ATGGAACCCGAAAAGCCCGCACGTGCGGAAAACAGAGCCTCACTGCCTTCGTCGCTGCGG
CACTCGCACTTTGCGCCCTCTGACCTTTCGGGCAAAACACTcttatcttcttttggccCG
CTAAAAAGCACCACGGATTTTTCCCTGAACGGATCCACCGAGAGCTTCAGCGATGGGGAA
AATGACCCTGTGCGGCTTACCGCACGGAATAACGGCGGTGGCCGTACTCTAGGCGATCCC
GAATCCGATGACGACTTTGCCGATTGGGAATCGGAAAACCAACACACTCGGCTCCGGAAG
CTGGCGCAAAACGAGCGCAGAGACAACTTTGGCAACTCCTACTCGCACGTGGACTTTGAT
GCCCGCACCTACTTGTCGCGGCTCCGGTTCAAGGGCCAGAAGCTTGTCTACTTTACATCA
GCATTTGTGTCTCTCTTCGTGTCGCTTTTCGGCTACGAGCAGGGCGTTTGTCTGGGCGTG
TTGACGTTTGTAACGTTCAACAAGTATTTCCACGAGCCATCGGCGACACAGGTGGGACTT
GTGATTTCGATTCTCGAGATTGGAGCCATGATCTCGTCGCTTATGGTTTCGCGGCTTCTG
GACGCGGTGGGACGCAAAAGATCCATCTTGCTAGGCACGGCCATCTTCATTCTTGGCGGC
TCGCTCCAGCTGTTTGCACCAAACTTATGGGTTTTCGGCGTGGGCCGCGTTTTCAGTGGT
TTTGGCGTCGGTATCTTATCAACCATGGTTCCTCTGTACCAATGCGAGATTCTGCCGGTC
GAGGAGCGGGGAAAGCTCGTCTGTGGCGAGTTCACTGGAAACATTGCCGGCTACTTTTTG
AGTGTGTGGGTGGATTATTTCTGCTACTTTATCCAGAACATCGGCGACGCTCGAGAAAAT
CCCCATCTGTTCACGGCCAACTTATCGTGGCGGCTCCCATTGTTTATCCAAGTAGCACTT
GGGGCCATCCTTTTTGTTGGCGGCTTTTTCATTGTCGAGAGTCCGCGCTGGCTCTTGGAC
GTAGACAATGATCAACAGGGCTTCCACGTTCTTTGCTTATTGTACGCTGACCATCCGCAA
CACGATAAGCCGGAAACGGAGTTTTTCCTCATCAAAAACAGTATTTTGGAGGAGCGGGTC
AAGATCCCGAAACGCGAGCGGTCCTGGCGCCACATGCTTCGCCATTACAGGCTCCGGGTG
TTCATTGCATGTTCCGCCTTGGCGTTTGCCCAGTTCAATGGCATCAACATCATCTCGTAC
TACGCGCCAATGGTTTTCGAGAAGGCAGGCTTCAACAATTCCAATGCACTCTTGATGACG
GGTGTCAATGCCTTTGTGTATTTGTTGAGCACGATTCCTCCATGGTTTTTGGTTGATCGT
TGGGGCAGAAAGCCCATTTTGCTCAGTGGGGGTCTTTCCATGGGAACATGTCTTCTCCTC
ATAGCGCTAGTCATGTATCTTGACACGCTGTCTACGCCGCTGCTTGTGGCCTTTTTGGTG
ATTGTATACAACGCTTCCTTTGGCTACAGTTGGGGCCCCATTGGCTTCCTTATTCCGCCT
GAGGTGTACCCGTTGGCTGTCCGGTCGAAAGGTGTGTCGCTCTCGACAGCCACAAACTGG
TTCGCTAACTATGTCGTTGGCCAGCTCACCCCTATACTCGAGGATTCGATCGGCTGGGCT
ACGTACTTGTTTCCTGCGGCAAGTTGCATTCTTTCCGTCCTCACCGTGGCGTACTTTTAT
CCTGAGACGAAAGGCGTGGAGCTTGAAAATATCGACCAGTTGTTTGACGAGTATTATGGA
CGAGTCACATACAAGCGTGTGGGCGAGCATGAACTCGACGAGCTTGATTACGAGGCGCCA
TAA
>Clalusitan4525_famOG0000009 Clalusitan4525
ATGAAATTGGTTGGAAGAACAAATACCTTTGGTCTCTCAGGAAGACCTTTGAGACTTGCC
GTCACTATCATCGCTACTACTGGTTTTTCCCTCTTCGGTTATGACCAAGGTCTAATGTCC
GGTTTGATTACCGGTACGGAATTCAATAAGGAGTTCCCCGCCACTTCGCTTACTAGACCA
CATGTGGATAAGCACCATGTTACTGTTATTCAAGGTGCTGTCACTGCCTGTTATGAGTTG
GgatgtttctttggtgCCTTGTTCGCTCTTTTCCGCGGTGAGCGTATTGGCAGAAAgcct
ttgattttctctgGCTCTCTCATTATCATTGGTGGTACTATCATTTCTGTCACTGCCTTC
AGAGAACACTGGGGATTGGGTCAGTTTGTTATTGGAAGAGTCATTACTGGTATTGGTAAC
GGTTTGAACACCGCCACAATCCCTGTGTGGCAATCCGAAATGTCCAAGGCCGAGAACAGA
GGTAGATTGGTCAACTTGGAAGGTTCTGTTGTTGCAATTGGTACTTTCATTGCCTACTGG
TTGGATTTCGGTCTTTCGTATGTCGACAACACTGTCCAATGGAGATTACCTGTTGCTTTC
CAGATCTTCTTTGCCCTTATCTTGTTGCTTGGTATCATTAACTTGCCTGAATCTCCTAGA
TGGTTGATCTCTCAAGACCGTAAGCAGGAGGCTATGGAGGTTTTGAGTAAGTTGGGTGGA
TTGCCtattgatgatgatgaggTTTACGCCGAAGTTACTCTTATCCAAGATGCTGTCAAC
AGATTCTCGAGATCCCAAGTTGGTTTCAAGGACTTGTTTTCTGGTGGCAAGACTCAGCAC
TTCCAAAGAATGCTCATTGGTGCTTCTACccaatttttccaacagTTTACTGGTTGTAAC
GCGGCTATTTACTACTCCactgttttgtttgagaCCACAATTTTCCACGGTAAGAGAAGA
TTATCTTTGATTCTTGGTGGTGTCTTTGCTACTGTTTATGCCCTTTCCACTATCccatct
ttcttcttgattgacACAttcggaagaagaaaccttTTCTTGACTGGTGCTTTAGGTCAG
GCTATCTCTTTCACCATTTCCTTTGCATGCTTGGTTGACCCTACTACACAGAATGCCAAG
GGTGCTGCTGTCggtattttcttgtttattACCTTCTTCGGTTTCACCATTTTGCCTTTG
CCATGGATTTACCCTCCAGAGATCAACCCATTGAGAACCAGAACTGTGGCAACTGCCATC
TCCACCTGTACCAACTGGCTTACTAACTTCGGTGTTGTGATGTTCACTCCAATTTTCATG
GATGCTTCTGCTTGGGGTGCCTACTTGTTCTTCGCTGTCTTGAACTACTTGTTTATTCct
gtcattttcttcttctacCCAGAAACTGCCGGCAGaactttggaagagatcGATATCATT
TTCGCCAAGGCTCATGTCGACGGTCGTCAACCATGGAGAGTTGCTGCTACTTTGCCAAAG
CTCAACTACAAGCAAATCGAAGAACACGGCAACCAGCTCGGTCTTTACGATGGCGACTTT
GAGAAGGAGGGCTTCGAAGTTAAGGAGgatgtttcttcaactgcttCTGATGATAGAGGA
GAGGAAGGTGTTATGACCACCCAAGTGTAA
>Cantropica556_famOG0000009 Cantropica556
ATGCACGGTGGTGATTTAGAAGGTTCAGAAATTCAAAAGCTCATTGTCGAAAAACGTCTC
GGCTCCTCTGTCAAGCCAGGGTTTGGTGCCATCATCCACAACAAAAGATCCTTTGGTGTC
TGTTTGTTTACCGCCTTGGGTGGTCTCTTGTACGGGTACAACCAAGGTATGTTTGGTCAG
ATCTCCGGTATGAACTCGTTCAGTAAGGTCGCCGGTGTCGGTAGAATCCAAGATAATCCT
ACTTTGCAAGGTTTGTTGACGTCCATCTTGGAATTGGGTGCCTGGGTCGGGGTCTTGGCC
AACGGGTACATCGCCGATAAGGTCGGTAGAAGAGGTGCTATTGTTTCTGGTtgtattttg
tttattgtgGGTGTCATTGTTCAAGCCACCGTCCATGGCGGCAACTATAACTTTATCTTG
GGTGGTAGATTCGTCATTGGTCTTGGTGTTGGGCAAATGAGTGCCACTGTCCCATTGTAC
AACGCCGAAGTCTCGTCCACAGAAATCAGAGGTGCTGCGCTGGCCGTCTTCCAATTGAGT
ATCACCTTGGGTATCATGATCTCCTACTGGATCACGTACGGTACAAACTTCATTGGCGGA
ACAGGTGAAAATCAAAGTCAAGCCGCGTGGTTGGTCCCAATGTGTATCCAAGCGCTACCA
GCCGTCATTTTCGCCGGTTTCATCTACATGTTCCCCGAATCTCCTAGATACTTGATCAAT
ATTGGTGAAGAACAAAAGGCATTGGAAAACCTCGCATGGTTGCGTGAGACACACAAGGAC
GACGAGATCTTGCAGTTAGAGTTCTTGGAAATGAAAGCACAAAAAATCTTCGAAGAAACT
TTGCAAAAACAAGCCTACCCAGACTTGCAAGACGGCTCATTCAAGTCCCAGTTCAAGGTC
AATTTCTACCAATACAAGTCCATGATCACCCATAAACCTACATTCAAGAGGGTCTCCATT
GCCTGTTTGACCATGGTGTTCCAACAGTGGACCGGTGTCAACTTCATCTTGTACTATGCC
CCATTCATCTTTGCCTCCTTGGGGTTGTCTGGTAACACCACTTCCTTGCTTGCCTCGGGT
GTCGTTGGTATTGTCATGTTCTTGGCCACCATTCCAGCCGTGTTGTGGGTTGATAAGCTC
GGAAGAAAGCCGCTCTTGGTCTCCGGTGCCATCATCATGGGTTGCTGTCATTTCATCGTT
GCCGGTATCTTGGGCTCGTTCGAAGGCAACTGGACTGAACACGCTGCTGCTGGTTGGGTT
GCTGTTGTGTTCATCTGGATCTTTTCTGCTGCCTTTGGTTACTCCTGGGGTCCATGTGCC
TGGGTCATTGTCTCTGAAGTCTTCCCTCTTGGTTTGAGAGCAAAGGGTGTTTCCATTGGT
GCTTCTGCAAACTGGCTCTGTAACTTCTCCGTTGCCATGGCCACTCCAGATTTCGTTGCT
AGAACAAAGTACGGTGCCTACATCTTCCTTGGTGCCATGTGTATCTTGGGTCTGTTGTAT
ATCTTCTTTATGGTTCCGGAAACCAAAAACAAGACCTTGGATGAATTGGACGAAGTGTTT
GGTGATTTCGAAGGTACTTCCAGAAAAGAAGCTGAGCTTCATGAACAAATTCTTAAAGAT
ATTGGATTGCTTGATTTGCTTAATGGGGAATTGCCATCTAGTGATCCTAAACCAGAAGTT
GAAATGAAGGAAAATGACCTTGCCAGTTCCGAAGTCAACAGTAAATAG
>Cantropica560_famOG0000009 Cantropica560
ATGCACGGTGGTGATTTAGAAGGTTCAGAAATTCAAAAGCTCATTGTCGAAAAACGTCTC
GGCTCCTCTGTCAAGCCAGGGTTTGGTGCCATCATCCACAACAAAAGATCCTTTGGTGTC
TGTTTGTTCACCGCCTTGGGTGGTCTCTTGTACGGGTACAACCAAGGTATGTTTGGTCAG
ATCTCCGGTATGAACTCGTTCAGTAAGGTCGCCGGTGTCGGTAGAATCCAAGATAATCCT
ACTTTGCAAGGTTTGTTGACGTCCATCTTGGAATTGGGTGCCTGGGTCGGGGTCTTGGCC
AACGGGTACATCGCCGATAAGGTCGGTAGAAGAGGTGCTATTGTTTCTGGTtgtattttg
tttattgtgGGTGTCATTGTTCAAGCCACCGTCCATGGCGGCAACTATAACTTTATCTTG
GGTGGTAGATTCGTCATTGGTCTTGGTGTTGGGCAAATGAGTGCCACTGTCCCATTGTAC
AACGCCGAAGTCTCGTCCACAGAAATCAGAGGTGCTGCGCTGGCCGTCTTCCAATTGAGT
ATCACCTTGGGTATCATGATCTCCTACTGGATCACGTACGGTACAAACTTCATTGGCGGA
ACAGGTGAAAATCAAAGTCAAGCCGCGTGGTTGGTCCCAATGTGTATCCAAGCGCTACCA
GCCGTCATTTTCGCCGGTTTCATCTACATGTTCCCCGAATCTCCTAGATACTTGATCAAT
ATTGGTGAAGAACAAAAGGCATTGGAAAACCTCGCATGGTTGCGTGAGACACACAAGGAC
GACGAGATCTTGCAGTTAGAGTTCTTGGAAATGAAAGCACAAAAAATCTTCGAAGAAACT
TTGCAAAAACAAGCCTACCCAGACTTGCAAGACGGCTCATTCAAGTCCCAGTTCAAGGTC
AATTTCTACCAATACAAGTCCATGATCACCCATAAACCTACATTCAAGAGGGTCTCCATT
GCCTGTTTGACCATGGTGTTCCAACAGTGGACCGGTGTCAACTTCATCTTGTACTATGCC
CCATTCATCTTTGCCTCCTTGGGGTTGTCTGGTAACACCACTTCCTTGCTTGCCTCGGGT
GTCGTTGGTATTGTCATGTTCTTGGCCACCATTCCAGCCGTGTTGTGGGTTGATAAGCTC
GGAAGAAAGCCGCTCTTGGTCTCCGGTGCCATCATCATGGGTTGCTGTCATTTCATCGTT
GCCGGTATCTTGGGCTCGTTCGAAGGCAACTGGACTGAACACGCTGCTGCTGGTTGGGTT
GCTGTTGTGTTCATCTGGATCTTTTCTGCTGCCTTTGGTTACTCCTGGGGTCCATGTGCC
TGGGTCATTGTCTCTGAAGTCTTCCCTCTTGGTTTGAGAGCAAAGGGTGTTTCCATTGGT
GCTTCTGCAAACTGGCTCTGTAACTTCTCCGTTGCCATGGCCACTCCAGATTTCGTTGCT
AGAACAAAGTACGGTGCCTACATCTTCCTTGGTGCCATGTGTATCTTGGGTCTGTTGTAT
ATCTTCTTTATGGTTCCGGAAACCAAAAACAAGACCTTGGATGAATTGGACGAAGTGTTT
GGTGATTTCGAAGGTACTTCCAGAAAAGAAGCTGAGCTTCATGAACAAATTCTTAAAGAT
ATTGGATTGCTTGATTTGCTTAATGGGGAATTGCCATCTAGTGATCCTAAACCAGAAGTT
GAAATGAAGGAAAATGACCTTGCCAGTTCCGAAGTCAACAGTAAATAG
>Cantropica717_famOG0000009 Cantropica717
aTGTCGACAACTCAATCTccaattcaacatcatattcaaattaaagaaagtTGGCTTGTT
GGGAAAGCTTTATTGAACTTCACGTCCCTTTTCGTGACCCTTGGGGTTCTTAGTTTTGGC
TTTGAACAAGGGTTATATGCATCCTTGATTAcaaatgaatatttcaaagaatACTATAAT
GAACCTACACCAGCAGAAATTGGTATCATGGTAGCTATTTTAGAACTCGGTGCTTtgttt
tcatcatttttgGCTGCACAAGCTGGTGATCTTCTTGGAAGGAAAAAAGCAATTAGATAC
GGTGCCGCAATATTCTTTATTGGTGGTTTTATCCAATGTATTTCACCTAGTATTTTGTGG
CTTAGTATTGCAAGATTAATCAGTGGGGTGGGTATTGGATTCTTAACTACAATTGTCCCA
ATGTACCAGTCTGAGATTAGCCCTGCTGAAGATCGTGGATTTTATGCTTGTGTCGAGTTT
ACAGGTAATATTGTCGGATATGCAGCCAGTATTTGGGTTGATTTTGGCTTttcatttatc
aataatcaTTATAGTTGGAGAGGTCCTTTGATTGTTCAATTCTCTCTTGGTGTGTTATTA
TGGGCTGGTACTTACataattgttgaaactCCAAGATGGTTATTAAACCATGACCATGAT
TTAGAAGGAATGATTGTCATTGCTGATTTATACTCCGATGGtgatgttgaagatgatcaT
GCTATGAATGAATATAGAAACATCAAAGAAGGTGTTTTAGTTGACAGAATCGAAGGAGGT
GAACGTTcttatcaatatttgtttaaaCGTTATGCCAAAAGATTGTCTGTTGCATGTTTT
GGATTGTTATTTGCCCAATTGAATGGGATCAATCTTATTTCCTATTATGCTCCTATGATT
TTCGAATCTGCTGGTTGGGTTGGAAGAGAAGCTATTTTTATGGCAGGTATCAATGCTATA
ATTTATCTTATCAGTACCATTCCTCCATGGTATTTGGTTGATTCATGGGGTAGAAAACCT
TTGTTGATGACAGGTGCAATTGTCATGGGTATACCATTATACATTGCTGGGTATTCACTT
TATTTAAATGACACATTCACTCCTAccgttgttgttgcatgtattattataacGAATGCG
GGTTTTGGATTTTCCTGGGGAGGAATTGGTTGGCTTTTACCTTCAGAAGTTTTACCGTTA
TCTGTACGTTCAAAAGGAGCAGCCTTGGCCACTGCTACCAACTGGCTCTCAAACTTTTTG
GTTGGATTTGGATCTCCTATTTTATTGGATCTTATTAAGTGGAAAACATATTTGATTCCT
GCAACTTCATGTATCATCTCATTTGTCGCCGTGTGGTACTTGTTTCCAGAAACAAAGGGA
TTATCATTAGAAGAGATGGGGTCGgtatttgatgataaatcttcaattttctCATATCAT
GGTTCTGGAAGTGTTAGTGGAACTAGTGGAAGTATTTATGGGTCGACTGATCTTGGTAGA
AGACCATCAgttaatgaatcaattccaGCATCAGAACCAATTCACCAATCTGCTGCTTCG
ATGGCAAGAAATCCAGGCACTGCTCAACCACATTTAGATGGAATTATCACTGGTGCTgca
ccaccaccaataaGACCAGTTAAATCTGATGTTGGAGAtgtttcatcatttgatgGAAGT
AATGCTGGTTCTAGTAGTGGTATTGTTCAAGAGATTGAACCTCCAACATTAGAACAAATC
CTTAAATTCAAAGCAGAAGAACAAGCAAAACCAAATATGTTGGTTGCTTCTTTCCAAGCA
TTATTTGGTAAGAAAAAGGCAACATCAGCATCATCCAACGATGAGGAGAGTAGATTATTG
GGATAG
>Cantropica2526_famOG0000009 Cantropica2526
ATGTCATATGAAAGAGTACTGAATATAGAGAATCCCTTTAAAGATGACGATTCTGCTACA
CTTTATGAGAATAATCACGACGACAACATAATCACGGGTGGTTCACAAACTAGTAGTACG
catgaagatgataatatCTTTGGTGATAACAAATCTGAAGTTACTCATTACACTCCCGAT
ATCAACACCAAGAATGAGAAACACAAAAGGGGAGTTGAGGATCAAGAGGACGGGGAAGAC
ATCGTGTTGACTGATATTCATGGGAATTTCATCCCAGTATCGAATTCCAGCTCAGAAGAG
GAAGATCCGTTTTCAGATGATTTTGGCAATAATTACCTGCATTTAGATTTCGACAACAAA
CGATACACGTCCAAGTTAACATTCAAAGGGTCGAGACTAGTGTACTTCACATCGGCATTT
GTCAGTTTGTTTCTTGCCTTGTTTGGTGCCGAACAAGCCTCGTGTTCCGGGTTGATTGTA
TTTGATAcgtttaataaatatttcaatcaCCCGAGTCCTGCCACCATCGGTGTGGTGGTG
TCGATCTTAGAAATTGGTGCCATGTTGAGTTCGTTGTCGGTGGCCAAGATCTCGGATTTG
TTTGGCAGGAAAAGAACCATTCTTCTTGGGACATTCTTGTTTATGGTTGGTGGGAGTTTA
CAGACATTTTGTCCCAACATGTTTGTGTTTGGTGTTGGAAGAGTGTTTTCTGGGTTTGGT
GTGGGGATTCTATCAACGGTGGTTCCGTCGTATCAGTGTGAAATCAGTCCAAGTGAAGAT
CGTGGCAAGTTGGTGTGTGCTGAGTTCACCGGGAATATCACTGGGTATGCCATGAGTGTG
TGGATTAACTATTTCTGTTATTTCATCCAGGACATTGGTGATACTAGAGACAAGCCCCAT
TCGTTTTTGGCCAACTTAAGCTGGAGGTTGCCGTTGTTTATCCAGGTGGTCATCGCGTTT
GTGTTGTTTCTTGGTGGGTTTTTCATTGTGGAATCGCCAAGATGGTTGCTTGACAACGAC
ATGGACCAACAGGGGTTCCATGTGTTGGCATTGTTGTATGATTCCCACAGTGACGACAGC
AAACCAAGGAATGAGTTCTTCATGATCAAGAATAATATCCTCCAGGAAAGAGAAACCACC
CCGAAGCTGCAACGTACATGGAGACACTTGTTGAGTCATTTCAAGATCCGAGTCTTTGTT
GCTTGCTCGTCGTTGATCTTTGCCCAGTTCAATGgtatcaatatcatctcGTACTATGCA
CCATTGGTTTTTGAGCAAGCGGGGTTCAACAACTCCAGTGCGTTGCTCATGACGGGGATC
AATGGGATTATTTACTTGTTGTCCACGATTCCAACATGGTTCTTGGTTGACCGATGGGGA
AGAAGACCCATTCTTATCACGAGTGGTATTGCCATGGGTATATGTCTATTCCTCGTGGCG
GTGTTCATGCTCTTGGACAAGGGTTATACACCTACATTGGTGGCTATTTTAGTTATCATC
TACAATGCATCGTTTGGATTTGGGTTTGGCCCGATCCCGTTCTTGTTGCTGAGTGAATCG
TATCCGTTGTCAGTGCGTTCGAAAGGAGCTTCATTAGCCGTGGCGTGTAATTGGTTTAGt
aattttgttgttgggtTGATGACACCGATCTTGAAGGAACTGATCAAATGGGCGATGTAC
TTATTCCCAGCAAGTTCATGTGTGATGAGTGTTATTGTTGTGATGTTGTTCTATCCAGAA
ACGAAAGGAGTTGAATTGGAAGAGATTGATCGAGTATTTGAGGAGTTCTATGCTACGAGT
ACGATGAAGAGAGTGAAACTAAAAGGCTTACGTAGACGCAAGAGTAGAAAGAACAAGCAT
CAAGGGAAGTATAGTAGATTGAATGATGATGCCTTTGAGATGGTGGGATTAGATGAGATG
GATTATGAAGATAACTATAGAGATGTTTAA
>Cantropica2534_famOG0000009 Cantropica2534
ATGTTGAGTTCGTTGTCGGTGGCCAAGATCTCGGATCTGTTTGGCAGGAAAAGAACCATT
CTTCTTGGGACATTCTTGTTTATGGTTGGTGGGAGTTTGCAGACATTTTGTCCCAACATG
TTTGTGTTTGGTGTTGGAAGAGTGTTTTCTGGGTTTGGTGTGGGGATTCTATCGACGGTG
GTTCCGTCGTATCAGTGTGAAATCAGTCCAAGTGAAGATCGTGGCAAGTTGGTGTGTGCT
GAGTTCACCGGGAATATCACTGGGTATGCCATGAGTGTGTGGATTAACTATTTCTGTTAT
TTCATCCAGGACATTGGTGATACTAGAGACAAGCCCCATTCGTTTTTGGCCAACTTAAGC
TGGAGGTTGCCGTTGTTTATCCAAGTGGTCATCGCGTTTGTGTTGTTTCTTGGTGGGTTT
TTCATTGTGGAATCGCCAAGATGGTTGCTTGACAACGACATGGACCAACAGGGGTTCCAT
GTGTTGGCATTGTTGTATGATTCCCACAGTGACGACAGCAAACCAAGGAATGAGTTCTTC
ATGATCAAGAATAATATCCTCCAGGAAAGAGAAACCACCCCGAAGCTGCAACGTACATGG
AGACACTTGTTGAGTCATTTCAAGATCCGAGTCTTTGTTGCTTGCTCGTCGTTGATCTTT
GCCCAGTTCAATGgtatcaatatcatctcGTACTATGCACCATTGGTTTTTGAGCAAGCG
GGGTTCAACAACTCCAGTGCGTTGCTCATGACGGGGATCAATGGGATTATTTACTTGTTG
TCCACGATTCCAACATGGTTCTTGGTTGACCGATGGGGAAGAAGACCCATTCTTATCACG
AGTGGTATTGCCATGGGTATATGTCTATTCCTCGTGGCGGTGTTCATGCTCTTGGACAAG
GGTTATACACCTACATTGGTGGCTATTTTAGTTATCATCTACAATGCATCGTTTGGATTT
GGGTTTGGCCCGATCCCGTTCTTGTTGCTGAGTGAATCGTATCCGTTGTCAGTGCGTTCG
AAAGGAGCTTCATTAGCCGTGGCGTGCAATTGGTTTAGtaattttgttgttgggtTGATG
ACACCGATCTTGAAGGAACTGATCAAATGGGCGATGTACTTATTCCCAGCAAGTTCATGT
GTGATGagtgttgttgttgtgatgTTGTTCTATCCAGAAACGAAAGGAGTTGAATTGGAA
GAGATTGATCGAGTATTTGAGGAGTTCTATGCTACGAGTACGATGAAGAGAGTGAAACTA
AAAGGATTACGTAGACGCAAGAGTAGAAAGAACAAACATCAAGGGAAGTATAGTAGATTG
AATGATGATGCCTTTGAGATGGTGGGATTAGATGAGATGGATTATGAAAGTCATGAACCT
AGCAGACGTGAGATGCTATAG
>Cantropica3596_famOG0000009 Cantropica3596
ATGGAATGCCTTTCTGTCATTTGGATAATTGGGATTATTTTCACTTTCATTCTGGACACA
ATAACCATGTTTATGATGGGAAAGATTATCAATGGTGTTGCAATTGGTATGTCATTTGTG
ACCATACCAATCTACCAATATGAAATCATCCCCAATAGAAATCGAGGAAGAATATTATCA
ATCTTCATTTTTACCTGTTCATTGGGCAGTCTTTTCATTTACATGATCAGATTGATATCG
GAAAACTTTTTGAATGAGTCAAAGTATTCCAGGTTGCATTGGGCAATAGAAGTGATTCCA
TTgattgttgctgctgcttcCATAATATTCATTCCGGAATCTCCCAAATGGTTAGCTGCG
AATTCCGAATGGCAAACTGCGGCAGATGTGTTGGAACTGATTGAAGTTAAGAACTCTTCA
GGGTTTGAGAAACGGAAAcataaagaagaaagaaccAGATTAGGAGATAAACATTATGTG
ATTAAAAAGTATTCTACTGGCGTTTGCATTAAAAGTTGTTCCCTCAATGGATTATTTGGA
AAGAAATACATTCGAGAAGTGTGTATGGGTatcttattattattctttgttgattttacA
TCCATCAGTAAGATAATGGAGAGTTTGGATTATATTTGCCAATCATGTAATATAGAGGgt
gataatttgaaaacagcaacattgtttgatttgCTTGTTCGggttttattttcaacGGCT
CCTATATTAATCCTAGATATGATGAGAAGAAAGGATGTTTTAGTATTTGGCATGATTATT
GTACTGCTAATTATGGTCACTTATATGATTGTGTTCTTGGCCTTTTCTGAAAAGGTTTCA
GTAGATTATACACAACAGGCATATGATTGGATTATTAAAGTGAGATTTTTTGATGAAAAG
GcttctttgattttagCATTGACTGCGTTTCTTGATGTTATTTACTATACAATGCTAGTA
CCTACATCTTGGTTGTatataattgaaaactttTCAAGTAGTTCTCGAATTAAAGGTTGG
GTTGTGATTATGAGTTTACATTGGTTGTTTGAAGCATGTACTTCTTTGGCATTCCCATTC
TTATTGGAGAAATTAAATGGATGGTTGTTTTTGATAGTTACTTTTATTTGTCTTGCTGGA
GCTTTATTTACAACCCAATTGGAAGAAACTAAAGGCAAGTTTGAATTTGATCCGGAGTAT
ATAATGAGGGATACAAGAGGAGAGTTGAGTGATGATAAAACTGTAACTGCCCAGCCGATT
CCGTTGAAGAGTGACCTGGTTCAAAACTCAATTCCGAGCAAAAACAAGGTATCTAAAACT
ACCGATTCAACAGGTAACAGTAGTAGTGTGAATAAGAATTTACTTGATGCATATATGTTA
TAG
>Cantropica4640_famOG0000009 Cantropica4640
ATGAAGTCTCCGCTTGAACTGGCCTTGGGTGGTACTGCCTTAAAGATAAGTACATTCTTA
GATAAACTTCCTAAAATTTACAATGTTTATTTCATTGCTAGTATTTCCACTATTGCTGGT
ATGATGTTCGgttttgatatttcttCGATGTCTGCCTTCATTGGTACTGAAACCTATATg
gatttcttcaattctcCAGGTTCTGATATCCAAGGTTTTATTACTTCTTCTATGGCTTTG
GGTTCATTCTTTGGTTCCATTGCTTCTTCCTTTATTTCTGAACCATTCGGTAGAAGATTA
TCTTTAATCATTTGTGCCTTTTTCTGGATGGTTGGTGCTGCTATTCAATCTTCTGTTCAA
AATCGTGCTCAATTAATCATCGGTAGAATCATTTCTGGTGTTGGTGTAGGTTTTGGTTCT
TCTGTTGCAACTATTTACGGTGCTGAATTGGCTCCAAGAAAGATTAGAGGTTTCATTGGT
GGTATGTTCCAATTCTTTGTTACTTTGGGTATTTTGATTATGTTCTACctttcttttggt
ttagGTCACATTAAAGGTGTTGCCTCTTTTAGAATTGCTTGGGGTCTTCAAATCGTTCCT
GGTCTTATGTTATTCATCGGTTGTTTCTTCATTCCAGAATCTCCTCGTTGGTTGGCTAAA
CAAAACAGATGGGAACAAGCTGAATACATTGTTTCTAGAATTCAAGCCAAGGGTAACCGT
GAAGATCCAGATGTTTTGATTGAAATTTctgaaattaaagatcaATTGTTAATCGAAGAA
GCTGCTAAGAGTGTTAGTTATGCTACTTTGTTCCGTAAGAAATATTTGCTCAGAACTTTT
ACTGCTATTTTTGCTCAAATTTGGCAACAATTGACTGGTATGAATGTTATGATGTACTAT
ATTGTCTATATTTTCCAAATGGCTGGTTACAGTGGTAATGCTAACTTGGTTGCTTCATCT
ATTCAATATGTTATTAACACTGGTGTTACTATTCCAGCATTGTTCTTTGTTGATAGAATT
GGTAGAAGACCAGTTTTGATTACTGGTGCTGTTTTGATGATGACTTTCCAATTTGGTCTT
GCTGGTATCTTAGGTCAATACTCCGTTCCATGGACTGATTCTGGTAATGATTCTGTTAAT
ATTCGTATCCCAGAAGATAACAAGAGTGCCTCCAAGGGTGCCATTGCTTGTTGCTACCTT
TTCGTTGCTTCCTTCGCTTCTACCTGGGGTCCAACTATTTGGATTTACTGTTCTGAAATC
TGGGGTGATAACAGAGTTGCTCAACGTGGTAACTCTCTTGCCACTGCTGCTAATTGGATT
TTGAATTTCGCTATTGGTATGTACACTCCAGCTGGTTTCAAGAGTATTAGTTGGAGAACT
TATATTATCTATGGTGTTATGTGTTTCACTATGGCCATTCATGTCTACTTTGGATTCCCA
GAAACTAAAGGCAAGAGATTGGAAGAAATTGGCCAAATGTGGGAAGAACATGTTCCAGCT
TGGAAATCAAGATCTTGGCAACCACATGTTCCTATTGCTTCCGACGCCGAATTGGCAAGA
AAGATGGATGTCGAACACAAAGAAGGTGGTTTGATGAACGAAGATACCAACTCAGAAGCC
AAAGCCGAATCTGtttaa
>Cantropica5444_famOG0000009 Cantropica5444
atgGATTTTTTGAAAGCTAGAACTAGAACAGCTGGTCTCAGAGGTAGACCATTACGACTT
GCCATTACTGCTACTGCAGTTACTGGTTTTTCCCTTTTCGGTTATGATCAAGGTCTTATG
TCTGGTCTTATATCCGGTGAACAATTCAACTGGGAATTCCCTGCTACTAAAGATGATGCA
ACTATTCAAGGTGCTGTTACTGCATGTTATGAATTGGGTTGTTTCTTTGGTGCTATTTTT
GCTTTAATTAGAGGTGAAAAAATTGGTAGAAGACCTTTAATTATCGTTGgttcatttatt
attatcattggTACTGTTATTTCCTGTACTGCTTTTAGACCACATTGGCCATTAGGacaa
tttgttgttggtagAGTTATCACGGGTATTGGTAATGGTATGAATACTGCTACTATTCCA
GTCTGGCAATCTGAAATGTCTAAAGCTGAAAACAGAGGTAAATTGGTTAATATGGAAGGT
GCTGTTGTTGCCATTGGTACTTTGGTTGCTTATTGGTTAGATTTCGGTTTATCTTATGTT
AACACTTCTGTTCAATGGAGATTCCCAGTTGCTTTCCAAATCTTTTTTGCTCTCTGGGTC
TTGTTTGGTATCCTTCAATTGCCAGAATCCCCACGTTGGTTGATTGCTCAAGGTAGAAAA
CCAGAAGCTTATGAAGTTCTTTCTGCTTTACATGACACTACtccagatgatgatgctCTT
GTTGCTGAAGTCACTGTTATCGTTGATGCTGTTTCTAGAACTGGTGGCGGTAAGAATAGT
TTCAGAGACTTGTGGTCTGGTGGTAAGACTGCTCACTTCCAAAGAATGATTATTGGTTCT
TCTACTCAATTTTTCCAACAATTGACTGGTTGTAACGCTGCCATTTACTACTCCACTTTG
TTGTTCTACCAAACCGTTTTCGATTACTCCCAATATAGATTGTCTTTGATCTTGGGTGGT
GTTTTCGCTACCATTTATGCTTTATCCACCATTCCATCTTTCTTCCTTATTGATACTTTG
GGTAGAAGAAAATTGTTCCTCATTGGTGCTGTTGGTCAAGGTGTTTCTTTCCTTATCTCA
TTTGCTTGTTTAGTTCACCCAACTAAACAAAATGCTAAAGGTGCTGCTGTTGGTATTTAC
ttgtttattgttttctttgctTTTACTATCTTGCCATTGCCATGGATCTACCCACCAGAA
ATTAATCCATTAAGAACTAGAACTGCTGCTTCTGCCGTTTCTACTTGTACCAATTGGTTG
ACTAATTTTGCCGTTGTTATGTTTACTCCTCCATTCATTGCTGCCAGTGGTTGGGGTTGT
TACTTGTTCTTTGCTTGTATGAACTTTTTGTTTGTCCCAGttatctttttcttctacCCA
GAAACTGCTGGTAGATCCttggaagaaattgatattattttcGCCAAAGCTTATGTTGAA
AAGAGACAACCATGGAGAGTTGCTGCTACCATGCCTAAATTATCCTTACAAGATGTTGAA
GACGAAGCTAAGAACTTGGGTCTTTACGATGATGATTTCGAGAAAGATAACTTTGAAACT
AAAGAAGATATCTCTGATGGTTCAAATGATGGTTCCAATGGGGTTTTTGAAAAACCAGAA
CAAGTTTAG
>Cantropica5690_famOG0000009 Cantropica5690
ATGCCAGAATCACCACGTTGGTTAATGTCAAAAGGTAGAACTAATGAAGCAAGAATTGTA
TTTTCTGCAATTTATAATCTTCCAGAAAATGATCCTAAAGTAACTGATCAAATGGTGGAA
ATTCTGAATGcaattgaattggaagCTAAAGCTAATGTTGGATTTAGTATTGGTGAATTA
GTTAAACAAGGACCAACTAGAAATTTCCATCGTTTATGTCTTGCTTGTTGGATTCAGata
tttcaacaaataacCGGTATCAATTTGATTACTTACTATGCCGGCAcgatttttgaaaaa
tatattcatttaagtccatttaattcaagaattttgGCTGCTTGTAATGGAACTGAATAT
TTTTTGGCTTCTTTGCTTGGTATTgcatttattgaaaaagttgGAAGAAGGAAATTGTTA
TTTTGGGGTGCTGTTGGTCAAGCATTAAGTATGATGGCATTAACTATTGCTACGTGGCAA
GCAGATaaacaaagagaagaaaatggAGGTGGAACTCAAGCTGGTATTGCTGCCACtgta
tttttatttgttttcaatAGTGTTTTTGCTGTTAGTCATTTAGGTGGTGCTTGGTTATAT
CCACCagaaatttcttcattgcTGTTGCGTGCTCAGACTAATGCTTTATCAACTAGTTGT
AACTGGATATTCAATTTCCTCGTTGTTATGATCACTCCAATTGCATTCCAAAATATTAGT
TACTATACCTACACTATTTTTGCATGTATTAACATATTAATTGCCCCTATGATTTACATC
TTTTATCCAGAAACATCTGGTAGGACTTTGGAAGAAATGGATGCTATTTTCAACGCTACA
CCAGTTTGGAGACCTTGGGAAGTTGttagaattgaaaagaatatgCCAAGAAGAGACGAT
AATaatgttgaagatttggaaaaaCCATATACAGACCATTTAGATTATGTAGAATCATCA
TAA
>Cantropica5691_famOG0000009 Cantropica5691
ATGACTtctgaaaaagaaacatcTTCTATTAAATCAAGTGAATCATCACAGAATGAATCT
AATGGAAAATCCCTGCAGATCCATAAATTCTTGGGATTTCATGGGagaaaattaaacatt
GCCGTTGCTTGTTTTAGTGGTGTTGGATTTCTCCTTTTTGGATTTGATCAACTGTTAATG
GGAAGTTTATTAACTTTAcctaattttgaaaaaacttTCCCTTCTATTCTGGGAAATACT
TTACATGCAGCTACATTAACTGGTGCTGTTGTTTCCATTTATGAAATTGGTTGTTTTATT
GGTGCTTTGTTGACGGTTTATTTTGGTGACAAGCTTGGAAGAATTAAATGTATGTTTATT
GGTtgtattattgttattattggtgCTGTGCTTCAAACTACAGCTTATACAGTAACTCAT
TTGGCAATCGCAAGGGTGTTCACAGGGGTATGTACAAATCATGATGATTGTTTACAAGAA
AACAAGTGTTACTAA
>Debhanseni554_famOG0000009 Debhanseni554
ATGTCGACAGTTTCACCGGAAAAATCTATATCGTCTAAGATACAACCTCTTGACTCAAAA
AATGAGAAGCACTATGTTCAAGATCACATCATCCAAATTGAAGACTCCAAAACCTATACG
TATTTGGGTTTCAAAGGTCAGACATTGCATAACATGATTTCATTTCTCGCTGGTATGGGG
TTCTTACTTTTCGGTTACGACCAGGGTGTCATGGGCTCGTTGTTGACTTTGCCAGCTTTT
AGGAACACATTTGAATCTATAGACACAATTAAATACCCAGAGCACGCCACTTTCCAGGGT
TTTGTTATTGCCGTTTATGAAATTGGTTGTTTAGCGGGTGCCGTTTCCACTATGTACTTG
GGTGATATGcttggaagaagaaaaactaTTCTCATTGGATGTTGTATTATGATTGTTGGT
GCTGTCATCCAGTGTTCCTCGTTCTCCGTTGGTCAGTTAATTGCCGGAAGAATTATCACC
GGTATTGGTAACGGTATGAACACTTCCACCGTTCCAATATGGCAATCTGAGTGTGCTAAG
TCAGAAAAGAGAGGTAAATTAGTTATGATTCAAGGTGCCTTAATCACTGGTGGAATTTGT
ATTTCCTACTGGATCGATTTtggcttcttcttcatcaaaaataGTTCTGTATCATGGAGA
TTCCCAATTGggttccaaatatttttccCACTATTCATCTTGCCCCTCATCATGTACTTA
CCTGAATCTCCTAGATGGTTACTAAAAGCCGGTAAATTGGATGAAGCTGCTAAAGTTTTC
TCTGCTCTTGATGACATCCCAGTTAATGATCCTACTATTGTCTACGAAGTTcgagaaatt
gaaaactcTTTACAAAAGGAAAGACATGAAGGTGAACAAAAATCCaaccttcttctttta
tttgCTCAGGGTGATACCAAGAATTTCCACAGAACTTGCTTGGCCGTCTGGTCGCAAATT
ATGCAACAAATTACtggtattaatttaatCACCTACTATGCGGGTACTGTATTcgaaaaa
tatattggtTTAAATCCTTTGAACGCGAGAATCCTAGCCGCCTGTAACGGTACTGAATAT
TTCATGGTTTCTTGGGTTGCATTCTACACGATTGAAAGAGTTGGcagaagaaaattgatG
TTATTTGGGGCTGCTGGTCAAGCTATGTCTATGGCTGTCTTGACCGGTGCCACCTGGGCT
GCTAGTCCAGAACACAATGACAGTGGTGCTGCAGCTATTGTTGCTGCTGTCTTCTTATTC
GTTTTCAACAGTTTCTTCGCTATCGGTTGGTTAGGAATGACCTGGTTATACCCAGCTGAA
ATTACCCCATTAAACATCAGAGCTGCTTCTAATGGGTTAAGTACAGCTGCAAATTGgtct
ttcaattttatgGTAGTTATGATCACCCCAGTTGCTTTCGAAAGTATTGATTCCTACACT
TATACTATTTTCGCAGTAATCAATCTCTTAATGATTCCAGTcgtttatttcttctatcCA
GAAACAGCTGGTAGGTCGTTAGAGGAAATGGATAACGTCTTCGAACTATCCAATCCTTAC
ACTCCTTGGGATGTTGTAAAAATCGCTAGAGAGCTACCTTACGAGAGCCAAACTCGTGAT
CgtgatattgaaaaggttAATATTCAGCATATCGGATGA
>Debhanseni650_famOG0000009 Debhanseni650
atgttCAATAAAATCAGATTTGGTTTCTGCAGCTTAAACAAGGAGCTTGATAAGTTTCAT
ACGacatataatatatatgttATTGCTATGATTACAACAATCTCAGGTATGATGTTTGGA
TTTGATGTCTCTTCAATCTCTGCATTTATATCTGAACCATCCTACAGGCGGTTCTTCAAT
TATCCAAACTCTACGACACAGGGTGCAATTACTGCATCCATGTCTGCAGGGAGCTTCTTG
GGTGcaatattatcatcttTTGTATCAGAAAGAATTGGGAGAAGAACCTCATTGCTTTTT
TGTGCCATGTTCTGGGTTTTAGGTTCCATAATCCAATCATCATGCAGAAACCTTGGTCAA
TTAATCGCAGGTCGCATAATATCCGGGGTAGGTGTTGGTATTGGATCCGCAATAACCCCA
ATATATTGTTCAGAAGTATCTCCTGCCCCTTCTAGAGGTGTTATTGGAggtttatttcaa
ttagcTATCACATTTGggatattgataatgtttTACATAGGATATGGTTGTACATTTATT
AACGGTCAGGCGTCTTTCAGATTAGCTTGGGCGCTACAAATGATTCCCGGTTTGGTTTTG
TTTGCTGGTGTATTCATTTTACCTGAGTCACCACGCTGGTTAGCAAACAATAGTAAGTGG
GAGCAAGCAGAAGAAGTGATTCGAAGAATTAACGAAAAAGACAAAACAGGAAgatatttg
attgaattagAGGAGTTGAAGGAAAGTATCACAATTcataaattatcaaaagataTAGGG
TACCTAGATCTTTTCAGGAAAAAGAACTATAAAAGTAGTATTGTTGGTATTTCGGCTCAA
ATCTGGAATCAGCTTACCGGAATGAACGTGATGATGTATTATATAGTCTATATCTTTGAA
ATGGTGGGATATACTGGAAATACAGTTTTAGTTAGTTCAAGTATCCAATATGTTATCAAT
TTTGGCGTGACTTTAATAGCTTTGCCTTTATCTGATTATgttggaagaagaagactaATG
CTAATCGGTGGTGTACTAATGATGGCATGGCTATTTGCTGTTGGTGGACTCTTTGCAGCC
TATTCTGAAAAGGTAGAAAACGTCACCAGTGACGCAACCGTGGTTGTTACTATCCCCGAA
GAACATcgaaatattggaaaagcCATTGTTGCTTGCTCTTATTTATTCGTTGCCACCTTC
GCTAGTACGTGGGCAGTATGTTCATGGTGTTATTTTTCTGAAGTGCTCCCAACTAGGACA
AGATCAAAAGCAGGACTGTTAGCAGTTGCAAGTGACTGGGCAATAAATTTTGCCATAGCT
CTTTTTACTTCTTCAGCatttagaaatattacTTGGAAAACTTACTTTGTTTTTGGAACA
TTCTGCGGCGCTATGACCGTTCATACCTTCCTTTCATACCCTGAAACTCGTATGAAAACG
ctagaagaaattgatatgACTTTCCAAAATTGTATCCCACCATGGAGGTCCGCGGGAGTT
ACTATTCAAAGTCTTGACGGTTATTTAAGTGATTCTAAGGAAAATAACGTAACGCATGTC
GAACAAGTGGAATCAAATAGCATAAGTAAGTAG
>Debhanseni912_famOG0000009 Debhanseni912
atggCTTTAAAAATCTTTTCTAGAACCAACACTATGGGGTTAAGGGGTAAACGTCTTAGA
GTAATGTTCACTGTGGTGGCTACTCTTGGGTTCTCCTTATTCGGTTACGATCAAGGTTTA
ATGTCTGGTCTTATTACTGGTGAGCAATTCAATGCTGAATTCCCTCCAACAGCAGGTAAG
GATCACTGGGCTTCTGTTAATCAAGGTGCCGTTACCGCCTGTTACGAAATTGGATGTTTG
TTTGGTGctttatttgttttattcTATGGTGATAAAACAGGTAGAAGAATTTTAGTTGTT
TGCGGTTctttgattattattattggtacCGTCATTTCTACTGCGGCATTTGGTCCACAA
TGGGGTTTAGGTCAGTTTGTTGTCGGAAGAGTGGTTACAGGTGTAGGTAATGGTTTGAAT
ACCGCTACAATTCCAGTTTGGCAATCTGAAATGTCTAAAGCCGAAAACAGAGGTCTTTTA
GTCAACTTCGAAGGTTCTGTCATTGCAGTGGGTACCTTTGTTGCTTACTGGATCGATTTC
GGATTATCTTATGTTGATAGTTCTGTCCAATGGAGATTCCCAGTTGCTTTCCAAGCATTA
TTTGCAATCTTCTTGTTATTTGGAGCTATTGAAATGCCAGAATCTCCAAGATGGATGTTC
GCTCACGATATGAAAGCTGAAGGTATGGAAGTTTTAGCTGCAATGAAAGATATTTCTcca
gatgatgatgaaatctACGCAGAATATACGTTCATTACTGACTCGATTAAGAGATTCGAT
AATAACCAAGCCGGATTCAAggaattattcaaaggTGGTAAAGAGCAATACTTTGCTAGA
ATGATAATTGGTTCATCTGGTCAATTTTTCCAACAATTTACTGGTTGTAATGCggcaatt
tattattctaCCGtgttatttgaagataCTATTCATTTAGAAAGAAGATTGGCTTTGATT
TTAGGTGGTGTTTTTGCAACCGTCTATGCCTTATCCACAATTCCTTCGTTCTTCTTGGTT
GATACACTTGGTAGAAGAAACTTATTCTTAATTGGTGCAATTGGTCAAGCTATCTCATTT
ACAATTACATTTGCCTGTTTGATTCCAGAAGATGGAGAAAACACTCAAGATGCCAAAGGT
GCTGCTGTTGGtcttttcttgtttattgTCTTTTTCGGTTTTACTATCTTACCAATGCCT
TGGATTTATCCACCAGAAATCAATCCAATGAAGACAAGAACCGTAGCTTCAGCTGTTTCC
ACCTGTACTAACTGGTTAACTAATTTCGGGGTTGTTATGTTCACCCCAATTTTCATTGCA
CAAAGTACCTTTGGAtgttatttattctttgcGCTTATGAATTATACTTTCattccaatt
attttcttcttttatcCAGAAACTGCCGGTCGTTCCTTAGAAGAGattgatatcattttc
GCCAAAGCACATGTTGACAATAGATTACCATTCAGAGTTGCAGCTACTATGCCACGTTTA
TCTGtcaaagatattgaagaatacaATGTTCAATTAGGTCTTGATGATGACTTCGATAAG
GAACAGAATGAATTGCAAGAGAATGCCTCCTCCAATTCAGAAAAATCACCTGATGACACT
CCAGAAGGTATCTTAACTCCTAATGCTTAA
>Debhanseni1266_famOG0000009 Debhanseni1266
ATGTCGACTTCAAGTCTTTCGAAGACAAATAGCGTCGAGCACAAAGAAGAGAGTGAACCA
ACTTCAGAGGTTCATTCCTATTTAGGATTGAAGGGTAACAGGTTAAACTTCTGTGTTTCC
TGTATTGCTGGTCTTGGGTTTTTACTTTTCGGATATGACCAAGGCGTCATGGGTTCCTTA
TTGACATTGAAATCATTTCGTAAAACGTTCCCTGCCATCGATGTTCAAGGAGATGGTGAT
TCAACACTTCAAGGGGCGGCCATTGCTCTATACGAAATTGGTTGTATGTTTTCTGCATTA
TCAACCATTTATCTAGGAGATAAATTAGGTCGTTTGAAGACAATTTTTCTTGGTGCAGTT
ATTATGATGGTGGGTGGGGCATTGCAAGCTTGTTCGTACACTTTAGCACATTTGATTGTT
GCAAGAATTGTTACTGGAGTAGGTAATGGTTTCATTACGGCCACGGTTCCGGTTTGGCAA
GCAGAGGTTGCTAAACCTGAAATGAGAGgtaaattaattatgaTGGAGGGGTCTCTTATT
GCTTTAGGTATTACTATCAGTTACTGGGTAGATTTTGCGTTTTATTTCCTTGACGGCTGG
GAAACGGAAAATCAAGTTAGTTGGAGGTTTCCCGTAGCGTTTCAGTGTATTTTCCcgata
ataattttaccattaattttaaagttTCCTGAATCTCCAAGATggttattgaaaagaaaa
agaaagcaAGAGGCTATAGTAGTTTTTTCAGCATTGTATGACTTACCAGAAAACGATCCT
TTAGTAACTGATCAAATCACTGAAATTCAACAAGCTATTGATCTTGAAATAAAACAGGGT
gctgaaaattttaatttaagAGACTTAGTGAAACAAGGAGAAGCTAGAAATTTTCATAGA
ACCTGTCTTGCGGCTTGCTCACAGATGATGCAACAGATCACAGGTATCAATCTTATTACG
TATTACGCCGGGACAATTTTTGAAACCTATATTCGAATGGGCCCATTAGAATCAAGAATC
TTGGCTGCTTGCAATGGTACTGAATATTTTTTGGCATCATTATTAGCGTTCTATACTATT
GAAAGGTTCGGTAGAAggaatttgatgatttatGGTGCTTTAGGTCAAGCATTCTGTATG
GCAATTTTGACGGGGACAAATTGGAAGGCCGATGCTGCCAAAGATACACAACCAGGTACA
TCTGCTGGTATTGCCGCGGCATTTTTCCTCTTTATGTTTAACACTTGTTTTGGTATGTCA
TATTTGGGGGTAACATGGCTTCTTCCACCAGAATTATTGCCATTACAAATCAGAGCACCT
GGTGCTGCTATATCTACTGCTACTAATTGGGCGTTTAATTTTATGGTCGTTATGATTACC
CCAGTTGCTTTTGACACTATTGGACCTTACACTTACACTATTTTTGCTGCCatcaatttg
ttgatgGTGCCAGTGGTTTACTTCTTATATCCTGAAACTGCAGGTAGAAGTTTGGAAGAA
ATGGATATCATTTTCAGTCAAACTCCTGTTATGCAACCATGGAAAGTTGTTCAAGTAGCA
AAGGACTTACCATTTATGCACGCTGGTGTCCGTGATCCTGAGAAAGGTCCAACTACTAGT
CATTTTGAAAATCCTTCTATTACTTCCAGTATTAGGCAAAATGGAGAAAAATCAGAAGTT
TTGTAG
>Debhanseni1418_famOG0000009 Debhanseni1418
ATGGCTTTAGAAGATAAGTTAATTGGGCCAGCCTTGAAATTCAGTACTTTTTTGGATAAG
TTCCCCAAAGTTTACAATGTTTATGTTATTGCTATGATCTCATGTATTTCCGGTATGATG
TTTGGGATTGATATTTCGTCGATGTCTGTGTTTGTTAGTGATAAGGATTATCTCAGCTTT
TTTAATTCTCCAAATTCTGAGTTGCAAGGGTTTATTACTTCATCCATGGCATTAGGTTCA
TTTTTTGGAGCAATATCTGCTTCATTTGTTTCAGAACCCTTTGGTAGAAGACCTTCATTA
ATGATATGTGGTTTCTTTTGGGTCGTCGGAGCTGTAATTCAATCTTCAGCCCAAAATGTA
GCCCAATTGATAATTGGGCGAATTATCGGTGGGTACGGTGTTGGATTTGGGTCATCAGTT
GCCCCTGTCTATGGTTCCGAAATGTCACCAAGAAAAATTCGTGGTTTGATAGGGGGGCTT
TTTCAGTTTTCCGTTACACTCGGTATTCTTATTATGTATTTTGTGTCTTACGGTTGTCAC
TTTATAAATGGTGTTGGATCCTTCAGAATAGCTTGGGGTGTGCAAATGGTTCCTGGACTT
TTGATCATACTTGGAACTTTTTTTATTCCAGAATCCCCTAGATGGTTAGCAAAACAAAAT
CTTTGGGACCAGGCTGAAAATATTGTTGCAGAAGTGCAGGCAAAAGGTGATAGGGAAGAC
CCAGATGTCATAATAGAAGTTTGCGAAATTAAAGAACAAATATTTGCATCCGAGAAACTT
AGATCTTTTACGTTTGCTGACCTTTTTACTAAGAAGTACATCTCAAGAACCATAGTAGCA
GTTAGTGCTCAGATCTGGCAACAATTGGCTGGTCTGAATGTTATGAATTATTACGTTGTT
TATATTTTCGAAATGGCTGGTTATTCTGGTAATAACAATTTAATTGCATCTTGCATTCAA
TATTGTTTAAAAGTTGGCGTAACTGGAGTCGCTTTGTTATTTATGGATAAGTTTGGTAGA
CGGCcgctattattatttggtgCTGCTGGGATGATGGTTTGGCAATATGCTGTAGCTGGT
CTCTTTGCCACATATGCTGTACAAATTGAAAACCCTGACAATGATACGGTTAGAATGAGA
ATACCTCTGGACCAGAAGGCAGTAGGCAAAGCTATTATCGCATCATGCTTTTTGTTTGTT
TGTTGTTATGCCGGGACATGGGGTGTTACTATTTGGGTATATTGTGCTGAAGTTTGGGGC
GATAATGCAGCAAGACAAAGAGGTGCTGCTATTTCCACTGCTGCTAATTGGATATTCAAT
TTCGCACTTGCTATGTATACACCATCTtcttttaaaaatattacatGGAAAACATACATA
ATTTATGCAACGTTTTGTGCATGTATGTTCATTCatgttttcttctttttccCTGAAACC
AAGGGCAAAAGACTAGAAGAACTTGGTTTAATGTGGCAAGAAAAAGTTCCTGCTTGGAGA
AGTAGACTGTGGCAACCAGATGTTCCATTTCTTTCTGATAAGGAATTACATTCAAAGATG
GAAATTGAACATTTTGAAGGAGAAAGAAACTCTGAGAACTCGCATGCTTCTCAATCGTTG
GAAAACAAATAG
>Debhanseni1427_famOG0000009 Debhanseni1427
ATGACTATCTCACCGGTTTTATACCAGTTTTTGGTTTGTTGTTTTGCATCCGTCGGGTCT
TTCACCTACGGGTATGATTTGGGAATTATTGCCCAAGTCATAGCTTCAGAGAGTTTCACa
gaatatatgaattatccaaataCTACAGTTACCGGTTTAATTGTATCTCTCTTTACTGTT
GGGGCTTTTGCTGGAGCTCTTCTTGCTGGGTttttagaaaaattgagtCGTCGTCAGACT
ATTTTGCTTGCTACTATTTTTTTCCTTTTTGGTGGTGCGCTTCAATGTGGAGCACAGAAT
TTTAGGTTCTTGTTTGCCGGGAGATTTTTTGCTGGAGTTGGTGTTGGGCTATACACTATG
ATTATTCCCTTGTACCAGGCAGAACTAGTACATCCAAAACATAGAGGGAGAGTCACAAGT
CTCCaacaattcttcttggGTATCGGCGCTTTATCAGCTGCATGGATAGGATATGGATGC
TACATAGGGTTTGAAGATGACAGGCAATGGAGAGTTCCTCTCGGTCTCCAGATGGTACCA
GCATTATTACTAGGAAGTTTAATATTGCTCTTCCCCGAACTGCCTAGATGGTTATTAGAG
TACAACAAGGATGAAAAAGCTTTGAAAGTTTTAGGGAAGCTATATGCACATGGTAATACA
CAAGATCCGTTTGTAGAAGAAGAGTTTTCGAAAATTAAAGCTGccattgaatttgataaa
atacaTGGTCAGACTAGTTGGGCCAGCTTGTTTTTGATACCATCGAATTTGAGGAGAATT
TTCTTGTGTTGTGCTATTCAAGGTTCAGTTCAAATGACAGGTGTATCTGCAATACAGTAT
TATGCGCCGACAATATTTGCCCAGATAGGGTTATCATCTGGCAAAACTCTTTTGTATCAA
GCAATCAATTCCATTATTGCTTTAATAGCGCAGGCTCTATGTATTGTTACTGTCGACTAT
ACTGGGAGGAGATGGACTTTAATCGGAGCAAATATTGGTTGTGGGTGCATGTTTATCGTT
TCTTGCATTCTTTTGGCACTTTTTCCACCTTATAAGGGAGCACAACCCCGTTCCTCACAG
ATAGGTTTTATTGCCTCTACTTGgatttggaattttattttcagcATTTATGTCGGTCCA
TTGCTGTGGGTTATACCTAGTGAGGTCTTTAATACTGCAACTCGTTCTAAAGGTGTCTCC
TTATCAACAATGACATGTTTCGCAATGAATACAATGATTGGACAAGTTACTCCATTAGCT
ATGGACACCATTCATTATCgattttatattgtttttattatttgcagTTTTACtaattca
ttctttttctGGTGTTTCCTTCCAGAAACAAAGGGCATACCATTGGAATCaatgaatcaa
ttgtttgaaAACGCACCATGGTTTGTTCCAGGAATTAATAGTAAAGACTATTATGGTGAT
ATCAAAGTTAATGATGAttctaaattcaaatcagagaaggaaattgaataccttgaaaag
gaaaatgatGTATCAATCAGTATTTCTTCTCATGTGGAAGCTTGA
>Debhanseni1559_famOG0000009 Debhanseni1559
ATGGGTTACGAAGATAAATTAGTGGCTCCTGCTTTAAAGTTTAGAAACTTTTTGGACAAG
ACTCCAAATATCTATAATGTTTTTGTTATTGCTCTGATTTCATGTATCTCCGGGTTGATG
TTTGGTATTGATATCTCATCTATgtctttatttattgggGATGACAAATACATTAAATAC
TTCCATAAACCTAGCACAACCATGCAATCGTTTATTACTTCGGCTATGTCTTTGGGTTCA
TTTTTTGGATCAATatgttcttcttttgtgTCCGAACCATTTGGCAGAAGATCATCGTTA
ATGGTATGTGGGTTTTTCTGGTGTGTTGGTGCTGCTATTCAATCATCTGCTCAAAATCAA
GCGCAATTGATTATCGGCCGTTTTATTTCTGGTTTTGGTGTTGGTTTCGGTTCATCAGTT
GCTCCAGTTTATGGATCTGAATTAGCTCCTAGAAAGATCAGAGGTTTAATTGGGGgtctt
tttcaattctctGTCACTTTGGGTATCTTAATCATGTTCTATATCTGTTATggtttgaat
tttattaacGGTGTCGCATCCTTCAGAGTTGCTTGGGGTTTACAAATCATACCAGGTTTA
GTTTTGATCCTTGgttgtttctttattccAGAATCTCCTAGATGGTTAGCTAAACAAGGT
TACTGGGAAGATGCTGAATATGTTGTTGCCAAGATCCAAGCTAAGGGTAACAGAGAAGAT
CCAGATGTTTTAATTGAAATGTCTGAAATTAAGGAACAAATTATGTTAGATGAACACATC
AAGGCTTTCACATATGCTGATTTGTTCACTAAGAAGTATATATTGAGAACTGTTACTGCT
TGTTGGGCTCAAGCCTGGCAACAATTAACCGGTATGAATACTTTGatgtattatattgtt
tatGTTTTCCAAATGGCCGGTTACGAAGGTGATGCTAATTTGGTTGCTAGTTCCATTCAA
TACTGTCTTAACACTGGTATGACCATTCCCGCATTATACTTCATGGATAAGCTTGGTAGA
AGACCAGTTTTATTAACTGGGGCTGCATTCATGATGGCTTGGCAATTCGCCGTTGGTGGA
TTATTGGCAACTTACAGTGTTGATAACCCTATCAGTGAAACCGTCAGAATTCAAATTCCA
GAAGAACATGGCAAGGCCGCCAAAGCTGTCATTGCTTGCTGTTATTTATTCGTTGTTTCT
TTCGCTTGTAGTTGGGGTGTTTGTATTTGGGTTTACTGTGCTGAAGTCTGGGGTGATAGT
GCTTCAAGACAAAGAGGTGCTGCTCTTACCACTTCTGTTAATTGGATTTTCAATTTCGCC
ATTGCTATGTTCACTCCAAGTGCTTTCAAGAACATTACTTGGAAGACTTACATGGTCTTC
GCTACATTCTGTGGTTGTATGTTTATCCatgtcttcttcttcttcccAGAAACTAAGGGT
AAGAGattggaagaaattggtCAAATGTGGGCCGAAGGTGTACCAGCTTGGAAGTCTGCT
TCTTGGCAACCATCTATTCCAATCGTGTCCGATAATGAATTACATaacaagatgaagatt
GACCataatgaagataacttattaaattcttcttcacaTTCTGAAGTATCCCAAGAGAAG
GGCGATACTTCTCACATGACTTAA
>Debhanseni1952_famOG0000009 Debhanseni1952
ATGACTACTGCTGTTGGATTAGAAGATAATTCCAAAGGGAATATTATTACTGTTATGAGT
AAAGATCCGTTAGTGTTTTGCATAATTGCGTTTGCATCTATTGGGGGTTTACTCTTTGGG
TACGATCAGGGAGTTATTAGTGGTATAGTTACTATGGAGTCATTTGCGGCAAAATTCCCC
AGAATTTTTTCCGATCCTGATTATAAGGGTTGGTTTGTTTCTACATTTTTGTTGTGTGCT
TGGTTTGGTTCGTTGATAAACTCTCCTGTTGTTGATCGATTTGGAAGAAGGGATACTATA
AGAATAGCTTGCGTTGTATTTGTTATCGGATCTGTCTTTCAATGTGCAGGTACGTCGGTT
AGTATGCTTTTCGCTGGGAGAGCAGTTGCTGGTATCGGTGTCGGACAATTGACTATGGTA
GTCCCAATTTATATGTCGGAATTAGCTCCACCTTCAGTAAGAGGTGGTTTAGTTGTAATA
CAgcaattttcaataacaataggtattttgatatcattTTGGATAAATTATGGCACTCAA
TTTATTGGAGGAACTAAATGTGCTCCTGACCAAGATTACAAAGGCGATACTTTCGACCCA
TACATTGATGTTCCTCAAGGTGGTTGTTACGGTCAAAAAGATGCTTCCTGGAGAATTCCA
TTTGGGTTACAAATTGCACCAGCTTTCATTTTAGGTATTGGTATGTCTTTTTTTCCAAGA
TCGCCAAGATGGCTCttatcaagaaaaagagaagagGAGGCATGGGAGgctttgaattat
ttgaggagaagaaataatccTGATATGATTGATGCtgaattcaatgaaattaaatcgGAC
GTATTATTTGAACAAAAATATAACGAGAGGAAATTTCAAGGAAAAACAGGAATGTCTTTC
TTTATAACATCGTATTGGGATCTAGTCTCTAccaaatcaaattttaaGAGAGTTTTTATA
GGCTCTGCGGTTATGTTCTTCCAACAATTTATTGGTTGTAATgcaattatttattacGCA
CCAACAATATTTAGTCAATTAGGAATGGATTCCAACACCACAGCATTGTTAGGAACAGGG
GTCTATGGGATTGTTAATTGCCTTTCAACTATTCCTGCTATCTTTGCGATTGACAGATTT
GGTAGAAAAACTTTATTGATGGCTGGGGCAGCTGGAACTTTTGTTTCGTTGGTTATAGTA
GGTGCAATTGTCGGCACATATGGTGATACTTTATCTAAGCATAAAACTGCTGGTAGAGCG
GCAATAgcttttatttttatatatgatttcaacttttcataTAGCTGGGCACCTATTGGA
TGGGTTTTACCATCCGAAATCTTCTCTATTGGAATCAGATCAAAAGCTATATCCATTACT
ACTTCATCAACATGgatgaataatttcataattGGTTTGGTCACCCCCCGTATGTTGGAG
ACAATGAAATGGGGAACATATATCTTTTTTGCAGCATTTGCTATAATTGCATTTGCTTTC
ACTTGGTTTGTTATCCCAGAAACTAAAGGAGTACCTTTAGAAGAAATGGATTTAGTTTTT
GGTGATTTAGATGCGTTGCAAGAAAAGCAAAACTTCTCTCGCatgaatgaattatcaaaa
atggaTTCAATTAAAGCTACAACAGATATTTCGGAAGCACATTATTCTGATTAA
>Debhanseni2811_famOG0000009 Debhanseni2811
ATGGTATCTAGATCTGTTAATTCATATGACGATACTTCAGATGAAGATACGTTGCTTTTC
AACCTGGATGTGTCGGGTTTACCTCAGACGCATAACCAGCAATTAACTAATTCACTGACA
AAGGAGAACCAAAGACCTATAAGTAATAAGAATTTAAAGCTAAACCTGGAAGAGGATGAA
TTTGGCGATAAGAGGACCCTTTTTGAGTCTTTTCACGAACATAAGTCTAGCACGGACGAC
GAAAGTTTTGATCCGGTTAAGTTTGGGTCGCATTCGTCAGACGGGACAGACAATAGTACG
TATACTGATGATTTTGGTAACCGATATGATCACGTTGACTTTAATTCAAGACAGTATACA
CTGAAGTTGAAGTTTAAAGGAAAGAGGTTGGTGTACTTCACGTCTGCATTTGTTTCGCTA
TTTGTTTCATTATTCGGATACGAGCAGGGGGTTTGTTCTGGGATTTTAACGTTTGTTACG
TTTATAAAGTATTTTAATGAGCCGACTTCATCGGAGGTGGGTACTATAATATCTATTTTA
GAAATAGGAGCTATGATTTCATCGATGCTTGTGTCGAAAATATCCGACAGGTTTGGCCGG
AAAAGGACTATCTTGTTAGGGACGGTCATTTTCATGATCGGAGGATTGTTGCAAACGTTC
GCTACAAATTTATATGTTTTTAGCGTTGGCAGAGTTATCAGTGGGTTTGGTGTGGGTATT
TTATCCACCATGGTTCCTTCTTATCAGTGTGAGATTTCCCCATCAGAAGAAAGAGGAAAA
TTAGTTTGTGGTGAATTTACTGGTAATATAGCAGGATACGCATTGAGTGTGTGGGTAGAC
TATTTCTGTTACTTTATTCAAGACATTGGCGATGCTAGAGAAAATCCTCATTCCTTTGCC
GCAAACTTATCGTGGAGACTTCCGTTATTCATACAAGTTGCAATCGCGTTTGTATTACTT
CTCGGGGGATTTTTTGTGGTCGAATCACCCAGATGGTTGCTTGATGTCGACAGCGACCAA
CAGGGCTTCCATGTATTATGCTTATTATACGACAGTTCGCCAGATGATGATAAACCACGT
AATGAGTTCTTCTTGATCAAGAATTCGATTTTGAACGAAAGAAAGTTGGTTCCAAAGGCC
GAAAGAAGCTGGCGTAAAATGTTTTCTAATTACTTAACGAGAGTGTTGATTGCCTGTTCG
GCATTGGCATTTGCCCAATTCAATGgtatcaatatcatatCTTACTATGCCCCTATGGTG
TTTGCAGAAGCAGGCTTCAACGACTCCAAAGCGCTCTTAATGACCGGTATCAACGGCTTG
GTATACCTAGCATCCACCATTCCTCCTTGGTTTCTCGTTGACAAATGGGGCCGTAGGCCA
ATTCTTATCAGTGGTGGCTTGTCCATGGCAGTATGTTTTGCCCTTATATCCTACATCATG
TACCTCAACCGATCATTCACCCCGTCAATGGTCGCATTGCTCGTTATCATCTACAACGCA
TCGTTCGGCTACAGTTGGGGTCCCATTGGTTTCTTGATTCCTCCAGAAGTATATCCATTA
GCCGTGAGATCCAAGGGAGTATCGCTCTCCACCGCCACAAACTGGCTAAGCAACTATATT
GTTGGCCAGCTCACCCCAATCCTCCAGGAATCAATTGGCTGGGTTATGTACATTTTCCCA
ATGTGCAGTTGTATTATTTCGGTGTTCGTTGTGTACTACTTCTACCCCGAAACAAAGGGT
GCAGAATTAGAGGATATTGACCGTTTGTTCGATGAATTCTACGGCAAGAAAACCCCTATG
AATGATTATTCATTGGTCACAAATACGACCGATAACAGAAATGACGTAGAACTCGATGAT
TTGGACGAATTAGATTACGAAGTGGCTGAACCTGCTGTCAGAAGACATTTGTTATGA
>Debhanseni3156_famOG0000009 Debhanseni3156
ATGAACagtattttcaattatagCGGGTTCGTAATGAAATTTACAATACCAGAGAAATAC
TTGCTCGAGAATAAGGTTAAGGGAAAGAAGTTGACACATTGCGTGGTTGCGTTGTCAGCA
CTTGCtatcttcttttttggTTATGATCAAGGTATGATGGCAGGTGTTAATACATCCCCA
GATTATGTGGAAAAGATGAAGTACGGGtatttcaatgaaaatgGAGATGTGACTGTTACC
AATTCAACGCGACAAGGTGGTATCGTCGCGATTTACTATTTCGGTACGCTCGTTGGATGC
GTTTTTGGAGGTTTATTCTCTGACCGTCATGGTAGAATTAAAGCCATTGCACTCGGTGCA
TTAATTGCTATATTTGGGGCAGCATTGCAATGTGCTGCACAGCAAATGTCCTGGATGTGT
GGTGCCAGATTTGTTAATGGTATCGGTACTGGTATACTTAATGCTGTAGTTCCTGTTTAT
TCTTCTGAGACTGCGGAGCATACATCTCGAGGTGCATTTATAGCAATAGAGTTCACTTTG
AACATTTTTGGTGTTTGCGTTGCATACTGGTTGGAATACGGCTTAAGTTATATTGACAGC
GGGTTTTCTGCATTCCAGTGGAGATTTCCAATTgcttttcaaatcattcCCTTGCTTGTG
TTACTTGGCATTGTTTGGTTCTTTCCTGAGTCACCAAGATGGCTTGTTAAAAATGGTGAA
GAGGATCACGCGAAAAGAATCCTTCTTAATATGAGAGGCGTAGAAAGAGGTAATCAAGAG
TTTGCGGAAATTGTAGGTGCCATGAGATTTGAACAAGAGTCTGCTTTATCTTCAAGCTAT
TGGCGCATGTTTCTCGGTTATTTCCCTGATAAAGATAGCAAGAAATCTGCTAAAGCTAAA
ACACTCCATATTGCAAGACGTGTACAAATAGTTATATGGATGCAAATTTTCCAAGAATGG
GTTGGAATTGCTGGTGTTACTGTATACCAACCAGAGATATTCAAGCAAGCTGGATTTGGA
ACTCGAAAATCGGCCTGGTTAAGTGGAGTTAACAACATATTCTACTGTTTATCTAcattg
atcaatttctttaCCGTTGATAGATTTGGTAGAAGATTCACATTATTTTGGGGAGCCATC
GGGCAAGGAATATCGATGTTTTTGGCGGGAGGCTTTTCAAAGCTTCAACAAAAGAATcca
aaaaattcatcttaTGGTGCTGCAGCCGCAAGTTTTGTGTTTATTTACACCTCTATTTTT
GGAGCAACATGGTTAGCTGTTCCATGGCTTTATCCTACTGAGATATTCCCATTAAAAGTT
AGAGCCCAAGGAAATGCATTTGGTGTCGTTGGGTGGTCTATTGGGAATGGTTGGTTAACG
CTTTTATGTCCCATCATGTTCAGTAAGATTGGAGAAAAGAcactatatatatttggGGCA
tgtaattttatttcaCTTGCTTTGGTATACTTATTCTGTCCAGAAACTGCTAACAGGACT
TTGGAAGACATcgattatttatttgcaaaTGATAGTTGGTTAGCATCGAAATCAGAAGCT
GATTTTAAGAGAATAAAGATTGAGCAAGTTGATAAGCAGGTTGGACGTGAaaaacaaatt
attgatattgatagCTCCGAAAAGGAGAATTTTCTGACGGAGCACTTCGAATAA
>Debhanseni3210_famOG0000009 Debhanseni3210
atgataaGCTTCAAGATGTTTGGGACTTCTAAAATAATATGCTACGGAAAAAATTTACGG
CTTTTGATTACATTTTGTTCCTGCACTGGCTTTTTATTGCTTGGTTACGACCAGGGCTTA
ATGGGTACCATTATAGGAGCAGATAATAGGTTCGGTCGTGATTTCAACCATCCTGACTCT
ACGGTACAAGGTTTATTGACATCCGTATACGATTTGGGTTGTGTTGGGGGGTCAATTATA
TGTTTTTTTATTGGCGAAAAGTATGGTAGAAGATCAATGATGTTTTGTGGGGGGTTGATT
ATGATAATAGGAACTATCATATTAGCAGCATCTCAGTCAAGAGGCCAATTTTATGCAGGT
AGAATTATTACTGGTATTGGAAATGGTTTCAATTCGTCAACTATACCTGTATATCAGTCT
GAGTGTGCTCTAGCTTCTAACAGAGGCTCCATGCTAACTTGGCAAGCAGTTGTGACAATT
TTCGGTGTAGTAATAGCCTACTGGGTAGGGTATGGTACATCTTATACAGAAAGTCCTTTT
CAATGGAGGTTCCCAGTAGCATTTCAAGgtatttttgcaattagTCTTACTTTAGAAACA
TTCTTGTTACCAGAAACACCCCGTTGGTTGGTAACCAAAAACCGTAAAGCGGAAGCTACG
CAGGTTTTGGCTGCTATTTTGGATAAGGATGTGAATGATCGGGTAGTCATTtatgaaaaa
gatgaaataGAGAAAGCGGTTGAATTAGAAGGCGCCGGAGGCccttttcaattcaaagAA
CTTTTTGGAGGTGGTGacattcaaaattttagaAGGTTACTATTGACCATAGgtataatg
ataatgcaACAATTTACTGGttcaaatatgataaattacTATGCCCCAGTTGTTTATCAA
TCTACAATGAAATTAAGTAGAAACACTTCACTAATACTTGCTGGCTGCACGGAAATTGTA
TATCTTGCAGCGTCTTTCTTCCCACTTTGGGCCGTTGAaagatttggaagaagGCCATTA
CTCTTGTACTCTTCAGCGGGACTatctttttgttttataGTTGTTTCCATTTTGTTGTCT
ATTGGGACATATGGGTGTGGTGTGGGTGCTGCATGTTTTATCTTTATATACCAAATTTTT
ATGGGAGTTGGTTGGTTACCAGTACCTTGGTTTTACCCTTCAGAAATCAACGTTACAAGG
CTAAGATCTAGAAATCAAGCTATAGGGTCAGCATTTAACTGGTTGTCAGTTTTTGCGGTT
GTACAAATTACTCCTATAtccattaataatattggtTGGAAGACTTTTATAATTTTCGCC
ATTTTGAACGCTGTTTGGATACCTATAATCTATTGCTTTTATCCAGAAACTAAGGGACta
gaattagaagatattgatcATATCTTCGAGAAACCTGGTATTACTAGGGGAGTATTCTCA
AGTAGAGGTAAGCCTATTGACCCAAACGAAAAACATTCTTATGAGGATAGTATTATTGAG
AAGGAATCAATAATACacattgaaaaagtttAA
>Debhanseni3226_famOG0000009 Debhanseni3226
ATGGGATATGAAGAAAAGTTGGTCGCACCAGCTCTAAAACTAAGATTATTCTTAGATAAA
CTTCCAAacatttataatatttatgtcATTGCTACTATTTCGTGTATTTCGGGGTTGATG
TTCGGTATCGACATTTCATCGATGTCGGCGTTCCTTAGTAATGACGCTTAccttaaatat
tttggtaCCCCTGAACCTGATATGCAAGGATTCATTACTGCTGCTATGTCTCTTGGGTCA
TTCTTTGGGTCTCTTGCATCGGCATTTTGTTCAGAGCCATTTGGTAGAAGAGCTTCATTG
TTGCTTTGTGGATTCTTTTGGTCTGTTGGGGCTGCAATTCAATCTTCATCACAGAATGTC
GCCCAGTTAATTATTGGTCGTTTTATTTCTGGTTTTGGAATTGGTTTCGGCTCATCTGTG
GCACCCGTGTATGGATCAGAGTTGGCACCTAGAAAAATTAGAGGGTTAATTGGTGGTCTT
TTCCAACTTTCAGTTACCTTAGGTATTTTGATTATGTTCTATATCTGTTACGGGTTAGGT
AAAATCCAAGCCGTCGGCTCATTCAGAACTGCGTGGGGTTTGCAAATTATCCCAGGATTG
ATCTTAATACTTGGATGTTTCTTTATTCCAGAATCACCTAGATGGTTAGCCAAACAGAAC
TACTGGGAAGAGGCGGAGGACATTGTCGCTAGAGTCCAAGCTAAAGGTAACAGAGAAGAC
CCTGAAGTATTAATTGAAATGGCTGAAATTAGAGACCAGATTCTGACGTTAGACAAAGTT
AAGTCTTTTActtatattgatttattcaaaaagaagTATCTTCTTAGAACTGTAACGGCA
ATATTTGCTCAAATTTGGCAACAATTAACAGGTATGAACACCTTaatgtattatattgtc
TATGTTTTCGAAATGGCTGGTTATCATGGTGATGCAAATTTGGTTGCCTcttcaattcaa
tattgTATCAATTTTGCCATGACTATTCCTGCATTGTACTTAATGGATAAGGTCGGTAGG
AGACCAGTGTTGTTAACTGGAGCTGCGCTCATGATGGCCTGGCAATTTGCTATAGGGGGC
TTGCTTGCCACTTATGCTGAACCCACCGATATTTTTGGGGGTAATAATACCGTTAAAATC
AGTATCCCAGAAGATGAATCTCCTGCCGCCAAGGCTGTTATTGCATGTTGTTACTTATTC
GTTGTTTCATTTGCGTCTACTTGGGGTGTTGGTATCTGGGTTTACTGTGCTGAAGTCTGG
GGTGATAGTGCCTCAAGACAAAGAGGTGCGTGTGTTGCAACTGCTGGTAATTGGATTTTT
AATTTCGCAATTGCAATGTTCACTCCGCACGCTTTCAGTACTATTACTTGGAAAACATAC
ATGATTTTTGCTACTTTCTGTGCATGTATGTTTCTTCatgttttcttctttttccCTGAA
ACTAAGGGTAAAAGattggaagaaattggtCAAATGTGGGACGAGCATGTTCCAGCTTGG
AAGTCTGCTTCGTGGCAACCACACGTACCACTCGTTtcagataatgaaatacaCGGGAAG
ATGGATTCTGCGCATGATGAACATTCATCTCGTTCGGAGTCTACTGGAGAAAAGGTGGTC
GCAGATCACATTGCTTGA
>Debhanseni3232_famOG0000009 Debhanseni3232
ATGGGATACGAAGATAAATTACTAGGGCCAGCCTTAAAGTTTAGAAACTTCTTGGACAAA
TTTCCGAACATCCATAATGTCTATATTGTTGTTGGTATTTCTTGTATATCTGGTATGATG
TTTGGcattgatatttcttcaatgtcTTTATTCATTGGagatgataaatatttagaCTAT
TTCAATTCACCAGATTCTACACTTCAAGGGTTTATTACAGCATCCATGTCTTTAGGGTCT
TTCTTTGGGGCCTTATTTTCCGCATTTATATCAGAACCTTTCGGTAGAAGAATGTCGTTG
ATGTTCTGTGCATTTTTTTGGTGTGTTGGAGCTGCCATTCAATCATCGTCACAGAACGTC
GTCCAGTTAATTATAGGTCGTTTTATTTCTGGTTTTGGTGTTGGATTTGGATCCTCAGTA
GCCCCAGTTTATGGTACAGAATTGGCACCAAGAAAAATAAGAGGATTAATTGGTGGATTA
TTTCAGCTTTCGGTCACTTTGGGAATTTTGGTTATGTTCTATGTTTGTTATGCATTACAT
TATATCAATGGTGTGGCTTCTTTTAGATTATCTTGGGGGTTACAAATAGTTCCTGGTCTT
CTTTTGTTCATTGGCTGTTTTTTCATCCCTGAATCACCTAGATGGTTAGCAAAGCAAGGC
TGTTGGGAGGAGGCTGAATACATTGTGGCAATGATTCAGGCCAAAGGCAATAGGGAAGAT
CCCGATGTCATGATTGAGATTACTGAGATCAAAGATCAAATTTTGACAGAGGAAAATATT
AAGGCTTTCACTTATGCAGATTTATTCAAGCGCAAATATCTCCTTAGAACTGTCACCGCA
ACATTTGCTCAAATATGGCAACAATTAACGGGTATGAATACATTaatgtattatattgtt
tatGTTTTTGATATGGCTGGCTATCAGGGCGATGCAAATTTAATTGCATCTTCAATTCAA
TACGTTCTTTTTTTCGTTATGACTGCCCcttcattatatttaatggaTAAACTTGGTAGA
AGGCCCATTTTGTTAAGCGGTGCTGCATTCATGATGATATGGCAATTCGCAGTCGGTGGT
TTGCTTTCCACTTATGCTGAGCCCACCAATGATGTTGGTGGAAATGATACTGTCAGATTA
AGGATCCCAGCTGATAACTCAACCGCTGCCAAGGGTGTAATTGCATGTTGCTATTTGTTT
GTTGTATCATTTGCATATAGTTGGGGTGTTTGTATCTGGATGTATTGTGCTGAAGTTTGG
GGTGATAGCGCCTCAAGACAAAGAGGGGCCTGTTTTACAACTTCAGCTAATTGGATTTTT
AACTTCGCGATCGCAATGTTTACCCCCTCTGCGTTCAAAAACATTACTTGGAAAACATAC
ATGATTTTTGCTACGTTCTGCGGTTGTATGTTCCTTCAcgtatttttctttttccCAGAA
ACTAAAGGTAAAAGATTGGAGGAAATTGGCCAAATGTGGGATGAAGGAATTCCAGCATGG
AGAACAGCCGCATGGGAGCCATCTATTCCATTCTTATCTGATAATGACTTGCGTGAAAAG
CTAGAAGTAAAACACGTCGAAGATTCAAACTCCAGTAATTCGGATGCTGAAAAGCCTAGT
GCTGTCCATATTGCTTAG
>Debhanseni3235_famOG0000009 Debhanseni3235
ATGgttttgaagatttgggaTAGAACTAATACGTTTGGTCTCAGGGGCAGATCCCTTAGA
TTGGCCATTACAGTTACCGCTGTGACAGGTTTCTCCTTGTTCGGTTATGATCAAGGTTTA
ATGTCTGGTATTATTACTGGTGATGATTTTAGTAAGGAGTTTCCTGCTGTAACAAATGAG
GGTGCTGGCTCGGAACATTGGGCTACTGTTAACCAAGGTGGGGTTGTTTCATGTTATGAA
ATCGGGTGTTTCTTCGGTGCATTATTTGCTTTATTTAGAGGTGATAGATTCGGAAGAAGA
CCCATGGTGATTATAGGATCATTACTTATTATTCTTGGTACAATTATTTCCACTGCATCA
TTTGGCGCTCATTGGGGATTGGgtcaatttattattggtaGAGTTATCACTGGATTAGGT
AACGGTATGGATACTGCAACGATTCCGGTTTGGCAATCTGAAGTTTCTAGAGCGGAAAAT
AGAGGTTTCTTAGTTAACTTAGAAGGATCAGTTGTTGCATTCGGTACATTTATTGCCTAT
TGGTTAGATTTTGGTTTATCATACGTTGAGGGTGAACATGCATCTGTTCAATGGAGATTT
CCCGTTGCgttccaaatatttttcgcTGCAGTTTTATTTGTAGGTATTATCAATTTACCT
GAGTCACCAAGATGGTTAATTGCTCATGGCTATAAAGATGAAGCGAATTATGTATTAGCA
TCTTTAAatgatgttgaaattgatgacGATTTGGTTATTGCTGAAAGTACTGTTATAACT
GATGGTGTCAACAGATTTGCAAGATCTCAAGTTGGATTCAAAGAGTTATTTTCTGGTGGT
AAGCTGCagcatttttcaagaatggTTATTGGTGCATCTACtcaattctttcaacaATTT
ACTGGATGTAATGCTTCTATCTACTATTCGACTGTTTTATTTGAACGTTTGGGAATGGCT
GACACTTATGAAAAGTTACCTTTGGTTATGGGAGGTGTATTTTCTACAGTTTATGCATTA
ATGACTATTCCATCATTCTTTTTGATTGATAGGTTGGGTAGAAGAGCTTTATTTTTGATC
GGTGCTGCCGGCCAAGGTTTGGCATTCACTATCGCATTTGTGAGTTTGATTCCAGAGGAT
GGTGATAGTGACGGTGGTAAAAAAGCTGCTGCTGTGggtattttcttgtttattgCCTTC
TTTGCTTTCACCATTTTGCCATTGCCATGGGTTTACCCACCAGAAATCAATCCTTTGAGA
ACCAGAACCGTTGCTTCTGCCATTTCTACTTGTACCAATTGGTTAACAAATTTTGCTGTC
GTTATGTTCACGCCACTTTTCATGGCAGAAAGTCAGTTTGGTTGTTATTTGTTCTTTGCG
CTTTTCAATTACCTTTTCattccaattattttctttttctatCCTGAAACAGCTGGTCGT
ACtttggaagaaattgatatcatttttGCAAAGGCATATGTTGATAAGAGACAACCATGG
AGAGTTGCCGCTACTTTACCTCATTTAAGCTTgcaagaacaagaagacGAAGGAAACAAA
TTGGGTATCTTTGATGAGTTCGATAAGGAAGGATTTGAACAAAGTGAAAACATTTCCTCT
AATTCATCTAACAAATCACCTGAAGATGGTTCAAATGATGAACCTTTAGTTAAGCCTGCT
GAAGTTTAA
>Debhanseni3236_famOG0000009 Debhanseni3236
atgtaTAAAATATGGTCAAAAACTAACACTATGGGACTCAGAGGTAAACCTCTTAGAGTT
GCCATCACTATATGCTGTACTATTGGATTTTCATTATTCGGTTACGACCAAGGATTAATG
TCGGGAATTATTACTGGTAAACAATTCAATGAGGAATTTCCACCCACTCACGGTACAGAT
CAGCATGCTACTGTTATACAAGGTGCAGTCACGTCGTGCTACGAGTTAGGCTGTTTTTTT
GGTGCTTTGTTTGCGTTGTTTCAAGGTGATAAGTATGGTAGAAGGCCAATGATTATTGTT
GGATCTCTGCTCATTGTCATAGGTACTGTTATTGCAGTTTCTGCATTTGGTCCGCAATGG
GGATTGGGCCAATTTGTTATTGGTAGAGTTATCACAGGATTAGGTAACGGCATGGATACG
GCTACTATTCCGGTGTGGCAATCGGAAATTTCTAAGGCAGAAAATAGAGGTCTTTTGGTT
AACTTGGAAGGTTCCATGGTTGCGGTTGGGACATTTATTGCATATTGGTTAGATTTTGGG
TTATCATATGTCGATACTTCAGTTCAGTGGAGATTCCCAGTTGCTTTTCAGATAGTATTT
GCtcttttcttgtttcttGGCGTTGCACAATTACCGGAATCACCTAGATGGTTAATTGCT
CATGGCCTCAAGGATGAAGCTCATTATGTATTGGCAACTTTAAATGAcgttgatattgat
gatgagtTCGTAATTGAAGAAAGCGCCATTATAACTGATGGTGTCAATAGATTTGCCAGA
ACCCAAATTGGGTTCAAAGAACTATTTTCCGGCGGCAAGCAACAGAACTTCGCTAGAATG
ATAATTGGTGCATCTACACAATTCTTTCAGCAATTTACTGGATGTAACGCTTCCATCTAT
TATTCAActgttttatttgaaaatagtaTTGGATTGACCGGTAAATTGCCCTTAATTCTA
GGAGGTGTTTTTGCTACCATTTATGCTTTATCTACTATTCcatctttcttcttgattGAT
AGGCTAGGCAGAAGAGCTTTGTTTTTGATCGGTGCCACCGGTCAAGGCATATCATTCACC
ATCACTTTTGCATGCTTGATCCCTGATAATGGACAAAATAAGGAAACAGCCAAAGGTGCT
GCCGTTGGTATCTTCTTGTTTATCGTTTTTTTTGCGTTCACTATTTTACCATTGCCATGG
ATTTACCCTCCAGAAATCAACCCCTTGAGAACAAGAACAGTTGCTACTGCGGTATCAACA
TGTACTAATTGGCTAACAAACTTTGCAGTCGTTATGTTTACTCCTATTTTTATTGGTGCA
AGTAGTTATGGCTGTTACTTATTCTTTGCTATAATGAATTTCCTTTTCATTCCTGTCATT
TTCTGGTTTTATCCCGAGACTGCTGGTCGTGAGTTGGAAGAgattgatattattttcGCA
AAGGCATACGTTGATAATAGACTACCATGGAGAGTTGCTGCTACTTTACCACACTTGAAT
TTCAAggaacaagaacaagaggGAATCAAATTGGGTCTTTATGATGACTTCGAAAAGGAA
GCACCTGAACATGTAAACACTTTGTCCGACGCCTCAGGCTCAGAAGATGGCTCAAATGAA
GCCGCTTCAGTTAAGCCTGCGGAAGTTTAA
>Debhanseni4299_famOG0000009 Debhanseni4299
ATGGGTCTAAGAGGCAGAGCCCTTAGGGTAGCCATCACATTCACGGCCGTTAGTGGATTC
TCTTTTTTCGGTTATGATCAAGGTTTAATGTCAGGTATTATTACTGGTGACCAATTCAAC
AAAGAATTTCCTCCAACAGCTGGTAAGAGCCATGATGCTGTGGTTAACCAAGGGGGAGTT
GTTTCATGTTATGAAATCGGATGTTTTTTTGGTGCcttatttgcattatttcAAGGTGAC
AAGTATGGTAGAAGACCAATGTTGATCATAGGTTCCTTACTTATTATTCTTGGCACTGTT
ATTTCTGTTGCATCCTTTGGCCCACATTGGGGATTAGGTCAATTCATTATCGGTAGAGTC
ATTACAGGATTAGGTAACGGTATGGATACTGCCACAATTCCAGTATGGCAATCTGAAATT
TCTCGAGCAGAAAATAGAGGAAAATTGGTTAACTTAGAAGGTTCCATGATCGCAATAGGT
ACATTTGTGGCATATTGGGTTGTTTTTGGATTATCGTACGTCGATACTTCTGTGCAATGG
AGATTTCCAGTGGCTTTTCAAGCAATTTTTGgtattgttttatttggGGCAATTATCAAC
ATGCCTGAATCACCAAGATGGTTAATTGCCCATGATAAAAAAGATGAAGCTAATTACGTC
TTAGCGGCTTTGAGTGATGTGGATATTACAGACGATATTGTTATTGCTGAAAGCGGTGTC
ATAACTGATGGTGTTAATAGGTTTTCAAGATCAGAAGTTGGCTTTAAGGAATTATTCTCA
GGCGGTAGGCTGCaacatttttcaagaatgaTTATTGGTGCCTCTACccaattttttcaa
caattcaCTGGGTGTAATGCTTCTATTTACTATTCTACAGTTTTATTTGAGAACTTGGGA
ATGGgtgaagattttgaaaaattgccCTTAATCATGGGAGGAGTATTTGCCACCGTTTAT
GCTTTGGCTACTATTCCATCcttttttttaattgatagACTAGGTAGAAGAGCATTATTT
CTTATTGGTGCTACTGGTCAAGCTATAGCATTCACAATTACTTTTGCATGTTTGATTCCC
GATGACGGccaaaataaagaaacGGCTAAAGGTGCAGCCGTTGGTatcttcttgtttatt
GCCTTCTTCGCTTTCACTCTTTTGCCATTGCCATGGATTTATCCACCAGAAATTAATCCA
TTGAGAACGAGAACGGTTGCTTCTGCTATATCTACTTGTACCAATTGGTTGAGTAACTTC
ACAGTTGTTATGTTCACACCCCTTTTTATGAATGAGAGCCAATTCGGCTGTTACTTATTT
TTTGCTATTTTCAATTACATTTTGATCCCAACTACGATTTGGTTTTACCCCGAAACTGCT
GGTCGTTCgttagaagaaattgatatcattttcGCCAAGGCATATGTTGATAAGAGACCA
CCATGGAGAGTAGCTGCTACTATGCCTCGCTTATCCTTGCAAgaacaagatgaagaagca
aTTAAATTGGGTCTCTTTGACGagtttgaaaaagaaggaTTTGAACACAGTGAAAATCTT
TCATCTCATTCTTCGCGTAAGACTCCAGAAGATAGATCACACGATGAATCTTTAGTAAGA
CCAGAAGGGGTTTAg
>Debhanseni4318_famOG0000009 Debhanseni4318
ATGGTGGCATTCGTTGCGAGTATTGCATTTATGCTATTCGGATATGATCAAGGTGTTATG
AGCTCGTTACTAACGCTACCATCGTTTTTGGAAACGTTTCCCGAAATCAATGTTTTCGAA
AATAAGTCGAACTCCACATTACAAGGGTTGGTGGTGGCTATATATGAAATAGGCTGTATG
TGTGGTGCACTTTTTGCGATGGTTTATGGAGACAATTTTGGTAGAAGAAAGATGATTTGG
ATCGGTGCTGCAACAATGACAGTCGGAGCAGTGTTGCAATGCTCGGCATTTGGACTACCT
CATTTAATCGTTGGAAGAATTGTAACAGGTATCGGGAATGGTTTCCTGACTGCAACAATT
CCAATGTGGTTGTCTGAATGTGCAAAACCAGAGAGACGTGGTGCTCTTAACATGATTAGC
GCAGCTctaaatatatttggtgTTGCATTATCTTACTGGGTCGATTTCGGCTTCTATTTT
GTTAAGGGCAGTGCCAGTTGGAGATTTCCAATTGCCTTCCAAATTGTATTTGCTTTGTTC
ATGATGTCCGTCATCTTCTTAATGCCAGAATCCCCCCGTTGGTTAGTCAAAAAGAATAGA
ATTGAGGAAGCAAAGGAAGTATTTGCGGTGTTTGCTGAAGTTGAAACCAATCACACTTTT
GTGTTAgcaaaaattaaagaaatcaaagatCTTTCTATGAAAGAAGATGCAGAATTCAGT
TTGAAACGCCTAATTTCATTTGGACCAAACAAACATTTTCACAGAACAATGTTGGCTGCA
TTTTGCCAAATTATGCAACAAATTTGCGGAATAAATCTAATTACCTATTATGCAGGTACT
ATTTATGAAGACTATTTAAATATGGATCCTATTCCTGCAAGAATTTTAGCTGCTTGTAAC
GGTACGGAATATTTCCTTGCTGCTTGTCTTTCATACTTTCTTATTGAAAGAGTAGGGAGA
AGAAATTTGATGTTAATTTGTGCTGCAGGACAAAGTGCTACTATGGCTATTTTGTGTGGG
TCAGGATGGGCAGCTGATAACGGGGATACAAAGGCTGCAATATCAGCTGCAGTATTCCTC
TTCGTGTTTAATAGTTTTTTTGCAGTTGGATGGTTGGGTGTTCTGTGGCTTTACCCTGCT
GAAATTGCTCCATTGGAAATAAGAGCAGCAGTGAATGGGTTATCGACAGCTTGCAACTGG
GCGTTTACGTTCTTAATCGTTATGATTACACCTATATGCTTCGCACATATCGGTGCATAT
ACTTATGCTATATTCGCATGCGTTAATTTCGCTATGGTTCCAGCtgtttatattttttat
ccTGAAACCTCTGGTAGGTCACTCGAAGACATAGACATAATTTTTGAACATTCCAACCCT
AAGACTCCTTGGGACGTTATCTCACTTTCCAGAAACTATAAAAAATTGGACTATAAAGAA
TCAGACCTCTACGAAAGAAAAGTTTTAGTCGAATCGATagaataa
>Debhanseni5192_famOG0000009 Debhanseni5192
ATGTCTTCGTTATTGACcaacaaatatttcaaagacTATTACAATAATCCAAGTCCAACG
GCGATTGGTACTATGATCGCCATCCTAGAGATTGGTGCTTTGATATCATCGTTCGTTGCG
GGTAAAGTTGGTGATCATATCGGAAGAAGACGCACTATACGTTATGGATCGTTTATCTTC
ATAATCGGGGGGCTTATCCAAACTTCGtcaatcaatattattaacttAGGGGCAGGAAGG
TTTATCAGTGGTGTGGCAATTGGGTTTTTGACTACTATCATTCCATGCTATCAGTCTGAA
ATCAGTCCACCTGATGATAGAGGATTCTATGCGTGCTTAGAATTTACTGGTAACATCATT
GGTTACTCTACAAGTATTTGGGTGGATTATGGGTTTTCGTTCATAGAAAATGACTACTCA
TGGAGAACTCCATTGGCCATCCAATGTGTCATGGGTGGCCTTTTGTTTATTGGATCATTC
GTAATCGTAGAAACTCCAAGATGGCTTTTAGATCATGATCatgatattgaaggaaTGATT
GTGATTTCTGATTTGTATGGTGATGGTGATGTTGAAGACGAATTATCTAAAACGGAATAT
AGAAACATTAAGGAAAACATTCTCATCGCAAGAGTGGAAGGAGGGGAACGTTCATATCGT
TATATGTTAACTAAGTATAAGAAACGTCTTTCAGTTGCGTGCTTTTCGCAGATGTTTGCA
CAATTGAATGGTATTAATATGGTTTCCTATTATGCGCCTATGATTTTTGAGCTGGCCGGT
TGGGTTGGTAGACAGGCCATTTTAATGACTGGTATTAATTCCATAGTTTACGTATTGAGT
ACAATTCCGCCATGGTATTTGGTGGATGGTTGGGGCAGAAAGCCGTTATTGTTGTCTGGC
GCTGTTGTCATGGGTATACCATTATTAGTGATTTCGTATTCATTATTCCTTGATAACATT
TATACCCCAAACATAGTGGTTGTATCGGTGATCATATTCAATGCTGCATTTGGTGCAAGT
TGGGGGCCAATCCCATGGATGATGAATGAAGTATTACCTAATAGTATTAGATCTAAAGGT
GCTGCCATGTCCACTGCAACTAATTGGCTATTCAACTTCATCGTAGGGGAAATGACCCCA
ATATTGTTGGATACCATTAAATGGAGAACCTATTTGATCTCAGCCGTCTCGTGtgcatta
tcatttttatgCGTCCACTTCTTGTTTCCGGAAACAAAGGGGTTGAGCTTAGAGGACATG
GGCTCCGTATTTGATGATAACTCGTCTATTTTTTCGTTCCATTCGGGTGCATCCAGTGGA
AACAATGCATCAACTACTACTATCAATAACTACGGGGCTGCAGATAGAGATAGCGGTATC
GAGGTTCGCAGAACTAGTATCTCCGTTGAAACTCCAAACCATGCAAACATAGTTAATGAA
GCATTTCGCCAATCCCCAGCATCAATTGCTCGTAATTCAAAGGCCAAACCAGAGTTAGAC
GGTCTTATTACTGGTAATCCACCACCCGTACCACCTGACCTCTCGGTCTTGGACTCCAAT
GTACCTCCACAAGAAATCGAACCACCTTCATTCGAcgtcattttcaaatataaagttCGC
CAATTAGAGAAACCAAACATATTCCAAAAGGCTTTCCGTGCAATCTCCGGTGATAGTACG
TTCAAACCACCACAGATCGACGAAGAACGTACTTTGCTCTCGAATAATTGA
>Zygrouxii424_famOG0000009 Zygrouxii424
ATGGTACAGGCGAATTATAACTTAGATGAAGACGGTGGTGAAAATCCCTTCGCAGATCCT
AACCTAAGGGAGGATAACcaccaagaagaagaaattgatgatattttgaCCCCAAGTCCT
ACAACATCTCATGGATTTGGTTTGCATACGAGTATACCTACAGATGAAGACTTGACAGAT
GTAATGGTTGGAGACAGACGGTCTTCAGGATCTCCTAAAGCGGTGGAATATGATGGGGAG
ACGcttcaacaacaaattaTTCCTCCAGGCTACAATGAGCACATGATGGTTAAAGATTCA
TTCCTCACAGGAAGGGCATTGTTGTATTTCACATCAGTGTTTGTATCTATCGGCGTGTTC
CTGTTTGGATACGACCAAGGTGTCATGTCTGGTTGTTTAACGGGTAAATACTTTAAAAGG
CATTTCCACGACCCATCTCGAGCCGCTATTGGTATAATGGTATCGATTTTAGAAATCGGT
GCCTTGGTGTCCTCTTTGGTAACCAGCAGGTTAGGTGAAAAACTGGGCAGAAGGCGCACG
ATTAAATATGGATCGCTCGTCTTTATCATTGGGGGACTTTTTCAAGCATTTGCGGGAGGA
ATTGGTTATTTGATTGCAGGTAGGCTCATTAGTGGTGTCGGTGTTGGTCTGCTGAGTACA
ATTGTCCCCATATACCAATCTGAAATATCTCCTCCGCACAATAGAGGTAAATTGGCATGT
ATCGAATTCACAGGTAACATTGTAGGATATGCTACCAGTGTTTGGATCGATTATGCATGT
TCTTATTTTGAGAACAATGCTGCATGGAGGTTGCCACTTTTTATTCAGAGTGTTATCGGA
TTCATGCTGTTCAGCGGATCCTTTGTCATCGTAGAGACTCCTCGTTGGTTGCTGAACCAC
GATCGTGATGTGGAGGGATTTATAGTCATTGCTAATTTGTACAGCGATGGAGATTTGCAC
CATGCAAAAGCTAAAGAAGAATTCCAATCCATCAAGGAAACCGTGCTCATATCACGTATG
CAAGGCGAGGGCAAATCTTATGTGAAAGTCTTCAAAAGGTATCGGAGAAGAATGCTGATT
GCCATGAGTTCGCAGATGTTTGCTCAATTAAACGGTATTAACGTCATCTCATACTATGCT
CCTTTGGTCTTTGAAAAAGCCGGCTGGGTTGGAAGGAAAGCCCTTTTAATGACCGGTTTC
AATGGGATTATGTATATCGTCTCTACATTACCGCCATGGATTCTCGTGGACAAATGGGGA
CGTAAACCGATGTTATTGACAGGGAGTATTCTCATGGGGTTCGCCCTCGCATGCATTTCC
TTATCGATGTTGGCAAACATTAAGGCAACACCAAAATTAGTGGTAGTATTTGTGGTTATT
TTCAACTCTTCATTTGGTTTTAGCTGGGGTCCCATTCCTTGGTTATACCCGGTGGAAATT
GCCCCACTTTCAGCACGTTCTGCAATGGCATCTGCATCAACAGCCACCAACTGGCTCTGT
AATTGGTTAGTTGGTATCATGACCCCCATTTTAGAGGAAAAAATCAGCTGGGGTCTCTAT
TGGATCCACGCAACATCCTGTTTCGCTTCCTTTTTGGCGGTTTACAAGATTTATCCAGAA
ACCGCCGGTGTCAGACTGGAGGACATGGATACAATATTTAATGACAGACTACCCAGTTTT
GGTGTGACTAAAAACAACAGATCTAATTCAGATCCTAACAACTTAGAGATGGATATGGAC
TCTTTAACCGTAAACGAGAATAACGCTGATGCAGATCCTTTCAAATCCCCGGAAGACGAA
GTCAATTTCAAGAGTAATCAAAGTATGCTGTCTAGAACAAACGCAACAGACTCCTTACCA
ATTGAAACCCCTTCAATGGATGAAGTTCTCCAATTTAAGGAACAACAAAAAAGTAAAGGT
CTGGGGATGGTCATTAGAAGTGGATCCAGAAATATGTGGTACATGATTAATAAATTTATT
CCTTCCAAGAGTTCAGATAGCGGTACTTATAACACTATCTGGAATAacgatttggaaaat
ggatCATGA
>Zygrouxii2962_famOG0000009 Zygrouxii2962
ATGGCTGCAAGTAGTGTGAGTGAAAAGGATATACCTCCAGATAACCGTCATACGATGGGG
GACTTAGAGAAAGGTTCATTAATTGAATCCGCCAGTTCCAGTAGGGAACGCTATTCTACT
ATTgcaaaaaaagaagatggGAATGAAAAGCAAACTTACGGTGGGGAAACTCCCCCATCT
TCCGACTCTCCCGTTGTACGGGGGAACGGCGCGGAGTCATTACCCCGCGATCTTCCCGAG
GGTGATTCTTACGATCAGCTTGGGTTCGAACCCCCAAAGGGGATAAAGGCATACATGTTC
TCTAGAACTGCCCACGCCGGTGCAAGGGGTTTAAGACTTCGAGTTCTTTGTTCGGCTACT
GCTGTGATTGCGTTCTTGCTTTTCGGATATGATCAGGGTCTGATGTCCGGTGTTATtagt
ggtgatgaatttaacAACGAATTTCCTGCAACGAAAGAGAAGGCAACTCATAAAAGAACC
ACTGTTGTTATTCAAGGTGCTGTTACCGCTTGTTACGAACTGGGATGTTTTGTCGGTTCA
GTCTTTGTTATGTTTTTcggtgaaaaaattggtagaaAGCCTTGTATTATTATGGGTGCT
TTGATCACAATTGTCGGTGCTACCATTTCTACTGTTGCATTCCATCACGCATGGGGTTTG
GGTCAATTTGTTGTGGGTCGTGTTGTTACTGGTGTTGGTACTGGTTTGAATACATCTTCT
ATTCCCGTGTGGCAATCAGAAATGGCTAAGCCTAATGTTAGAGGTCGTCTAATTAACTTG
GATGGTTCTACCATTGCTCTTGGTACGATGATTGCCTACTGGTTAGATCTGGGCTTTTCC
TTTATTAAGAACTCTGTTCAATGGAGATTCCCCGTCTCACTGCAAATTCTGTTTGCCCTA
GTACTATTCTTTGGTATTATTCAAATGCCCGAATCACCACGTTGGTTAATTGGACAAAAG
CGTGTTCAAGAAGCCAAGTATATTCTCGCCTGTTTAAACGATTGCAGCATGGACGATGAC
GAAATTGTCGCCGAAGTTACCATGTTGATTGACACCGctagaagatttgaaaataagaAG
CGCAGCATCAAGGATCTATTGACCAACGGTAAGACTCAAAATATGAACCGTGCCATTATT
GCTGCCTCCACCCAATTCATGCAACAATTCACTGGTTGCAATGCTGCCATTTATTATGCT
ACTATTTTGTTTCAACaaactttgaaaaggtCTCGTACTGTAGCATTGATCGTTGGTGGT
GCTTTCTCTACCGTCTATTTCTTCTCGACCATACCTACCTTCTACTTAGTTGAAAACTTA
GGTCGTCGTCCCATGTTTTTAATCGGTGTTACCGGTCAGTGTTTGTCGTTTGTCATTACA
TTTGCTTGTTTGACCCATCCTACTCCAGAACACGGTAAAGGTGCCGCTGTCggtcttttc
ttgtttatCGTGTTCTTCGGTTTGGCTATGTTGCCACTACCATGGATTTACCCACCTGAG
GTCGCTTCTATGAGAGTTCGTGCTGCTACCAATGCTTTGTCAACTATGTGTAACTGGTTG
ACAAACTTTGCTGTCGTTATGTTTACACCAGTTTTCATTCAAACTTCTCAGTGGGGTAcc
tatttcttcttcgcTTTAATGAACTTCATCTATATCCCAGTTGTCTTTTTGTTTTACCCT
GAAACTGCAGGTAGATCATTGGAGGAAATTGATGTCATTTTCGCCAAGGCCCATGTGGAA
CACGCTCAACCTTGGAGAGTTGCCGCCAAGTTACCTAAGTTATCAATGACTGAAGTTGAG
GACTACTCCAGTGCCTTGGGTCTGTACGACGACGAAAACGAAAAGGAGGGTATTGAAGGT
GGAGAAGGAGATGAAGAACCACAGGAAAATGCACTTTTCACCGCTGAGCCATTGAACGGC
TCTTCTTCGTCGCGTGAATCTGAGCGGGCTCCTCACGCTTAA
>Zygrouxii2963_famOG0000009 Zygrouxii2963
ATGGGTAAAAGAACACAAGGTTTCATGGACTATGTATTCAGCAGAACTAGTACAGCTGGT
CTCAAAGGTGCGAGACTCAGATATACGGCAGCAGCTGTCGCTGTTATTGGATTTGCACTT
TTCGGTTATGATCAAGGTTTGATGTCAGGTCTTATTACTGGTGATCAGTTCAACAAAGAA
TTTCCACCAACGAAATCAAACGGTGATAATGATCGTTATGCTAGTGTTATTCAAGGTGCA
GTTACCGCTTGTTACGAAATTGGATGTTTTTTCGGTTCACtgtttgttcttttctttggt
gacGCTATTGGTAGAAAACCATTGATTATTTTTGGCGCTATAATTGTCATTATTGGGACT
GTTATTTCTACAGCACCTTTCCACCACGCTTGGGGTTTGGGTcaatttgttgttggtCGT
GTTATTACTGGTGTTGGTACAGGTTTCAACACTTCTACTATTCCAGTGTGGCAATCTGAA
ATGACGAAACCAAATATTAGAGGTGCAATGATTAATTTGGATGGTTCTGTTATTGCTTTT
GGTACTATGATTGCTTACTGGCTtgattttggattttccTTTATTAATTCAAGTGTTCAA
TGGAGATTTCCAGTTTCTGTTCAAATTATATTTGCTTTAGTTTTATTGTTCGGTATCGTT
AGAATGCCAGAATCACCACGTTGGTTAATGGCAAAGAAAAGACCCGCAGAAGCTCGTTAC
GTGTTAGCTTGTTTGAATGATTTACCCGAGAATGACGATGCAATTTTAGCTGAAATGACA
TCTTTACACGAAGCTGTCAACAGATCTTCGAACCAAAAATCTCAGATGAAATCATTGTTC
TCTATGGGTAAGCAACAAAATTTTAGCCGTGCGTTGATTGCATCTTCtacccaatttttc
caacaatttACTGGTTGTAATGCTGCCATTTACTATTCTACCGTTTTGTTTCAAACTACT
GTTCAATTGGACCGTTTACTTGCAATGATTCTAGGTGGTGTCTTTGCAACTGTCTACACT
TTATCTACATTGCCATCATTTTACTTGGTCGAAAAAGTTGGTCGTCGTAAGatgtttttc
tttggtgCATTGGGTCAAGGTATTTCATTCATCATCACATTTGCTTGTTTGGTTAATCCA
ACAAAGCAGAATGCAAAGGGTGCCGCTGTTGGTTTATATTTATTCATTATATGTTTTGGT
TTGGCAATCCTAGAATTACCATGGATTTATCCACCTGAAATTGCATCAATGAGGGTTCGT
GCAGCTACTAATGCCATGTCAACCTGTACTAATTGGGTTACCAATTTTGCAGTTGTTATG
TTTACACCAGTTTTCATTCAAACTTCTCAATGGGGGTGTTACCTGTTCTTCGCGGTTATG
AATTTCATCTATTTGCCAGttatctttttcttctaccCAGAAACCGCCGGTAGGTCGTTG
GAAGAAATCGATATTATTTTTGCCAAGGCCCATGTCGATGGTACATTACCATGGATGGTT
GCTCATCGTTTGCCCAAGTTATCAATGACTGAAGTTGAAGACTACTCACAATCCTTGGGT
CttcatgatgatgaaaatgaaaaggaGGAATACGATGAGAAGGAAGCTGAGGCAAATGCT
GCTTTGTTCCAAGTGGAAACTAGTTCTAAATCACCATCATCTAATCgtaaagatgatgat
gcaCCAATTGAACATAATGAAGTTCAAGAATCAAATGATAATTCATCAAACAGCTCTAAT
GTGGAAGCACCAATTCCAGTACATCATAACGATCCTTAA
>Zygrouxii3076_famOG0000009 Zygrouxii3076
ATGAAGATAGATAAAAAACAAATAGGATGTGCCCTGATGGGTAAAAGAATCAATTACAGG
GTGACCATATATGATAAGTTCCCAAAAATATACAATATTTTTGTGATTGGGTTTACTTCA
TGTATATCTGGTCTAATGTTTGGTTTTGACGTTTCTTCAATGTCATCTATGATCGGTACT
GATGGTTATAAAGAATATTTTGGTACGCCGGGTCCCACTGAACAAGGTGGTATTACAGCA
TGTATGCCAGCAGGTTCATTTGTTGCGTCATTAATTGCACCATATTTTTCTGATAATTTT
GGCAGAAGAGTTTCGCTTCACCTTTGTGCAATATTTTGGATGATTGGTGCTGTTTTACAA
TGTGCTTCTCAAGATTTAGCAATGCTTTGTGTAGGTCGTGTCGTTTCAGGTCTGGGTATT
GGATTTGGTTCTAGTGTTGCACCTGTTTACTGTTCTGAAATAGCACCTCCAAAGATTAGA
GGTGCTATTGGTGgtcttttccaattttctgTTACTCTAGGTATTATGAtattatttttc
attgGTTATGGTGCTCATTTTATTAATGGTGCAGGTTCATTTAGATTAACTTGGGGTATT
GAGCTGGTACCAGGAGCTTGTCTGTTAATTGCAGTTTTTTTCTTACCTGAATCACCACGT
TGGTTGGCATTGCATGATTATTGggaagaagctgaagatATTGTAATTAGAGTTGCTGCA
AAGGGTAATAGAGAAAATGAACAAGTTATGATtcaattagaagaaattagagaacAAGTG
GAAATCGATAAAGAAGCCGAGGCCTTCCAACTAAAGGATCTATTTAGACCAAAGACAAGA
GTAAAGACCATGGTCGGTATGATGGCACAAATGTGGCAGCAAATGTGCGGTATGAACGTC
ATGATGTATTACATCGTTTACATCTTCACGATGGCTGGTTTCAAGGGTGGTGCCGTTTTG
GTTTCGGGTTCTATTCAATACGTTTTGAATGTCGTTATGACTATTCCTGCACTCTTCTTA
ATGGATAAATGTGGTAGAAGACCTGTTTTACTTATCGGCGGCTTACTTATGTGTGCATGG
TTATTTGCGGTTGGTGGTTTATTGGCTACTTATTCAGATCCTTACCCCCATGGATTTGAA
GGAGATGAGACGGTTAGAATTGCAATTCCTCAATCAAATAAACCTGCCGCCAATGGAGTT
ATTGCCTGCTCCTATTTATTTGTTTGTTCATACGCACCAACCTGGGGTGTTTGCATTTGG
ATTTACTGTGctgaaattttcaacaataCGGAAAGAGCTAAAGGTTCAGGTCTTTGTACA
GCAGTTAACTGGATCTTTAATTTTGCGCTGGCGTTATTTGTTCCTTCCgctttcaaaaat
ttgactTGGAAGACTTATATTATGTTTGGTGTCTTTTGTGTCGCATTAACAATTAATACT
TTTTTACTGTTCCCTGAAACTAAGGGTAAGACTTTAGAAGAGATTGATCAAATGTGGGAA
GCTCATATACCCGCTTGGAAGACTCACAGTTGGGTTCCAACCATACCAAGTGCAAGTAAA
TTCGATCAAGAAATGCACAAGACTGATTTGGAACACGTTGAAGATACCGGAGATTCAGAT
AGAATTTCACCTAAGGACGACTCCGAAAAAGGTTCGGTAACTGGCCTAGAAGAAGTTGCA
AAATCTAATCCTAATTCCACCTCGTTGTCCGAGTAA
>Zygrouxii3462_famOG0000009 Zygrouxii3462
ATGCCTGCCACTTATAATGCATCAAGAATATCAGCCATTCTATCTTTATGCGGATTTATA
ATGGGTATGGACGTCACATCACTGGCGGTTTTCCTAGATAAACCGTATTTTAACGATTAC
TTCCATTATCCAGGGCCGCTAGTACAAGGTGCGTTAAGCGGTGCTCACCCACTGGGAGGA
CTTACAGGCTGTTTGGTATACAGCCTTCTGTGTGACAAATTTGGTCGTGTTGGTTTGTTC
CGTCTAGGTTCATTATTTTGGCTCATGGGTTCGATTATCGCGGTGGGCTCAATTAATACT
GCGATGGTGATAGCATCTAGATGGATTAAGGGCACGAACGTCGGAATTCTCTCCATTCTG
TTAACCGCCTACTGCAGTGAAGTAATATCTCCACAACGTAAGGGACGAACATTAGGCTTC
GTTCAATTTGCCTGTTCTTTTGGAATATTGTCCATGTTTTGCATGTGCATCTTACTGAAT
CATTATTGGCAGGAAGAATTGACCTTTCGACTTGCATGGTCATTAGAAACTTTACCATGC
cttttttttgtatttggTTCACTGTGGTTACCAGAATCCCCTACATGGCTTACAACCGTA
GGCCGGTATGAGCAAGCCCAAGAGGTCCAAAACCACTTAGCTGTAGAGCATAACCGTGTT
TGCGGAGAAAAGACACCACAAATGGAACTTCTCGAGAAACTAGATTTGGCTGCCACACTA
GATGATGCATCTGATGGATTTTCCTACCTAGATCTCTTTACATTAAAATACTTGCCCTTC
ACTGCAATGGCAGCGATTCTTCAACTACTTGTCCAATTCAGCGGAATTAGTGTTCTCATG
TATTATGCAGTTTATATTTGCGAAATGGTAGGCCTCCAAAGTACCGTTAGAAGCACTGCC
GCTGCCATTCCATACGCAATCAACGTATTGCTTACACTTTTACCACCACTTTTCCTCGAC
CGACTTCGTCGTAAGGACATCACATTAGCAGGTGCTTATCCACTTGCACTAATAATGATT
TCACTCTCACTCACAATGCTTCTACAAGGACATCGTGTACAGGAACCATTAGGTGGAAAT
GCTGCTCTCACATGGACGGTTAGCTCAAAAGGAGCACCCTATGTGCTTTCACTGTGTTAT
TTGTTTGTTTCCGTTTTTTCACTAACACTTGGTGCTGCACCCTGGCTCTACACATGCGAG
ATTCTACCTGTACGTGCTCGCAGCAAAGGACTCGCCGTCTCTATGGCAGTGGGATGGGCG
ACTAACTGTGTTCTCACCTTGGCCGCTCCCTGGCTATTTGCACGGTTACAGTGGGCTATT
TTCCTCCTACTTGGCTCCGTCACATTACTGATTTCCGCATTTATTTGCGCATATTTCCCG
GACACTGTTGAGATTGCTGCCGCTACCGATGATGCCGCTGCTGCTTCCCGTATCACTAAG
CCCGAGAGAGCTAACTCCGAGAGTCCGGACCACGGTAGTTGTACTTTATCCGgaagtgat
gatgaaaatggtgCAGATAAGGATCCTCACAATACGCCGCACTACGTGAACGATAGCCCT
TCCATGTCTCCTGTTGTAGGGCCAACCTTCAAAACTGCCACCACAGAAACTGGATTGCAG
AAGCAACTGCGGCACCAACATCTACAACACTTGCAGTTGCAGAAACCGATAGAGCTTTCA
ATAGTGGATGGCGCATCACTCTAA
>Candublini391_famOG0000009 Candublini391
ATGTCGGAATTGACTGAACCCCATCTTCATCACCATGTACAAATCAAGGAGTCAATTCTT
GTGGGAAAAGCATTACTAAACTTTACCACATTTTTTGTGACCCTTGGGATTTTAGTAATG
GGGTTTGAACAATCTGTTTACGCCCCCATTATTACTAACAAGTATTTCAAAGAATATTAT
CATAATCCTACACCAACAGAAATTGGGTTTATGATTGCTATTTTAGAGATTGGAGCActa
ttttcatcaattattgcCGGCAAAGTTGGTGATTTAGTTGGAAGAAAACGGGCCACTCGT
TATGGAGCAGTATTTTTCTATATTGGGGGATTTATTCAATGTATTTCACCTAATATGTTT
ATTTTATGTATTGGTAGATTACTTGGTGGGTTTGGTATTGGATTCTTAACCACTGTTGTT
CCAATGTTTCAATCGGAAATTAGTCCGGCAGAAGCTCGTGGATTTTATGCCTGTGTTGAA
TTTACTGGGAATATTATTGGTTATGCCATTGGTATTTGGTTAGATTATGCCTTTTCTTAC
CTTGAAAGTGATTATAGTTGGAAGGCACCTTTGATTATACAATTCTTATTAGGAGTTGTG
TTATGGTTAGGTacttttattgttgttgaaactCCAAGATGGTTATTGAATCATGATCAT
GATTTAGAAGGAATGATCGTCATTGCCGATTTATACGCCGATGGTGACGTTGAAGATGAT
CACGCAATGAGTGAATATAGAAACATTAAGGAATCAGTATTGATTGATAGAATTGAAGGT
GGTGAAAGATCATATGAATACTTGTTCAAGCGTTATGCTAAAAGATTATCGGTGGCTTGC
TTTGGATTAATGTTTGCTCAATTAAATGGGATCAATCTTATTTCATATTATGCCCCTATG
ATTTTTGAAGAAGCTGGTTGGGTCGGTAGACAAGCAGTGTTTATGACAGGTATTAATGGT
ATCATTTATGTCATAAGTACTATTCCTCCATGGTATTTGGTTGATTCTTGGGGCAGAAAA
CCATTGTTGATGAGTGGAGCTTTAATCATGGGTATTCCATTTTGTATCGCTGGTTATTCC
CTTTCTCTAAACAATGAATATACTTCCACCATCGTGGTTACAagcattattatttctaat
tttgGTTTCGGGTTTTCTTGGGGTGGTATTGGTTGGTTATTGCCCGCTGAAGTATTACCA
TTATCTGTTCGTTCAAAAGGTGCTGCCTTAGCAACAGCAACTAATTGGTTTTCTAATTTT
GTTGTGGGGTTGGCATCGCCTATTTTATTAGATCAAATTAAATGGAAAACTTATTTCATC
CCTGCTGTTTCATGTTTTATTTCGTTTTTCGCGGTTTGGTATTTATTCCCAGAAACAAAA
GGTTTATCGTTGGAAGAAATGGGTTCAGtttttgatgataaatcatCCATATTCTCTCAC
CATGCTTCTGGAAGTGTTGGTggaagtagtagtagtagtatcTTCAATTATGGTGCAACT
GCTGAATCCAATAGAAGAACATCAATAACCAATGATTCAACCCCTGCAATAGCAGGTTCA
GTATCCGGAGCCattgattcaattcatcaatcaGCAGCATCAATGGCAAGAAACCCCACT
AGCAACAGTAATCAACAATTGGATGGAATTATCACTGGGGCCGCACCACCTCCAATGCCT
ACCAGTATCGCTGCTACCACTACAAATAACATCAAACCAGTCAAATCAGATACAGCTGAT
GCTCTCTCATTGGATTCGGGATTTGGTGGTTCCCAATCAGATATTGTTCAAGAAATCGAA
CCACCTTCATTGGAAGAAATTCTTAAGTATAAAGTTCAAAAACAAGCTGAACCTAATGCA
TTTATTGCTACATTCCATTGGTTATTTTCGAAAAAGGGTCATAccaatgatgaagaaagt
agattattacaacaatag
>Candublini516_famOG0000009 Candublini516
ATGCTGACGGGAGACTTGGAAGACTTAGATATTCAAAAGCTTATAGTTGAAAAACGACTT
GAGCAATCAGGTGGTTCTGGTCTTGCCACCATGAAGCGTAACAAGAGAGCACTTGGCACA
TGTTTATTTGTATCATTAGGTGGGATTTTGTATGGTTATAATCAAGGTATGTTTGGACAA
GTATCAAGTATGCATTCTTTTGGTGAAACTGTAGGTATTGGTAAAATTCAAGATAATCCA
ACATTACAAGGTTTATTGACGTCAATCTTGGAATTAGGTGCTTGGGTTGGGGTATTGATG
AATGGTTACTTGGCCGATGCATTCGGTCGACGTGCTTCTGTTGTTATAGGatgtatttta
tttaatattggTGTCATTGTTCAGGCGGTTGCTCGTGATGCCAATTATGGTTATATTTTG
GGTGGTCGTTTTGTTATTGGTCTTGGAGTCGGGGTGCTTTCCATGATTGTACCATTATAC
AATTCTGAAATTTCACGAGCAGAAATTAGAGGAGCAAACACTGcaatttatcaactttCA
ATTACTTTTGGAATTATGATTTCATACTGGATCACTTATGGAACTAATTTCATTGGTGGG
ACAGGTGAGAATCAAAGTCAAGCTTCTTGGTTGGTCCCAATGTGTATTCAAGCAGTCCCA
GCAATAATATTGGCAGTGTTTATCTATTCGTTTCCGGAATCACCTAGATGGTTAATCAAT
GTTGGCCAGGAAGATAAGGCATTGGAAGTTCTTGCTTGGTTGCGAGAAACAGAACAAGAA
GATTTTAGTTTGcaaattgaatttctaGAAATGAAAGCacaaaaaatatttgagCAAACA
CTTGAAACAGAAGCTTATCCACATTTGCAAGACGGAACAAAAATTTCCAAActtaaaatc
aatttgaaccaatataaatcaatggTGACACATTTACCAACATTTAGGCGAGTGTCAGTG
GCTTGTTTGACTATGGTGTTTCAACAATGGACGGGT
>Candublini1239_famOG0000009 Candublini1239
ATGTCGTCTAAGATTGAAAGAATCTTTTCTGGACCCGCTTTAAAAATCAACACTTATTTG
GATAAGCTCCCAAAAATTTACAATGTTTTCTTCATTGCTAGTATATCCACCATTGCTGGT
ATGATGTTTGGTTTTGATATTTCCTCAATGTCTGCCTTCATTGGTGCCGATCATTATATG
AGGTACTTTAATTCTCCAGGATCAGATATTCAAGGGTTTATTACTTCTTCCATGGCTTTA
GGATCATTTTTCGGTTCGATTGCTTCTTCATTTGTTTCTGAACCTTTTGGTAGAAGATTA
TCATTGTTAACCTGTGCCTTCTTCTGGATGGTCGGTGCTGCTATTCAATCCTCAGTTCAG
AATCGTGCTCAATTAATCATTGGTAGAATTATTTctggtgttggtgttggttttGGTTCT
GCTGTTGCCCCAGTCTATGGTGCCGAATTGGCCCCAAGAAAAATTAGAGGTCTTATTGGT
GGTATgttccaattttttgttactTTAGGTATCATGATCATGTTTTACTTATCCTTCGGA
TTGGGCCACATTAATGGTGTCGCTTCATTCAGAATTGCTTGGGGACTTCAAATTGTTCCT
GGTCTTTGTTTATTCTTGGGTTGTTTCTTTATTCCAGAATCTCCTCGTTGGTTGGCTAAA
CAAGGTCAATGGGAAGCTGctgaagaaattgttgcCAAGATTCAAGCTCATGGTGATCGT
GAAAACCCCGATGTTTTGATTGAAATTTCCGAAATCAAAgatcaattattgttaGAACAA
TCAAGCAAGCATATTGGATATGCTACTTTGTTTACCaaaaaatatctttataGAACATTT
ACTGCTATTTTTGCACAAATTTGGCAACAGTTGACTGGTATGAACGTTATGATGTACTAT
ATCGTTTATATTTTCCAAATGGCAGGTTATTCCGGTAACAGTAACTTGGTTGCTTCTTCT
ATTCAATATGTTATAAACACTTGTGTTACTGTACCTGCATtgtattttattgataaagtG
GGTAGAAGACCATTATTAATTGGTGGTGCTACTATGATGATGGCTTTCCAATTCGGTCTT
GCTGGTATTTTGGGTCAATACTCAATTCCTTGGCCAGATAGTGGTAATGACTCAGTCAAC
ATTAGAATTCCTGATGACAGTAAATCTGCCTCTAAAGGTGCCATTGCTTGTTGTTACTTA
TTCGTCGCTTCCTTTGCCTTTACTTGGGGGGTCGGTATTTGGGTCTATTGTGCTGAAATC
TGGGGTGACAACAGAGTTGCTCAACGTGGTAATGCTGTTTCCACTGCTGCCAACTGGATT
TTGAATTTCGCTATTGCCATGTATACCCCAACTGgtttcaaaaatattagCTGGAAAACA
TATATCATTTATGGTGTCTTTTGTTTTGCTATGGCTACTCATGTCTACTTTGGATTCCCG
GAAACCAAGGGTAAAAGATTGGAAGAAATTGGTCAAATGTGGGAAGAACATGTTCCTGCT
TGGAGATCGAGATCTTGGCAACCAACCGTTCCTATTGCCTCCGACGCCGAATTAGTAAGa
aaaatggaaattgaaCATCAAGAAGACAAATTGATGAATGAAGATTCCAACTCTGAATCT
AGAGAAAACCAAGTCTAA
>Candublini1254_famOG0000009 Candublini1254
ATGTCGTCCAAGATTGAAAGAATCTTTTCTGGACCTgctttaaaaattaatgCTTACTTG
GATAAGCTCCCAAAAATTTACAATGTTTTCTTCATTGCTAGTATATCCACCATTGCTGGT
ATGATGTTTGGTTTTGATATTTCTTCTATGTCAGCCTTCATCGGTTCTGGTCCATATATG
AGATTCTTTGATTCTCCAGGATCAGATATTCAAGGGTTTATTACTTCTTCCATGGCTTTA
GGATCATTTTTCGGTTCGATTGCTTCTTCATTTGTTTCTGAACCTTTCGGTAGAAGATTA
TCATTGTTAATCTGTGCCTTCTTCTGGATGGTCGGTGCTGCTATTCAATCCTCAGTTCAA
AATCGTGCTCAATTAATCATTGGTAGAATTATTTCCGGtattggtgttggtttTGGTTCT
GCTGTTGCCCCTGTCTATGGTGCTGAATTGGCCCCAAGAAAAATTAGAGGTTTCATTGGT
GGTATGTTCCAATTCTTTGTCACTTTGGGTATATTAATTATGTTCTATATCTCATTTGGT
TTAGGTCACATTAATGGTGTTGCTTCTTTCAGAATTGCTTGGGGTATTCAAATTGTTCCT
GGTCTTTGTTTATTCTTGGGTTGTTTCTTTATCCCAGAATCTCCTCGTTGGTTGGCTAAA
CAAGGTCAATGGGAAGCCGctgaagaaattgttgcCAAGATTCAAGCTCATGGTGATCGT
GAAAACCCCGATGTTTTGATTGAAATTTCTGAAATCAAAgatcaattattgttaGAACAA
TCAAGCAAGCATATTGGATATGCTACTTTGTTTACCaaaaaatatctttataGAACATTT
ACTGCTATTTTTGCACAAATTTGGCAACAGTTGACTGGTATGAACGTTATGATGTACTAT
ATCGTTTATATTTTCCAAATGGCAGGTTATTCCGGTAACAGTAACTTGGTTGCTTCTTCT
ATTCAATATGTTATAAACACTTGTGTTACTGCCCCAGCTTTATACTTCATTGATAAGATT
GGTAGAAGACCATTATTAATCGGTGGTGCTACCATGATGATGGCTTTCCAATTCGGTCTT
GCTGGTATCTTAGGTAAGTATTCTGTTGCTTGGCCAGATAGTGGTAACGACTCAGTCAAC
ATCAGAATTCCACTTGATAACAAATCTGCTTCTAAAGGTGCCATTGCTTGTTGTTACTTG
TTCGTCGCTTCCTTTGCCTTTACTTGGGGGGTTGGTATTTGGGTCTATTGTGCTGAAATC
TGGGGTGATAACAGAGTTTCTCAACGTGGTAATGCCATTTCCACTGCTGCCAACTGGATT
TTGAATTTCGCTATTGCCATGTATACCCCATCTGgtttcaaaaatattagTTGGAAAACA
TATATCATTTATGGTGTATTCTGTTTAGCCATGGGTACCCATGTCTACTTTGGATTCCCA
GAAACCAAGGGTAAAAGATTGGAAGAAATTGGTCAAATGTGGGAAGAAAATATTCCTGCT
TGGAGAACAAGATCTTGGCAACCAACTATTCCTATTGCTTCAGATGCTGAATTGGCAAGA
AAGATGGAAGTTGAACATCAAGAAGACAAATTGATGAATGATGATTCCAACTCAGAAtct
aaagaaaatcaagtttaa
>Candublini2349_famOG0000009 Candublini2349
ATGGAGAGCTTATCAGTTATCTGGATTATAGGTATAATTTTTGCTTTCATTCTGGACACT
ATAACTATGTTGATCATTGGTAAAATCATTAACGGTGTTGCAATTGGAATGGCATTTGTT
ACCATTCCCATATATCAGTACGAAATTATTCCTGTGCAAAATAGAGGTAGGATTTTATcg
atatttatatttagtTGTGCATTGGggaatttgtttatttatgTTGTCCGATTAATATCA
GAGAGATTCCTTAATGAATCGAAATACTCTCGATTGTTTTGGGCTATTGAAGTGATCCCG
CTTGTTTTCGCTGCTACATTTATCGCATTTATACCGGAGTCACCCAAGTGGTTGGCAGTA
AATTGCGAATGGACTTCTGCCGCTGATGTTTTAGAACTGATAGAAGTTAAAAACTCTTCT
GTCTTAAAACGtcgaaaaacaaaagaggATAGAATAAGATTGGGTGATAAACATTATGTG
ATTAAAAAGTATTCAACAGGTGTATGTATCAAAAGTTGTTCAATCAATGGATTATTTGGg
aaaaaatatatcaaGGAGGTGTGCAGAGgtattttgttgttgtttttcgTTGATTTTACT
TCTATTAGCAAGATTTTGGAAAGTTTGGATTACATTTGTCAGTCGTGCCAAATCATGGGT
GAAAGTTTGAAAACAGTTACGATTTTCCAGTTATTGATGCGAGTTTTGTTTGCAACAGCa
ccaattttaataattgatatgaTGAGAAGAAAAGACGTGCTTGTTTTTGGTATGTTTTTG
ACAACGATTGTGATTATCAGTTATatgattttatttcttgGGTTTTCTGTACCTATTCCA
AAAAGTGAGCAGTCAAATTTGGACTGGGCTATGAAGGTTGTTTTCTACCAAGAAAAAGCA
TCTGTGGTATTAGCATTGACAGTGTTTCTAGATGTTGTGTATTATTCAATGCTAGTGCCA
ACGTGTTGGTTGTACATTATAGAAACCTTTTCAACCAGTTCAAGAATAAAAGGCTGGGTT
GTGATTATGAGTTTGCACTGGTTATTTGAAACATGTACTTCTTTgtctttttcctttttg
aTGGAGGAACTTAATGGTTGGttgtttttaattatttcattCATATGTTTAGGTGGATTG
TTTTTCACAACACAATTAGAAGAAACAAAGggtaaatttgaatttgatccTGAGTTTATT
ATGAAGGATAGTCAATGTGACCTTAGTGATGACAAAACCCTATCTGGACAACCAGCTAAC
TTGAAATTTTATGATGAAAGCTCATTGTCTAATTATGTCAGCTCAACGGGAAGCAAAAAT
ATCAGGGATTTTGACATCAAAGGTAAGCCCTTCAATTCCACTAAAAAAAGTGTTAAAGAA
AGCAATATTAGTAAACCAATTATAAATCCATGGGAAACCCCATATGGTAGCATGGAGAGT
TTTCTTAATAATGAGAAATTGAATCAGCAACCAGCAAATGTTTCTAATGTCAATGttatg
atgaagaaaaatttagtTGATGCTTATAACCGATTGTGA
>Candublini4098_famOG0000009 Candublini4098
ATGTCATatgaaagaattgaaaatattgataatccATTTAATGATGGGAATAATACTGAT
AATGCATCAACACTTTTCGTGGTAGCAGAAGATGATAatgctactactaccacacctaaa
aacaacaatgacAACCTTGGTTTCCAAGAAACATCTAGTCAAGATGTTACTACTGTTACT
TCATCTTCACTGTCACTGTCAAATAGCAACAATAATCATTTTGGTATACCAAgtaacaat
aatgaaatttctCAAAAACCAACAACCAATCATAGTGAATTTAAAGATACCCAgactgat
gatgaagaggaCGATATGTTTGaaccaattcaattcaaaaatagTGATGACGAAGATGAG
GACGGCTCATCTTCAGATATAAATTCATTTACGGACAATTTTGGAAATAGTTAtcataat
attgattttgataataaacgATACACttgtaaattaaattttaaaGGTAAACGATTAGTT
TATTTTACTTCAGGATTTGTTAGTTTATTTGTTAGTTTATTTGGTTATTCTCAAGGAGTT
GTTTCTTCACTTTTAGCATTTGATACATTTAATGGATATTTCCATCAACCTAGTGCTGct
attattggtattgtaatatcaattcaagaaattgGTGCTATGATAAGTTCAATTATGGTA
GCCAAATTGTCGGATAAATTTGGAAGGAAAAGaactttattattaggaacatttatattt
atgatTGGTGGTTCTTTACAAGCTTTTTGTCctaatatatttattttagcCATTGGTAGA
GTTTTTTCTGGGATGGGAGTTGGAATATTATCTACCATTGTTCCATCTTATCAATGTGAA
ATTAGTCCTAGTGAAGAAAGAGGTAAATTAGTTTGTGGAGAATTTACTGGTAATATAACT
GGTTATGCATTAAGTGTATGGGTAGGATATTTCTcatattttattcaaaatattggTGAT
GCTCGTGAGAAACCTTATTCATTTATAGCAAATTTAAGTTGGAGATTAcctttatttatt
caagTTGCTATTgcatttatattatttcttggtggatttttcattgttgaaTCACCTCGT
TGGTTATTAGATAATGATATGGATCAACAAGGATTCCATGTATTAGCATTATTATATGAT
TCTCATAAAGATtcaacaaaaccaaaatcagAATTTTTTATGATTAAAAATTCTATATTA
CAAGAAAGAATAACTACTCCAAAACTGCAAAGAACTTGGAAACATTTATTAACACGTTAT
AAAATTAGAGTATTTGTTGCTTGTTCTTCATTAATCTTCGCTCAATTTAATGgtataaat
attatttcttATTATGCTCCTTTAGTATTTGAACAAGCAGGGTTTGATAATGCTAATGCA
TTATTAATGACAGGTATAAATGgtatcatttatttattatcaactaTACCTACTTGGTTT
TTAGTAGATTCATGGGGTAGAAGACCAATTTTAATAACTAGTGGTATAGCAATGGccatt
tgtttatttcttGTCGCTGCTTTTATGcatataaataaatcatatACTCCATCGGTAGTG
GCAgtatttgttattatttataatgCATCATTTGGGTTTGGATTTGGTCCTATACCATTT
TTATTGCTGAGTGAATCTTATCCATTATCAGTACGGTCAAAGGGAGCATCATTAGCTGTT
TCATGTAATTGGTTTAGTAATTTTGTTGTCGGATTAATGACACCAAtattaaaacaagaa
attaaatggGCAATGTATTTATTTCCTGCTAGTTCTTGTGTTTTGAGTGTTATTgttgtg
ttgttgttttatcCAGAAACAAAAGGTGTGGAATTAGAAGATATTAGTAGaatatttgat
gaattttatGCTACTAGTCCAACTAAAAGAGTTAAAATTAAAGGATTAAGAAAACGTAAA
GGTAAAAGAAAGGGTGAAAAGCATAAAGCAAGATATAATCCATtaagtggtggtggtagt
ggtacGACTAGTACTGCTGCTgaattcaataatgatCAAGATGCATTTGAAATGAGAGCa
ttgaatgaatttgattttgaaagtgataatgatgatgatataaatattaGTAGTACTAGA
CGACAAATGTTATAG
>Candublini5991_famOG0000009 Candublini5991
ATGAGTGGGTTCATAGataaagttttcaaaagaaCCACAACTGCTGGATTAACCGGTAGA
AAATTACGTGCAGCAGTCACTATTACTGCAACTCTTGGATTTTCACTTTTCGGATATGAT
CAAGGTTTAATGGCAGGATTAATTTCTGCTGAACAATTCAATTGGGAATTTCCTGCTACT
AAAGATAATAGTGTTATTCAAGGTGCTGTTACTGCATCTTATGAATTGggttgttttttt
ggtgCTATTTTTGCTTTACTTAGAGGTGATACTTTAGGTAGAAAAccaattattttcatt
ggtGCTACTATTATTGTTCTTGGTACAATTATTTCTGTTACTCCATTTAGACCTCATTGG
CCATTAGgtcaatttgttgttggtagAGTTATTACTGGGATTGGTAATGGTATGAATACT
GCTACTATTCCAGTTTGGCAATCAGAAATGTCAAAACCAGAAAATAGAGGTAAATTAGTT
AATTTAGAAGGTGCCGTAGTGGCATTTGGTACTTTAATTGCTTATTGGTTAGATTTTGGA
TTATCTTATGTTAATACTTCAGTTTCATGGAGATTCCCTGTTGctttccaaatttttttt
gctttatGGGTTATTTTTGgaattcttcaattacCAGAATCTCCTCGTTGGTTAATTTCT
AAAGATAGAAAACCAGAAGCTTATGAAGTTTTAGCAGCATTAAATGATACTACTCCTGAT
GATGATGCCATTGTTGCTGAAGCTAgtgttattgttgatgcTGTTAGAAGAAACGCTAAA
GTACAAGCCGGTTTCAAAGATTTGTTTACTGGTGGTAAAACTGCTCATTTCCAAAGAATG
CTTATTGGATCTTCAACCcaatttttccaacaaTTTACTGGTTGTAATGCTGCTATCTAT
TATTCTACTTTATTATTCTATGAAACCGTTTTCAATCATAGTCAATATCGtttatcaatg
attttaGGTGGGGTGTTTGCTACCATTTATGCTTTAGCTACTCTCCCatcattcttttta
attgatactTTAGGTAGaagaaatttatttttaattggtgCTATTGGACAAGGgatttca
tttattatttcttttgctTGTTTAATTAAACCAACTGAACAAAATGCTAAAGGTGCTGCC
GTTggtatttatttatttattgttttctttgCTTTCACCATTTTACCATTACCATGGATT
TACCCACCAGAAATCAACCCATTAAGAACAAGAACTACTGCTTCTGCTGTTTCCACTTGT
ACCAATTGGTTAACCAATTTTGCAGTTGTTATGTTTACTCCACCATTTATTGCTGCTAGT
GGTTGGGGTTGTTACCTTTATTTTGCCATTATGAATTTCTTATTTGTTCCAatcatcttt
ttcttttatccAGAAACTGCTGGTAGATCATTGGAAGAAATCGATATTATTTTCGCTAAA
GCTtatgttgaaaaaagacAACCTTGGAGAGTTGCTGCCACTTTAccaaaattatcatta
caaGAAGTTGAAGATGAAGCTAAAAACTTGGGTCTTTATGaagatgattttgaaaaagat
aattTCGAAACTAAAGAAGATATTTCTGATGGTACTGTCTCAAACACTAATGgtgttttt
gaaaaaccagaaaatgtttaa
>Candublini6130_famOG0000009 Candublini6130
atggaaaaagaaagttcACTCGAGAATTCGAGAAATTCCTCAATCAACGACTTTGATGAT
TCTACTTTATCTAACAAGGTACACACATTTTTGGGACACTCAGGTACCCAattaaatttc
attatatcTACTTTTGCTGGTGTTGgattctttttatttggGTACGATCAAAGTTTAATT
GGAAGTTTATTAACATTGCCCAATTTCGAAGAAACGTTTCCGTCTATACTGGGCCCTGAA
GACGGTGTTCTCCAAGGTACGGTTGTGAGTATTTATGAAATAGGATGTTTTGCCGGGGCC
ATTGCAACAATTTATTGCGGAAACAAATTTGGGCGTATCAAGTGTATGCTTATTGGGTGT
atcattataattattggaGCTGCCCTTCAAGCTAGTGCTTTTTCGGTGGGTCATTTTATT
GTTGCCAGAATTGTCACCGGGGTTGGTACTGGGTTCATGACATCGACGGTTCCAGTGTGG
CAGTCCGAGTTATCGAGAGCAACCACTAGAGGTAAACTTATTATGTTGATGGGAAGTTTG
ATCACTGCAGGTGTAGCCACAGCTTATTGGGTTGATTTTGGCTTTTATTTTGTTAGTGAC
AATGACCCCAAAGGTATTTCATGGAGACTTCCAATTATTTTGCAAGTTATTTTCCCAATT
GTGTTGCTAAGTGTTATTTTCAAAGTACCTGAATCTCCACGTTGGTTAATGTCCAAAAAA
AGAGTTAAGGAAGCAAGAATCGTGTTTTCGGCAATTTATAACTTACCCGAGAATGACAGC
GAAGTGGCCAGTCAGTTGGCAGAGATTCAAAGTGCATTAGAGTTAGAAGAGGCGGAATCA
GCTGGATTTAATATTAAGGAATTGGTAAAACAGGGCCCAACAAGAAACTTTCAGAGATTA
AGTTTGGCATGTTGGTCACAGATTTTCCAACAAATATCTGGAATAAACTTGATTACCTAC
TATGCGGGTactatttttgaaaaatacaTCCACATGTCACCATTCAATGCTAGAATCTTG
GCTGCTTGTAATGGGACCGAGTACTTCTTGGCTTCATTGTTGGGTATCGTTTTCATTGAA
AGAGTTGGAAGACGGaagttattgttttttggAGCCATTGGCCAAGCCTTGACCATGATG
GCATTGACAATTTCCACATGGCAAGCAGATAAACAAAGAGCAGAAAACGGAGGTGGGTCT
GGTGCCGGTATTGCTGCAGCTGTGTTCCTATTTGTATTTAATTCTGTTTTTGGAGTGCTG
TATCTAGGAGGAACATGGTTATTACCAACAGAAGTTTCATCTTTACAATTAAGAGCAGCC
ACAGCAGCACTATCAACGTCGTGTAACtggattttcaattttatggTTGTCATGATTACT
CCAGTTGCgtttcaaaatattagTTACTACACTTACACGATTTTTGCCTGCATTAACATT
TTAATTGCTCCaatgatttatatattcTACCCAGAAACTTCAGGAAGAACATTGGAAGAA
TTAGATATCATATTCAGCAAGACCCCGGTTTGGAGACCATGGGAGGTTGTGGCCATAGAA
AGAGAGACTCCGAAACGAGATTTCACAAAGGATATGGAAAAACCATTCACGGAACATATA
GATCGTGTAGAACTGGATTGA
>Komphaffii5_famOG0000009 Komphaffii5
ATGTCCTCGTTTTTTCTAAACAACCAAACAGTAAAGATGATGACGCCTTTGGGAAGAGCT
AGAGCTCTAAATTTTCAGGGCAAAGTTTATGATaaatttccaaaaacttACAATATCTAC
GCTATTGCAATAACAGCCACCGTTTCTGGACTGATGTTCGGTTTTGATATTTCTTCTGTG
TCCTCGTTCGTAAGTCAGGATCATTACAGAAACTACTTCAACCGTCCCGACAGTTTGACG
CAAGGGGGTATCACCGCAAGTATGGCTGGAGGTTCTTTCTTGGGTTCgttattttcttct
gacTTCCAGGatatctttggaagaagagttgCTCTGCATATGTGCAGTGTCCTCTGGATT
ATCGGGGCCATTCTTCAATGCGCTGCACAAAACCAAGGTATGCTGATCGCAGGGAGATTG
ATTTCCGGTATCGGTGTCGGGTTTGGTTCAGCTTCAGCTCCAGTCTATTGTTCTGAAGTT
GCTCCAGCAAAGATTAGAGGAATGATTGGAGGAttatttcaattttctgTCACTGTGGGT
ATCATGATAATGTTTTATATCGGATATGGATGTCACTACATTGACGGCGTTGCATCATTT
AGACTGGCCTGGGGTTTGCAAATGGTTCCAGGTCTTATTCTTTTGGTCGGTGTATTCTTC
CTTCCTGAGTCTCCAAGATGGCTGGCTAACCACAACCGCTGGGAAGACGCAGTTGAGGTT
ATTGCTAATGTTGTTGCAAAAGGTGACAGAGAAAACGCCGATGTGCGTCTGCAATTGGAT
GAAGTTCAGGAGCAACTATTGATTGACAAAGATGCTTCTGATTTTGGTTACCTTGATTTG
TTTAAGAAAGATTGTATCAAACGTACCTTCATTGGAGTGTCAGCTCAAGTGTGGCAACAA
CTTTGTGGTATTAATGTTGCAATGTACTACGTTGTGtatctcttccaaatgGCTGGTTTT
ACTGGAAATGTGGCGTTGGTATCGTCCTCAATTCAATATGTTTTGAATGTTGTTATGACT
GTTCCAGCTTTGTTTCTAATGGACCGTATAGGCAGACGACCCCTACTAATTGGTGGTGGT
ATTTTCATGTGTATTTGGCTGTTTGGAGTGGCAGGATTATTAGGCACTTACTCTGaacca
attgaaaatttcagcGGTGATGATACTGTCAGAATTACTATTCCTGACCAGCACAAGGCT
GCAGCAAGGGGTGTTATTGCCTGTTCCTATCTATTCGTGTGCTCCTTTGCTCCAACCTGG
GGTATCTGCATTTGGGTTTATGCctctgaaattttcaacaacagacAAAGAGCAAAGGGA
GCAGCATTTGCTGCCTCCGCTAACTGGATTTTCAACTTTGCCTTGGCTATGTTCGTGCCA
TCAGCCTTTAGAAACATTACATGGAAGACTTACATCATTTTTGGAGTATTTTCGTTCTGC
TTAACAATCCATGTTTTCTTACAATTCCCAGAAACCAGAGGTaagactttggaagaaatt
gatcaaatgTTTAAGGACAATATTCCAGCTTGGAGAAGTGCTTCGTACGTTCCAGATATG
ccaattttcaacaaagagaaGGTAGTATCTACTGAGCATGCAGAAAATGCTTCCAGCTCG
TCCGAAAAAGCCTTGATGGTTCAGGAAGAGGAATCTGTATAA
>Komphaffii362_famOG0000009 Komphaffii362
ATGGCAATCTATTCTCAACCCGTAAGAACCCACTTAATCTACAATAGACGTATCATGCTC
AAACTCTTCCAGTATCAAGATTTTCTCCGTGGGAAAAGCTTTTTATGGGCAATCACGCTC
TGTGCCCTCCAAGGCTTTCTCTTGCTTGGCTATGACCAGGGTGTCATGTCATGTTTGATT
TCAGATCCTACATTCAACAAGTTTTTTAAGTATCCTAATGAAGACTTACAGGGTGATATC
ACTGGTACATATGATTTGGGATGCGTAGCTGGGTCTATATTTTGTtacttctttggtgaa
CAATTGGGTCGTCGAAAGGCACTCATTCTTGGCGGAACCATTATGGTTATTGGTACTGTG
TTCTTGGGAGCTGCTAATGGTGTTGGAATTTTCATAGCTGGAAGAGTTATTACTGGTATT
GGAAACGGTATCAATAGTTCCACCGTGCCAACGTTACAGGCAGAATGCTCTCCTGCAAAT
ATCAGAGGTGCCTTATTAACACTGCAAGGAACTGTTACCATTTTGGGATTGGTGATTGCT
TACTGGGCTGGATTCGGAACTAGTTTTGTTGATTCAAATTTTCAGTGGAGATTTCCGGTA
AGCTTCCAAGCTTTTTTTGCTGTATGTTTGGTTATTCAGGCAATAGGTCTGCCTGATACT
CCACGTTGGCTAGTAGCTCATGGTCGATTGAATGAAGCTAGAAATGTTATTGCCTGTTTG
CTGGACAAATCGGAGGACGACCCAGAAGTTGAAAGccaattgtttgatattAAAACTACC
GTGGATGAGGAGTTTGCAGGAGGTCCATTCAAGTTCAAGGAATTTCTCCAGATGGGTAAA
ACCCAAAATTTTCGAAGACTATGTATCACCATTGGCGTTAATATCATGCAGCAGTTTACT
GGTTCTAATATGATCAACTATTATGCGCCAACAGTGTACCAGAAAACGATGGGATTTGAC
AACCAAATGAGTATGATCCTCGGCGGTTGCACTTCAATTACATATTTAGTTGGTTCTGTT
TTGCCCGTGTTCTTAGTTGACAGGTTTGGAAGGAGAACCTTGTTGATGGTCTCTGCCGGT
GGTCTGTGTTTCTGCTTCATGATGGTATCCATTCTATTGTCAACAGAGATACAAGCAGCT
GCGTATGCAGCAGTTGCTTTTATTTTCatatttcaaatctttttAGCAGTAGGTTTTCTT
CCAGTGCCATGGTTTTTAGGTTCTGAGTTGAATATAACCAGGCTTAGGGCTAGAGCATGC
TCCATCGCATCTGGCTGGAACTGGATGTGTGTTTACGCCATTGTGAAGATTACACCAATT
GCCATGAAAAACTTAGGGTGGAAGACGTTTATTATCTTTACTGTCTTGAATGCCATGTGG
ATCCCCATTGTGTATTGCTTCTTCCCTGAGACTAATGGACTGGAGCTGGAGGATATTGAC
TTAATATTTGCACGAGGTGGTTTCACGGGTGGTGTTTTTAGTACTCGTGGGAAGACTGTA
CAGAAGCATGCTCATTTGAACCAGCAACTAAAAACGGGCGATGAAAAGGATACCGGAGAC
ATCGAGTTCGTAGAGGACGTGTCAAGGGCCTAA
>Komphaffii3230_famOG0000009 Komphaffii3230
ATGTCGCTACTAGGTAGAGCAAGATCGTTGAACTACCAAGGGAAACTATATGACAAGTTT
CCAACGATTTACAACATTCATGTCATAGCAATAACAGCAACTGTTTCTGGTCTCATGTTT
GGTTTTGATATCTCTTCGGTATCTTCTTTTGTGAGCCAGGAGCATTACAGAAACTACTTT
AATCGGCCAGACAGTTTGACACAAGGTGGAATAACTGCTAGTATGGCCGGTGGATCTTTT
GTAGGTTCGTTAGTTTCTTCCGATTTTCAGGACATATTTGGTAGAAGGGTCGCTCTCCAT
GTGTGCAGTGCATTATGGATCACCGGAGCTATTATTCAAAGTGCTTCGCAAAATCAAGGT
ATGTTGATTGCAGGAAGATTTATTTCTGGTCTTGGTATCGGATTCGGGTCAGCTTCTGCT
CCAGTATACTGTTCTGAAGTTTCACCTGCAAAAATTAGGGGCTTGATTGGAGgccttttt
caactttcGGTCACCGTGGGTATCATGGTAATGTTCTACATTGGATATGGATGTCACTTC
ATCGACGGTGTTGCATCATTCAGACTGGCTTGGGGTCTGCAGATGATTCCAGGTTTTATT
CTACTGGTGGGCGTCTTCTTTATTCCAGAATCACCAAGATGGCTAGCGAACCATGAACGC
TGGGATGACGCGGTTGAAATTATTGCCAATGTCGTGGCTGACGGTGATAGGGAAGACCCT
GATGTCCATTTGCAATTGGATGAACTTCAGGAACAAGTGTTGATCGATAAAGATGCAGCC
AATTTTGGCTATGCAGATctattcaaaaaagattgtAGAAAACGTACCTTCATTGGTGTA
TCTGCCCAAATATGGCAACAGCTTTGTGGTATGAATGTGATGATGTATTATATTGTGTAC
ATCTTTGAGATGGCTGGATATTCAGGAAACGTGAATCTGGTCTCGTCTTCTATTCAATAT
GTTTTGAATGTTGTTATGACCATACCGGCTTTATTTTTGATGGACCGTGTTGGTAGAAGA
CCTCTGCTCATAGGTGGTGGAATTTTCATGTTTATTTGGTTGTTTGGAGTTGCAGGCTTA
TTGGCTACTTACTCTGAgccaattgaaaattttggtGGTGACGACACTGTTCGAATACTT
ATCCCTGACGAACACAAGGCGGCAGCTAGGGGGGTCATTGCTTGTTCGTACCTATTTGTT
TGCTCGTTTGCGCCAACATGGGGTATCTGTATTTGGGTTTATGTATCAGAGATTTTCAAT
AACAGACAGAGAGCTAAGGGAGCTGCACTGGCTACTTCGGCAAATTGGattttcaacttt
gctCTAGCTATGTTCGTACCAAGTGCTTTTCGGAATATTACCTGGAGAACGTACATTATC
TTCGGCGTGTTTTCGGTTTGCTTGACTGTCCATGTCATTGTGCAATTTCCAGAAACCAGA
GGGAAGACcttggaagagattgataAGATGTTCAAAGACAATATTCCTGCATGGAGAACA
AGTTCCTATGTCCCTGAAATGCCGATCGttcacaaagaaaagattggATCGACAGAGCAT
ATAGAAAATGCTTCCAACTTGTCTGAGAAGCCGATTATGGTTCACGAGGAGGAGTCTGTT
TGA
>Komphaffii4442_famOG0000009 Komphaffii4442
ATGCCTTCCTCTAAGCAGTATTTACCTTTAAATGATCGGTCCTGGAGAATTGAGGCGCGT
TCAACTGTTGAACCTTCTACTGAACCGGTTGGACAACGTTCGGATGAAATGCAAATGGAA
ACACAAGCAATTGAGCTAACTAGTCTAGACTCCGCTCAGCTATCTAGAGTTTCGGTTCAC
AAGACCTCtcaactggaagaagatgattttgacTCTGTGCTGAACGATACGGACCCCGAA
GAACGACTACTAACTCAAGACCCAGTAAACGGTAACATGTCTACAAATGGGGGTTCAAAT
TTTAACGAGAATTTGCTTGAGTCCAGAGGCAAGCTCAAAGGACAGTTACTGCTCTATTTC
ACCTCATTCCTGGTGAGTTTGGGtgtttttctctttggctATGATCAAGGTGTCATGAGC
GGCATTATAACAGgaaaatatttcaaacagCAGTTTAATAACCCTTCAAGTGCGATGATA
GGAACAACTGTTGCCATTCTCGAGATCGGtgcttttttttcttctttgactgTTGGAAGA
GTGGGCGATATCATTGGCAGAAGGCGAACTATTCGATATGGAGCGTTTATATTTGTCGTC
GGAGGATTACTGCAAACTGCCGCCTCCAATCTAAAAGTCCTCATAGCTGGGAGAATTATT
TCTGGTATTGGAGTTGGCTTATTATCAACCATAGTTCCCATGTACCAAGCCGAGATATCT
CCTTCCCACAACAGAGGCAAACTGGCATGTGCTCAGTTCACAGGAAACATATTCGGCTAC
GCGTCGTCTATTTGGGTCGATTACGGTTGCTcattcattgaaaacaatcTTTCGTGGAGA
ATTCCTCTTTTCATCCAGTGTGTTATTGGATCTTTACTTGCGGGTGGCTCATACATTATT
GTAGAAACCCCAAGATGGCTTCTACATAAAGATCGAGACATAGAGGGCTTAGTTGTGATT
GCTGATCTCTATACTAATGGTGAGACAGATCATCATCGTGCACGAAAGGAATTTGATTCT
ATCAAATCCAGTATACTCGAAGCACGGGCAATAGGAGAGAAACGTTACATTGATTTGTTC
ACCGTTTACCCTAAAAGGTTATTTATGGCAACTAGTGCTTTAGCTTTTGCACAATTCAAT
GGTATCAACATTATTTCATACTATGCTCCTTTAGTCTTTGAACAGGCAGGTTGGATTGGA
AGAGAGGCTGTTTTAATGACTGGACTCAATGCCATAATTTATATTCTGAGTACACTTCCC
CCTTGGTTATTGATTGATCGCTGGGGAAGAAAGCCAATATTGATTTGTGGAGGAATAACC
ATGGGCCTTTCGATGCTTCTTGTCTCAATATTTATGGGCCTTAATCTGAAGAACACCCCT
CAGTTGGTTGTAATATTTATTATCACAGCTAATTCATCATTTGCTTATAGCTGGGGTCCC
ATTCCTTGGCTCTTTCCAAGTGAAATATTACCGCTAACATTCAGGTCTAAGGGTGCTTCT
TTAGCCACCGCTACGAATTGGCTGGCAAATTTCATTGTAGGAGAATTTTCTCCTATTCTG
TTAGAGAAAATTACTTGGAGAGTTTATCTGATACACGCTACCTTTTGCTTCACATCTGCA
CTGGTTGCTTACCTTGTATATCCAGAAACTCGAGGCGTAGATTTAGAGGATATGGATAGA
TtgtttgatgaaaaacGAAAGTAG
>Komphaffii4470_famOG0000009 Komphaffii4470
ATGGAGGATATTGAAATCCCTGCAAGTGGTCCCCTCGTGGGAAAAAAGCTACTTTACTTC
ACTTCAATATTTGTTAGTATCGGAGTATTTCTTTTCGGGTACGATCAAGGAGTTATGAGT
GGTATTATAACCGGCGCTCATTTTAAGAACCAATTCAACAATCCTTCAAGTCTCCTCATA
GGTACCACAGTGGCAATTTTAGAGATTGGTGCTTTGGCTAGTTCGCTAATGGTTGGCACC
ATTGGCGATATCATTGGACGAAGACGCACAATCAGATATGGTGCCTTCACGTTCGTATTT
GGGGGATTACTACAAACTATTTCAAACACAATATCAGTTTTAATTATCGGAAGGCTTATA
ACTGGTGTAGGAGTGGGCCTTTTATCTACCACTGTTCCCATTTATCAGACAGAGATATCA
CCTCCTCACAACAGGGGAAAGCTTGCATGCGTTCAATTCACTGGAAACATATTTGGCTAT
GCTAGTTCCGTCTGGGTAGATTATGCATGTTCGtacattgaaaacaattttgCTTGGAGA
ATCCCTCTGTTTTTGCAATGTGTTATAGGCACATTATTGTTTCTTGGATCGTTTATTATA
GTTGAAACACCAAGATGGTTGTTAGCCCATGGTCATGATGCTGAGGGGATAGTAGTTATT
GCTGATCTTTACACAGATGGAAACGTTCGGGATGAGAAAGCTGTTAATGAATTCAAGAgc
atcaaagaaaatgtgCTAATTGATCGCTTAGAAGGCGAAAAATCTTATTCCGAAATGTTT
CGTAGGTACCCGAAAAGGCTATTTGTTGCCATGTCAGCTCTTGCATTTGCCCAGCTCAAT
GGAATCAACGTGATTTCTTATTATGCCCCCTTAGTGTTTGAACAGGCAGGCTGGGTTGGA
AGAGATGCAATTCTCATGACCGGCATCAATGCAATCATCTATATTCTCAGCACCCTACCT
CCGTGGATACTTATTGACTCCTGGGGGCGTAAGCCAATATTGATTTCCGGAGGCCTTACT
ATGGGGGTGTCAATGGTTTTGGTGTCTTATGCCATGTTTCTCGATATCCCAAATACACCT
GCATTGGTTGTACTTTTCATCATATCAgcaaattcttcttttgcttaTAGTTGGGGCCCC
ATACCCTGGCTTTTTCCCGGAGAAGTGTTGCCTTTGTCGGTCAGATCCAAGGGTGCTTCG
TTATCCACAGCAACGAACTGGCTGTGTAACTTCATGGTGGGTGAGCTTTCTCCGATTTTG
CTGGAGAAAATACAGTGGAGATTATATCTTATTCATGGATCATCATGTATGCTATCGGCT
CTAGTGGTATGGATCCTGTATCCGGAAACAAGTGGCGTCACGCTAGAGGACATGGACTCA
GTTTTTGATGATGCTTCATCAATCATGTCCAGTGTGCACTCACGCTCAAACTATGGTGCT
GTTTTGGACGATAATGTTTCCTCAAGATCCTTTGTCTCTCTGGCACAACAAGCAAGAAAC
CAGCCATCACTTTCAACGGAACTTAATTACTCCAGTAACCCAAATATAAAGGCTGGTGCT
CCTTTTATCTTACCTCAAGATTTAGAGCCTCCATCATCTCAAGAGATTACCGCCTATAGA
AGCAGAGATAATAACAGTTTGCGAGGCAGCATTCGTAGAGGCAGTGAATCAGTTACGTCT
CTATTTAAGTAA
>Komphaffii5210_famOG0000009 Komphaffii5210
ATGGGACTCTACAAGAAGCATTTCGGACTATCAGGTAATGCCCTGTTGGCTTGCCTCACC
TTGGTGAATGGTTTAACTATGGGCTGGTTTGGTTACGACCAAGGTGTCTTTTCAGGCGTT
CTTATCTCGTCTGACTTTAAATATCATTTTCCAGAGACGCTCGACGCTAACATTTCTGGT
ATTACTTCAAgttgtttttctcttggtgCCTTCATTGGGTGTCTGGTAGCTTTCGCTTTT
GGAGATAAACTaggaagacgaagaacTATTATGGTTGGAAGTGCTTGCAACACCATCGGT
GCTGTACTGCAAATCGCTGCTTTTCACTTGCCCATGATGATTATTGGACGTATAATAAAC
GGGTTTGGTATGGGTATGACATCATCCACATGTCCTGTCTACCAGGCCGAATGTACCAAG
GCCAAGTACCGTGGACGTTTGGTGGTCGTGGGATCTCTTTCCAATACTTTTGCCTACATG
TTGGCAAACTGGATGAACTATGGCCtctatttttcttcaggTCCTTTGCAGTGGCGATTT
CCCCTAGCCTTCCAACTTTTGTTCCCAATTATTTCAGTTCCAATTCTGTGCTTCTTGCCT
GAATCACCTCGTTGGTTGTTGAATAAAGGACGCACTCAGGAGGGGCTTTCCACTATCGCC
TTGCTGTGGGGAAAGAATCTGGAAGTTACTAATGAAACAGTTCAGGACGAGTACCTGTCC
ATTTTGGATGCTATTGAGCAAGAAAGACTTGACAGAGTTCCATTCAAAGACGTTATCAGA
TTCAGAGACAAGACTCAGAACATGCGTCGTATTCTCTTGGGAATGGGTACTCAATTCATG
CAACAGTTCACTGGTGTCAATGCCCTCGGTTACTACTTACCAACTATCTTGACTGAGCAG
CTTGGTTTCACCGAAGCTATGGCCAAGTTATTATCCGCCTGCAACGCTACTTCTTATCTG
GGATCTGCCTTCGTGTGTTTGATCATTATCGACTTGGTTGGTAGAAGGAGAATGATGATC
TACGGATCCGTTGGATGTTGTATCACTTATATCGTTGCTGCTGCTTCTGTCAAGGTTGCC
GAGACTAGACTGGCTTATGAGATGGGTGCATTGACGGTTTCGATGTTTTTCCTGTATTAT
GTCATTTATGGAACATCTTATGCCAAAGTGCCTTGGGTGTACTCTTCTGAAATTAACTCT
ATTGGATGGAGAACCAGAGGTGCAGCAGCTGCTACCGCCACAAACTGGATTTGTGGTTTC
TGTATCACTCAATACACTAAGAAAGCTGTCAACAACCTGGGTTGGGGATTTTACTTGCTG
TTTGCATTTATTGTCCTGTGCTACGTGCCAGTAGTGTTCTGTCTCTATCCAGAGACATCC
AGGCGTTCTTTGGAGGATTTGGATTACATGTTTATCCAGTATCCATCGCCAGTTGTGTTC
AGACACAAGGCTCTGACTCAAAGAGAGAGACCAGAAGAGTTTGTCTTGGCCGAAAAGGAG
AGAATTCTGAGAGGAGAAAATTTGACTACGAAGTTAGACAACGACTCCGATCGCAAGTCT
GCGACCATTACTCACGTAGAGAGAGTTTAA
>Eregossypi864_famOG0000009 Eregossypi864
ATGGGGAAAGTATATGATTTGCCTAGGATATCCGGCTTCTTGGTCATAGTGGGGCTAGTG
CTAGGTATCGATATATCGGCTATGGCTGTGTTCATAAGTTCGGACTACTTTAACAGATAT
TTTCACTACCCTAATGCATTTGAACAGGGCATGGTGTCTGGAGCGCATCCTATGGGAGGA
TTAACGGGCTGCCTTCTATTCGGTTATGTTGGCGAACGTGTCAGCAGACTCGGCTGTTTT
CGTTATTTTACCTTTATATGGATAATCGGATGCATTGTGTCTGTTCTCGTCATGGATATC
TACATGGTAGCCATTGGGAGGTTCATAAAAGGGGTAGCAGTGGGTTCGTTATCGGTGGTG
GCCTCTGTGTACCTTGTTGAGATCTTTCCCAGCAATCGAAAGGGAATTGCAACCGCGCTA
GTTCAGCTAACTTTAACGTTCGGTATTTTCTTGATGTATATGCTATGCTGGACATTCAGT
CGCTTTAACAACCATATGGCTTTCCGGATCTCATGGGGGCTCGAGATTATTCCTGCTGTG
GCGTTGATCTCGGGTACTCTATTCGTTCCTGAGTCTCCAAGATGGTTTGTAATGCAAGGA
CAGTATAAAAAAGCCCAGGAAATATTAACACTGCTCAACTGCAGATCAAAGAATGAGTTT
AACAAACAAACGTTGTTAAATATGTACGGCGATACAGCAAAGGCAAGTTTCAAAGACTTA
ATAAAACTGCCATATATCAAGCAGCTTATCATGGGGATGACAATACAGGCATTGGTGCAA
TTTACCGGAATAAATGTGGTGATGTATTATGTTGTCTATATTTGTGAGATGGCCGGTCTT
GAGGGACGTGAGAAAATGAATGTTGCGAGTATACCATATTTATTGAATATCCTTTTTACC
TTTATTCCATTGCATCTCCTTGATAGGGTACAGAGGAAAGTCCTTATCGTGTATGGCTCC
TTTGCGTTAGCTGCAATAATGAATTTAATTGGACTCACTATGTGGATTCATGGTCACGAC
GTTAGCCCCATCAATGGTAACCCAGCGTTGGTCTGGAAGCTATCGCCACTAGGAGGGCAA
ATCACGATTTCTCTATGTTTTGCCTTCATTGCTATATTCGCCAGTACTCTAAGTTGTGCT
GGCTGGCTTTACACAAATGAGGTACTAGCTGACAAAATTAGATCCAGGGGCTTATCAATA
TGCATGAGCGTGAGTTGGATTTGCAATGCGGTGTTGACATTCTTATCGCCACTAATGATG
TCCACAATGAAATGGGGAACATTCTTTTTATTCGGAATGGTCACTACAATGCTTACAATA
ATAGTATGGCTGGCATTCCCAGAAACGTTGGACATCTCTTCTTCTGCACCAAAAACGGAA
TCATATGAGGGGGGGAATACCAAACCCATAGCGGAAACAAAAGAGCACGCAGAAATATTG
GAAAATGAGCTCAAGGTTGCAAGTTCGGCGAGTATGCAAGGCCAGAGTACCGATACTGAG
GAGTTAGTTGAGATCAGCTACCGCTCAGCTGCTCCACCGCCGGAGTCGATAAACGAAGAT
ATTACGCTACAGCCACCCCCACCAGCAATCCAAAAAGAAACCTTAGCACCAAAAAGGAAG
ACCGTACAGACTCAGATCGAGTCACTTTTTGCCGCCAAAGCAGCGGGACAGAGACTTAGT
CCAGAAGATGAAGATATTATGATCACATTAACCGCAATCAGTAGTGATTTTTCTGGGGTA
TCTGTCAGGGATCTTCATAATAAATTCAGAAGCAGTCGTCTGGGGACTGAACGCGACGTA
TTCAGCGCGGCTCCTGGCTTAGACTTAAATGGCCTTGGTACCTCAGACGGGAAATTAAGT
GATCGAAAATCATAG
>Eregossypi2005_famOG0000009 Eregossypi2005
ATGATAAAAGAGTCGTTTTCCAGGACCGCGACGGGCGGGTTCAGCGGCAGGGCGCTGCGG
CTGGCAGTGACGATCACGGCAGTTACAGGGTTCTCGCTGTTCGGGTACGATCAGGGCCTG
TTGTCGGGGCTGATCAACGGTGAGCAGTTCAACCACGAGTTCCCGGCGACGCTGGAGCAG
GGCGACAACGACCGGCACGCGACGGTGGTGCAGGGCGCGGTGACGTCGTGCTACGAGCTG
GGGTGTTTTTTCGGGTCGCTGTACGTGATGGTGGACGGGGAGCGGCGGGGGCGGAAGCCG
CTGATCATCATGGGGTCGCTGCTGACGATTCTGGGGACGGTGGTGTCTGTGGCGGCGTTC
CGCGAGCACTGGGGGCTGGGGCAGTTTGTGATCGGGCGGGTGGTGACGGGTCTGGGCACG
GGGCTCAACACGTCGACGATCCCGGTGTGGCAGTCGGAGATGTCGAAGCCGAAGAACAGA
GGGCTGCTGGTGAACCTGGAGGGCTCTGTGATTGCGGTGGGGACGATGATTGCGTACTGG
ATCGACTTCGGGCTGTCGTACGTGGACTCGAGCGTGCAGTGGCGGTTCCCGGTCGCGATG
CAGATTGTGTTTgcggtgctgctgctggtgggGATCGTGCAGCTGCCGGAGTCGCCGCGG
TGGCTGATGGCGCACGGGCGCACGGCGGAGTCCAAGTACGTGCTGGGCAAGCTTGACAAC
CTGGACCCCAGCGACGACAGCGTGCTGGCGGAGGCCGCGGCGATCGAGGACGCGGTGAAC
CGCTTCAAGCACGAGAAGCGCTCGCTGAAGGACGCGCTGaccggcggccgcggccaGAAC
CTGCAGAGAACCCTCGTGGCGTGCTCCACGCAGTTCTTCCAGCAGTTCACCGGCTGCAAC
GCCGCCATCTACTACTCCACTGTGCTGTTCCACAAGACCATCAACCTGGAGTACCGGCTA
TCCTTGATTCTGGGCGGTGTTTTCTCCACGGTCTACACGCTCGCCACGATCCCGTCTTTC
TTCCTGATCGAGACGGTCGGTAGACGGAAGCTGTTCCTCATCGGCGCGCTTGGCCAGGGC
TTCTCCTTCACCATCACGTTTGCCTGTTTGATCAACGACACGAAGAACAACGCGAAGGGT
GCCGCGGTGGGCCTCTTCCTCTTCATCATCTTCTTTGGGATGACCATCCTATCTCTGCCA
TGGATCTACCCACCTGAGATCTCGTCCATGAAGGTGCGCTCGATCACGAACGCGATGTCC
ACCTGCACCAACTGGCTCTGTAACTTCGCCGTCGTCATGTTCACTCCTATCTTCATTCAC
GAGGCTGGCTGGGGCTGCTACCTGTTCTTTGCCGTGATGAACTTCCTGTACGTTCCAATT
ATCTTCTTCTTCTACCCTGAAACGGCTGGCAGATCCCTGGAAGAGATCGACATCATCTAC
GCCAAGTCGTTCGTCGACGGTACCCAGGCTTGGAGAGTAGCTGCAAACCTGCCTAAGTTG
TCGTTGAAGGAAGTGGAGGAATACGGCATTCAGTTGGGTCTCTACAACAATGAGCACGAC
TTTAAAGACGAAATGAAAGTGATTACTGAGGCTGAGGGACAAGTTCCTCGGTCGTCTATC
TCTGATTCTAACATGGAATCGTCCAGTACCGGTAATGGTATCATGAAGAAGCCATAA
>Eregossypi2628_famOG0000009 Eregossypi2628
ATGACACTGGTGGACAAGCTTTTGCTCAGAAATATTGAATACAAGGGCACCGCGTACGAC
TACTTTCCCAAGGTCTACAATGTGTACCTGGTGGCGGTTGTTGCGTGCATCTCGGGGATG
ATGTTTGGCTTTGATATCTCGTCGATGTCTTCGATGCAGGACTTTGAGCCCTACAAGGAC
TACTTTAAACATCCAAACGAACTGACGCAGGGCGGTATCACGGCCTCGATGGCTGCTGGT
TCCCTGTTAGGATCCATCCTTTCGCCCGGTATCTCGGACGCTTTTGGTCGTCGGGTGTCA
TTGCACATGTGTTCCAGTCTGTGGATTATTGGCGCGGTGCTGCAAACTGCAGCGCAGAAC
CAGGCGATGCTTTTTGTGGGGCGCATTGTTGCGGGGCTTGGTGTTGGCTTCGGGTCATCG
GTCGCGCCAGTGTACACTGCTGAGGTGTCTCCGCCAAAGATCAGAGGTGCTGTGGGAGGT
TTGTTCCAGCTGTCGGTCACGGTCGGGATCTTGGTCATGTTCCTGATCGGGTACGGATCT
GTGTCGTTGAATTCGGTGGCGTCCTTCCGTGTGGCGTGGTCAATGCAACTCGTGCCAGGC
GTGGTGTTGCTGTTGGCCACATTCCTGCTTCCTGAGTCACCTCGGTGGCTAGCTAACCAT
GGCCGGTGGGATGAGACCACTCTTGTTGTCGAGAAAGTCGGGCGCAGTGTCAATGTCAGC
GATGAAGAGCTGCGCATACACATCAACGAGATCCGCGAGCGCGTGGCCCTGGATGAAATG
GCCCGCGATTTCACTTACGCCGACCTGTTCCGCCGCAAGACACAACGCAAGATTTTCATT
GGTATGGCTGCGCAGATGTGGCAGCAACTCTGTGGTATGAATGTGATGATGTACTATATT
GTCCATGTGTTCAAAATGGCTGGATTCTCGGGCAATCAGAACCTGGTCTCTTCGATAGTG
CAGTATGTGCTAAACGTGGGCATGACCATCCCCTCTCTATTTTTGGTTGATCGTGCAGGG
CGCCGGCCTGTCTTGATCATCGGAGGTGTGTTGATGTTCACCTGGCTTTACGCTGTGGCC
GGAATTCTTGCCACTTATTCTGTTCCTCGCCCTAATGGTGTGGAAGGCAACACCACTGTT
CGGATTGAGATTCCGCCCGAGAGGAGCTCCGCGGCCAAAGCTGTCATTGTCTGTTCTTAT
CTGTTCGTGTGTTCCTTTGCTCCTACCTGGGGTATCGGTATCTGGGTGTACTGCGCAGAG
ATTTTCAATAACATTGAGCGTGCCCGCGGTTCGGCTCTGTGTACCTCTGTCAACTGGGCC
TTCAACTTTGCCCTTGCCATGTTTGTGCCAACGGCGTTTAAGAATATCACTTGGAGGACA
TACATTATTTTTGGCACATTCTCTGTCGCGCTGACGATCCACGCATTCCTGTCGTTCCCT
GAAACAAAGGGTAAGACTCTAGAGGAAATTGACGAAATGTGGGACGCCCATATTCCGGCC
TGGCGCACCGCCAGTTACAAGCCCGAGCTTGCCCAAATGGCAGCGCCAAAACTTTCTTCA
GGCAGCATTTCCGACGCCACAGGCGGGCTTCACGAGAAAAAGGCGGCTGCCGGCAGCCCT
GGTGCCAGTGCTGGCTCTTCCTAG
>Lacthermot535_famOG0000009 Lacthermot535
atgcCATCCAGACTGAGCGTCAACAGGACCAGCACGCTCGGCCTCAACGGCCGCTCGCTG
CGTCTCGCCATCACCATCACCTCGGTCATCGGCTTCTCGCTTTTCGGCTACGACCAGGGC
CTTATGTCTGGCCTTATCACGGGTAAAGAGTTCAACAGCGAGTTCCCCGCCACGGGCGGC
GACGACCGCCGCACCAAGCTAGTCCAGGGCGCCGTCACGGCGTGCTACGAAATCGGCTGC
TTCTTCGGCTCGCTCTTCGTCATGTTCCGCGGTGAGCAGATCGGTCGTAAACCGCTTGTC
ATTTTGGGCGCCTGCCTCACTATCGTGGGCACTGTGATCTCCACCGCGGCCTTCGGCCCC
CACTGGGGCCTGGGCCAGTTCGTTGTGGGCCGTGTGTGCACCGGTGTCGGCACCGGTCTG
AACACCTCGACCATCCCCGTGTGGCAGTCCGAGATGTCCAAGCCCGAGAACCGTGGTATT
TTGGTCAACCTCGAAGGCTCCATGATCGCCGTGGGCACCATGATTGCCTACTGGATCGAC
TTCGGTCTCTCCTACGTCGACTCCTCTGTCCAGTGGCGGTTCCCAGTTGCCATGCAGATC
TTCTTCGCCCTGCTGCTCCTGGCGGGAATCTGGGAGCTGCCTGACTCGCCCCGTTGGTTG
ATGTCTCGCGGTAGACGCGACGACGCCCTGCACGTTTTGGCCAAGTTGGACAATTTGCCT
GAGGACGACGATGCCATTATCGCAGAAGCTACTGTCATCCAGGACGCCGTCAACCGTTTC
CGCCATGAAAAGAGATCCGTCAAAGACCTGTTCACCGGCGGCAAGACCCAGAACCTGCAG
AGAGCTCTGGTTGCCTCCTCTACCCAGTTCTTCCAGCAGTTCACCGGTTGCAATGCTGCC
ATTTACTACTCTACCGTGCTGTTCCAAGAGTCCATTGGTCTAACAGGTAAGCTGCCGCTT
ATTCTAGGGGGTGTTTTCGCCACCATCTATGCCTGCTTCACTATCCCCTCGTTCTTTTTG
GTCGAGACTTTGGGTAGACGTAAGCTGTTCATGTTGGGCGCTGCAGGCCAAGCCATCTCA
TTCACCATCACCTTCGGATGTCTGACAAAGGACGACACGGAGGTCGCCAAGGGTGCAGCC
GTGGGTCTCTTCCTATTCATCTGCTTCTTTGGTATGTCCATGCTGTCTCTGCCTTGGATT
TACCCACCAGAGATCGCCTCCATGCGTGTCCGTTCTGCCACCAATGCCTTGTCCACCTGT
ACCAACTGGCTTTGTAACTTTGCCGTTGTTATGTTCACCCCCATCTTTATCATGGACACT
GGCTATGGCTGCtacctcttcttcgctgtCATGAACTACCTCTACCTGCCTGttatcttt
ttcttctaCCCAGAGACCGCTGGTAGATCCCTGGAGGAGATTGACATTATTTTCGCAAAG
GCTCATGTCGACGGTACCATGCCATGGAGAGTCGCAGCTAACTTGCCAAAGCTTTCGTTC
TCTGAGATCGAGGACCAGGCCAACGCTCTGGGCCTGTACGAGGACGACAACGAAAAGCAA
GATCTCGACCTCGATGAGGCGGCAGACCGCGAGGATGCCATCAGACAAAACAGCGGTGTC
CAAGGTTACACCCTGTTCGAAAAGAGGGAGAATGGTGCTGAATCTGGTCAGCCTGACGGA
TCGTCAACATCCCAGAAGTCTGACTAG
>Lacthermot2581_famOG0000009 Lacthermot2581
ATGGCACAGCGCGAAAGAAGCGTCAGTCCCAAGTCTAGGGGCAAGTCCCCTCCCGAGATC
CACGCTGCCAACGCCAGTGCGCAATCGTTCACCGAGCAGCACCGCGGGGCCAGCCTGACG
TCGCTGCCTCGCAAGAAGCCCGAGATGTACCACTACGATgtcggcggcggcgcgcaGGCC
GCTGCGCAGGCCGGCGCGGCCAcggccggcgccggcaTGCTGTACCAGGACAGCAAGGCG
TCCGTACAGGCCGGCGCGGGGCCCAGCGCGGGGCCTGGCGACGCCGCGCACGCGCAGGCG
GTGCCTCCCGGCTACAACCAGCACCTCCAGGTCAAGGACTCGTACCTCACGGGCCGGGCG
CTGCTGTACTTCACGTCCGTGTTCGTGTCTCTGGGCGTGTTCCTCTTTGGCTACGACCAG
GGCGTGATGTCGGGCATAATCACGGGCCcgctcttcaagctctacTTCGACGACCCCTCG
CGCGCGGCCATCGGCAACATGGTGTCGATCCTAGAGGTCGGCGCGCTCGTCAGCTCGCTC
ATGGTGGGCCGGCTCGGCGAGAAGTGGGGCCGCCGGCGCACGATCCGCTACGGCTCGTTC
GTGTTCATCCTCGGCGGCCTCATCCAGACCTCCGCCACGCGCATGCTCCACCTCATCATC
GGCCGCGTTATCAGCGGTCTCGGCGTGGGCCTGCTCAGTACCATCGTGCCCATCTACCAG
TCCGAGATCTCGCCTCCGCACAATCGGGGCAAGCTGGCCTGCATCGAGTTCACGGGCAAC
ATCGTCGGCTACTGCTCCAGTGTGTGGGTTGACTACGGCTGCTCCtacatcaacaacaac
gcCGCCTGGCGCCTGCCCCTCTTCATCCAGTGCGTCATGGGTCTCGGCCTCTTCATGGGC
ACCTTCGTCATCGTCGAGACCCCGCGCTGGCTGCTGAACCACGACCACGATGTCGAGGGC
CTCATTGTCATCGCCGACCTCCACAGCGACGGCGACGTCCAGGACCGCCGCGCCCACGAC
GAGTTCCAGGCCATCAAGGAGACCGTACTTATCTCCCGTCTCGAGGGCGAAAAAAAGTCC
TACTCCTACGTCTTCAAGCGCTACCGCACCCGGATGCTCATCGCCATGAGCTCCCAGATG
TTCGCCCAGCTCAACGGTATCAACGTCATCTCCTACTACGCTCCCATGGTGTTCGAGCAG
GCCGGCTGGGTCGGCAGAGACGCGATTCTCATGACCGGCGTCAACGGCATCATCTACGTC
CTCTCCACCGTGCTGCCCTGGCACCTGGTCGACCGGTGGGGTCGGAAGCCCATCCTGCTC
ATGGGCGGCATGGTCATGGGCCTCTCTCTCGTCTCCATCTCCGCCGCGCTCTACGTCAAC
ATCGCGTCCACTCCGACCCTTGTTGTGGTCTTTGTCATTGTCTTCAACGCTTTCTTCGGC
TTCAGTTGGGGTCCTATCCCATGGCTCTACCCCGTTGAAATCGCCCCGCTCTCTGCGAGG
TCTGCTATGGCCTCTGCCTCCACCGCGACTAACTGGCTCTGCAACTGGCTCGTGGGCATC
ATGACGCCCATTTTGCAGGAAAAGATCAAATGGAGACTCTATCTCATCCACGCCGCCTCC
TGCTTCCTTTCCTTCTGGTGCGTGCTGCGGGTTTATCCGGAAACAGCTGGTCTGCGTCTG
GAGGACATGAGCTCGGTGTTCGACGACAGGTCTTCCACTTTCAGTTTCCACGGCTCTATC
ACGGGTGTCGACGTCGACGCTGGCTCCCGCTCCGCTACTACTGCGCCTGCGAACCCATCC
CTCGCTCGGAAGCCCGTCGCGGCCCAGCCCTCCTTGCTAGACAGCGTCCACTCTGGAGTT
GCTCCGCCACACCCCGTTGCAGGCCAGCCCGATCTGGCTCAAAACCCGTTCGTTTCGCAC
AGCAGCGGTCAGAGCGTGGGGTCCAAACGCAGTATTGCTAGCGCCAATATGCTCTCCGCC
GACGCTCTTGAGCCCCCCACCCTGGGCCAAGTACTCGATTTCAAGAGGGAGCAGATTGAT
AGCCGCAACTTCAAAGGCCTCATGAGGCGGGGTTCCGAGACGGTCAGCCTCATCTACGAC
AAGGTCAAGCGTCTCGGCAAGCCCAACGATGCTAGCGGTGAGTACGGAACCTTGCCGGAC
AATGAGAGACCTGCGCCCGCAGCTCCGCCCTGCGGCAACTGA
>Lacthermot4618_famOG0000009 Lacthermot4618
ATGAAACGAAATCCAGACTACGGTTTTGGGAAAATAATTGGAACCGTGGCAGTTGCAGGT
ACCATCCTCGGTATGGATGTGTCTTCAATGACCGTGTTCCTGACTTCCAGCTATTTTAAT
CAATATTTTAACTTTCCAGGTCCTGCTTTGCAGGGTTTGATCACTGGGGCCAATCCGGTT
GGAGGGCTTGTGGGATGTATTCTTTTTGGTATAATGACGGACAAGTTAGGAAGAGCGCCC
ACATTTCGAGTCTTAGCCCTTATCTGGATTATAGGGTCAATAATATCAGCAGCAGTTCTC
AACGTATGGATGCTAATTGCAGGAAGATTTATTCGGGGGATTGCAGTGGGTTCTTTTTCT
GTGCTCCTCCCGGTATACATCGGGGAAGTCGTTCCTGAGCAGAGGAGAGGTCTAGCGACG
TCAGTTGTGCAACTTGCTTTAACTTCAGCCATCCTGGTTGTCTTTTTCGTTTGTTTCCTT
CTAAACTATTTCGAACATCAGTATTCATTTCGAATCGCATGGGGTCTGGAGATGGTTCCA
GCTCTTTTGCTGCTTGTGCTTTCGTTCTCGCTATTGGAGTCTCCAAAATGGCTAGCATCG
CATGGGAGGTATGATCAAGCGCGCACTATTCTCCAGAATTCTGGCGTTATTGAGAATCAT
GATAGAGAAGAAGTGGATGCGGCGCCCGTAACCAAAATTGACATTTTGGAACTTTATGGT
GGTTCCCAGAAAATAAGCTACGGTGACCTTTTTTCGGGGACTCTTCGAAAGCACATGGCT
GTTGGCGTAACTGTGCAAGTTCTGGTTCAAGCATGCGGCATCAATATCCTGATGTTTTAT
ATTGTTTACATTTGCGAGATGATAGGGCTGCGAGGCGGGACGAAACTTGCAGCCGCTTCA
GTGCCATACTTCATCAATGTGGTCTTTACCTGCATTCCTATAGCTTTATTAGATCGCCTT
GAGCGGAAAGCTGTCGTTTCATTTGGAGGGCTTTCTCTTGGCTTTATCATGGCATTAATG
GGAGCAATAATGGGCTGGTTTGGTCATAGCGTGCTGCCCGTCAATGGTAACGCGACTATT
GTGTGGGAGATAACAGGAGCTCCTGGCTTCTTAATTTTGGCActgtgcttcttgtttGTG
GCACTGTTCGCATCCACATTGTCTTGCTGTGCATGGCTTTACAGCAGCGAAGTTCTACCA
CGAGACGCGAGGTCAAAAGGAATGGCATTGTGTATGGCAGCTAGCTGGTTTTTAAATTCC
TGCCTCACGTTCACCACTCctttgctgctgcgcaaAATCAAATGGATAACATTTGTCCTA
TTAGGATCAACAACCGTTCTTCTCTCGATAGTGGTTGCGGTATGGTTTCCCGAAACTAAA
GGACTTAGCGAGGATCAGATAAAACAGATCTTCAGGAAACCAGCCATTGAAATTGAGTTA
ggcgaaaaagagaagtaTTCCGACGAGAGTGATACAAGGTCCTCCGCGCCGTCACCTGTA
ACCAGTTAG
>Lacthermot5259_famOG0000009 Lacthermot5259
ATGTCGTCAAAGTCGTATAAGGAcacgctgctgctgcgcaaCGTCAAGTACCGCGGCGCG
CTGTACGACCGGTTCCCTAAGGTGTACAACGTGTACGTGGTGGCGATGGTGTCGTGCATC
TCGGGGCTGATGTTCGGGTTCGACATCAGCTCCATGTCATCGATGATCGGGACTGACAAA
TACAAGGAGTACTTCAGCAATCCAGACTCGACGACGCAGGGTGGAATCACGGCGTCGATG
TCCGGCGGGTCGCTGCTCGGGTCGCTGATATCGCCAAACTTCACGGACGCGTTCGGGCGG
CGTGTGTCGCTGCACATCTGTGCGGCGCTGTGGATCGCGGGCGCGGTGCTGCAGTGCGCG
TCGCAGAACCAGGGAATGCTGATTGTCGGGCGTGTGATCAGCGGCATGGGCGTCGGGTTC
GGCTCGTCGGCCGCGCCCGTGTACTGCTCTGAGGTTGCGCCCCCCAACATCCGCGGCACC
GTGTGCGGCCTGTTCCAGTTCAGCGTCACCCTGGGCATCATGATCATGTTCTACATCGGC
TACGGCTGCCACTTCATCGACGGAACGGCCTCGTTCCGCATCACCTGGGGGCTGCAGATG
GTGCCCGGCTTCGCGCTGATGCTGTTCACCTTCTTCCTACCCGAGTCGCCCCGGTGGCTT
GCCAACCACGACCGCTGGGAGGAGGCCAGCGAGGTGGTCGCCCGCATAGGCGCCAAGGGC
AGCCTCGACAACCCACAGGTGCGCCTACAGCTCGAGGAGATCCGCGAGCAGGTCATCATC
GACCAGCAGGCCGCGCACTTTGGGTTCCGCCAGCTGTTCCGCAAGAAGACTATTAACAAA
ACCATTGTCGGCGTGTGCGCCCAGATGTGGCAGCAGCTGTGCGGTATGAACGTCATGATG
TACTACATCGTGTACATCTTCCAGATGGCCGGCTACTCGGGCAACACACTGTTGGTGTCC
AGTTCTATTCAGTACGTGCTGAACGTGGTGATGACTATCCCCGCCCTGCTCCTTGTCGAT
AAAATCGGCAGGAGGCCCGTCCTGATGGTCGGCGGCGTCTTCATGTTTATCTGGCTGTTT
GTCGTGGCAGGCTTGTTGGCAGACTACTCGGTCCCCGAGCCAGACGGGTTTGAGGGTGAC
GACACAGTGAGGATCAGGATCCCTGACAGTGAAAAGTCGGCTGCCAAGGGTGTAATAGCT
GCGTCCTACCTGTTCGTGTGCTCCTTCGCACCTTCCTGGGGTGTTGGTATTTGGATCTAC
TGTTCCgagattttcaacaacttcgaaaGAGCTAGGGGATCCGCTTTCTGTGCGTCCGTC
AACTGGGCCTTTAACTTCGCCCTGGCAATGTTTGTGCCTTCTgccttcaagaacatcacC
TGGAAGACATACATTATCTTTGGCGTGTTTTCCATCGCCCTGACCATTcaaaccttcttg
atgttcCCGGAGACAAAGGGCAAGACACTGGAGGAAATTGACCAAATGTGGGCAGATCAC
ATTCCTGCGTGGAAGACAGCCTCGTACGTGCCTGACGTTCCTGTTGTACAGGACGAAGAG
GGCAACAAATTGGGGCTGATGGGGAGATCTCAGCACGTTGAAAACTCGTCAAATActcca
gaagaaaagcccATGTTTGAGCAGCAGAGTAGTGCTGATAACAGTCTCACGCGCGCCGAA
TCGTAA
>Lackluyver784_famOG0000009 Lackluyver784
ATGGCTATCCTTGAGAAAACGTATAGTATACCAAACATCATTGGGATATTGGGACTTGGC
GGGCTTATCTTGGGTATGGATATTTCTTCCATGGCCATTTTTATTGGCTCAGAAACATTC
AACAAGTACTTTAATTATCCTAATCCTTTAGAACAAGGATTGGTGGCCGGAGCAAATCCA
TCGGGAGCATTGGTTGGGTGTATTGTGTATGGTATGCTTTCAGAAAAATCTGGTAGAGTA
TCTACAATCAAAGTTTCGTCTGGTATCTGGATATTCGGATCTTTTATTTCAATATTCGTA
TTGAATATTTGGATGGTCATATTGAGTAGGCTGATAAAAGGTGTTTCTGTCGGTATCTTT
TCTGCCTTGTTACCAGTCTATATTGGCGAGGTAATTcctaaaaaaagaaagggaaCGGCA
ACTTCTACGATTCAATTGGCATTAACTGCAGCTATATTACTCATGTTTTAtgtgtgtttt
tttatgaACTTTATTGGAAATCATTTATCTTTTAGAATCTCTTGGGGGCTCGAAATGATA
CCAgcattgttgttgttttttctagCATTTTTACTTCCAGAATCACCGAGATGGTTGGTT
ACTCATGGAAAATATACCGATGCACAAGAACTTCTTGAAAGGTTAAAATCGACAAAATTT
GGCAAGGGCGTCAGCAAAATTGACATTTTGGATAAGTATGGAAGCAGCTCTCAAAGGTGC
ACCTATCTGgaccttttcaaaaagacacTGTGGAGACATACAATAATTGGTATGACAATC
CAAGCTTTGGTCCAGTGCTGTGGCATCGGTGTGTTAATGTACTACGTCGTGTACATTTGT
GAAATGATTGGATTGGAAGGAGACATTAGACTATTTTCGGCATCCATCCAATACATAATT
AACGTTCTATTCACTATTTTCCCTATAATATGGCTAGACAAGTTCAGAAGAAAGGATGTT
ATAGTGTACGGTTCCTATCTCTTGGCTGTTATTATGTTTTCCATCGGCTTCACAATGAAC
TGGTACGGTCATGAAGTCCCACCCATCAATGGCAATAAAGCCATGGTCTGGGAAGTTAAG
GGGAGACCTGGTTCTGTGATTCTTGGTTTgtgtttcctttttgttgctATATTTGCTGCA
ACACTATCGTGCGGTGCATGGTTATATACAAATGAGATATTGCCCGCAAAAACCAAAGCT
AAGGGCATGTCGATATGTATGGCAATGAGCTGGGTAATGAACTTCATTTTAACATTTCTA
GCACCATGGCTGTTGAACAGAATCAAATGGGTAACTTTTATTATTTTAGGAGGAATGACC
TTAGTAATTACCACGATAGTCGCATTTTCATTTCCCGAGACATATGGCCTAACAGATCTG
GAGATCGAGAAATTGTATGAACCTCTGGAAAACAATTTCactgaaaaagatgaggaaaag
gGTGAAGATTCCAGTGTCGGATTGAGCACGAAATCCTCGGCCCCTTCACCTGAACTAGCA
CCAGTAATCATGAATATCAATAATCACGAAGCTTTAACACCGGTGAAATTGGTcattgat
gatgaagatgatttgGCAGCATAA
>Lackluyver1724_famOG0000009 Lackluyver1724
atgactttgaaagataCATTGCTTCTACGTAATGTCGATTACCAAGGTCGTTTTTACGAC
AAATTTCCCAAGATGTATAACATCTATGTCATCGGCATGGTGGCCTGTATTTCTGGTCTA
ATGTTCGGTTTCGATATCTCGTCAATGTCATCTATGATCGGTACAGAACACTACGTGGAC
TACTTCAATAACCCTCAATCACTTACCCAGGGTGGTATCACTGCTTCCATGTCAGGTGGC
TCGCTTTTGGGTTCTCTGCTATCTTCACAAATCACTGATACCTTTGGCCGTAGGGTTTCG
TTACACGTCTGTGCCACTCTATGGATCATCGGTTCTATTTTGCAATGCGCTTCCCAGAAT
CAAGGCATGTTAATTGTCGGTCGTGTGATTTCTGGTATGGGTATCGGTTTCGGTTCATCT
GCAGCTCCTGTCTACTGTTCTGAGATCTCTCCACCAAAGATTAGAGGTACCATCTGTGGG
TTGTTCCAATTCTCTGTCACTCTAGGTATTATGATCTTGTTTTACATTGGCTACGGTTGT
CATTTCATTAACGGCACTGCTGCCTTCAGATTGACATGGGGTCTACAGGTGGTTCCGGGT
TTTGCTCTGCTATTTGCTACGTTCTTCTTGCCCGAATCCCCACGTTGGTTGGGTAACAAA
GGTAGATGGGATGAGGCCTCTGAAATTGTCGCCAGGGTTGCCGCCAGAGGTGACACCGAG
AATGAACAGGTGAAATTCCAACtggaagaaattaaagaaCAAGTTATCATTGACCAAGAG
GCAAAGAACTTTGGCTATAAAGATTTGTTCAGAAGGAAGACTATCCGTAAGACCATCGTA
GGAATGTGTGCTCAAATGTGGCAGCAACTGTGTGGTATGAATGTGATGATGTACTATATC
GTCTACATCTTCAAGATGGCCGGTTACAGTGGTAACACTGTCTTGGTGTCGGGTTCCATC
CAATACGTGCTAAACGTGGTGATGACCATCCCAGCTCTATTTTTGGTCGACAAAGCGGGT
AGAAGACCAGTGTTGATTGTCGGTGGTATTTTGATGTTCACTTGGTTGTTTGCCGTCGCT
GGTTTGTTGGCGACATACTCTGTTCCACAGCCAAACGGTTTCGAAGGCGATGACACCATT
CGTATCAGAATTCCCGAAGAGGAAAAGCCTGCTGCTCGTGCGGTTATCGCAAGCTCTTAC
CTATTTGTCTGTTCTTTTGCTCCAACCTGGGGTATTGGTATTTGGATTTATTGTtctgaa
attttcaacaacttggaaagAGCCAAGGGTTCTGCTCTGTGTGCTGCCGTTAATTGGTCC
TTCAACTTTGCATTGGCCATGTTCGTTCCAAGcgctttcaaaaacatcacCTGGAAGACT
TATATTATCTTTGCAGTATTCTCTGTTTGTTTGACAATCCAAACATTTTTGCAATTCCCA
GAAACAAAGAGTAAGACTCTAGAGGAAATCGACCAGATGTGGGCCGACAATATTCCGGCC
TGGAGAACGGCTAATTACGTTCCAGAGATGCCAATACTCGAGGATGAAACTGGGAAAAAA
TTGGGAATGGGAGGTAATGCCCAACATGTGGAAGACATTAATTCAGGAGGTGCCGAAAAG
GCATTGTTTGCTCACGATACTAACAGTGAAGGAAACTCTTCTGCCTCTCCACAATAA
>Lackluyver3331_famOG0000009 Lackluyver3331
atgataaagaaacTGAAGCTGATCACAAGAACAAATACTGCGGGTCTAGACGGCAGGGCG
TTGCGTCTAGCCATCACAATCACAGCCGTCACCGggttttctctttttggttaCGATCAA
GGTCTAATGTCCGGTATTATTACTGGTAAAGAGTTTAACAGCGAATTCCCTGCTACTCAC
AAAGTCAGCGACCATGACAGACATGCCACTGTCGTGCAAGGTGCAGTCACATCTTGTTAC
GAGCTGGGCTGTTTTTTCGGTTCGTTGTTTGTTATGTTCAGGGGTGAGCACATTGGTAGA
AAGCCGTTGGTTATTTTCGGTGCTCTGCTGACCGTTGTCGGTACTGTTATTTCCACTGCT
GCGTTTGGTCCTCACTGGGGGCTGGGCCAGTTCGTCATCGGTAGAGTTATCACCGGTATC
GGTACCGGTATGAACACCTCCACCATCCCTGTCTGGCAATCCGAAATGTCTAAACCGGAA
AACAGAGGGTTGTTGGTTAACCTGGAAGGTTCTGTTATTGCCGTTGGTACTATGATTGCC
TATTGGATCGATTTCGGGCTTTCCTATGTCAACTCCTCTGTCCAATGGAGATTCCCAGTC
GCAATGCAAATATTTTTCGCCCTCTTGCTGTTGGTCGGTATTGTCCAACTACCGGATTCT
CCACGTTGGTTGATGTCTCAGGGCAGGCGTGAAGAAGCCATGTACGTTTTGGGTAAACTG
GACGGCTTGGATCCTAACGATGACCAAATCCTTGCAGAGGCCACCGTTATCCAGGATGCC
GTGAACAGATTCAGACATCAGAAGAGATCCGTCAAGGATTTGTTTACAGGCGGCAAGGgt
caaaactttcaaagagCTTTGATTGCTGCTTCTACCCAGTTCTTCCAACAATTCACCGGC
TGTAACGCCGCCATTTACTATTCCACCGTTTTATTCAACGAAACCATCAAGCTGGATTAC
AGACTATCCTTGATCTTGGGTGGTGTCTTCTCCACCATCTACGCCTTGTTTACCATCCCa
tccttctttttgatcGAATCTCTGGGCAGACGTAAACTGTTTTTGATTGGTGCTACTGGC
CAAGCAATTTCATTCACAATCACTTTTGCCTGTTTGATCGACGACACTACACAAAACGCC
AAAGGTGCTGCAGTCGGTTTATTCCTGTTTATTAGTTTCTTTGGTGTCGCTTTGCTGTCG
CTACCGTGGATCTATCCTCCAGAAATTGCCTCTATGAGAGTCCGTTCTTCAACCAACGCT
TTGTCCACCTGTACCAACTGGTTGTGTAACTTTGCCGTCGTCATGTTTACCCCGATCTTC
ATCCAAGATGCCGGTTGGGGTTGCTACTTGTTCTTTGCTGTCATGAACTACTTGTACATC
CCagtcatctttttcttctatcCTGAAACCGCAGGCAGATCTTTGGAGGAAATTGATATC
ATTTTTGCAAAGTCTCATGTAGATGGTACAAGACCATGGAGAGTCGCTGCTAACCTGCCA
AAACTATCCTTCGCCGAAGTCGAAGACCATGGTAATGCATTGGGTCTATACGATgatgac
ttggaaaaagaggatGTCGACATGAACGAAGGTGCAGAAAACACTGCTTCTAACGAAGGT
GTCAATGGTTACACCTTGTTTGAACCAAAGGAAGGCGCTGGTCAACTAAATCCAACGGAC
GGAGCTGGTTCTAGCTCTGACAGCAAATCTGAATGA
>Lackluyver4109_famOG0000009 Lackluyver4109
ATGATCGATAGGTCTTTTATTACTAACTCGACCAGAAATCGCGATGGCAAATCCAGGAAG
AATGCAGGCCTGTACACAGAGAACAGCGGCAGGGCTAGTGACTGCACCGGTGACACCGAC
TACAATGCTGGCAAAAACGACCTAGTCTCCCAAGAGGTTGTGGGGGTGAAAGCAAACGAT
GACCAAACCCCCCCTCTCTTTCCAATGGACCCAATCCTGGGTGCCGGAGACGAGCGCGAA
CTGAACACGCTTGCCATTTGGAGCGTGCTAAGAGAAAACTGGAAGCTGGTACTGATGTGC
CTGGGAATCTCGTTCACTGGTTTTTACTTTGGTTACGACACGGGCACGATTGGTGGTATA
ACAAGCATGCAACCGTGGCTGAAGCGGTTTGGGCACTACAACGCCGAGCTGGGCGAGTAC
GAGATGCAGACCATCATCACCGGACTCGTGGTGTCTGCCTTCCACATCGGATGCATCGTG
GGTGGGTTCACCATCGCAAGGCTTTCTGATAAGCTGGGGAGACGGGTGCCGATTGCCATT
GCGTGTGTGCTGTACATGGTCGGGCTGGCCGTCCAGATGTGCAGCACCAGGTGGTACCAG
TTCATGATCGGGCGGATCATCACCGGGCTGACAATTGGGGCTAACGCGGTTTTGACACCG
ATGTTTCTCTCAGAGATCTCGTTGCCCAGCATCAGGGGG
>Lackluyver5305_famOG0000009 Lackluyver5305
ATGTCTGAAGAAAGAAGCCTAAGCCCAACGAGTAAAGTTGTGCCTTCACTTCCCATTGAC
AAAGGGCTGAAAAAGGCACAAGACTTCAACAAGAAGCAAAATGAGGGTACGCTGACTTCA
TTACCCCGTAAACAGCCTGAAATCTACCAGTACGATAGCGAAGAAACTCGTCGCTCAAGA
GTTCGGACAGGTAGTGTTGGAATGTTGTATCAGGACAGCGATGCATCAGTCGGTAACCAC
GTCGCCAATAGCAATAACAGCAAGGCCGGAGTGACAGACCATGACCAACTAATTCCTCCC
GGATATAATGGTCACTTACAGATCAAAGATACGTACTTAACTGGTCGTGCTTTGCTATAC
TTCACCTCGATCTTCGTATCGCTTGGTGTCTTCCTCTTTGGGTACGATCAGGGCGTAATG
TCCGGCATTATCACGGGCCCTTACTTTAAACAGCATTTTCACGAACCTTCAAGAGTTGCC
ATTGGTAACATGGTTTCTATCCTTGAAGTTGGTGCATTGGTTAGTTCATTGATGGTCGGA
AGATTGGGAGAAAAATGGGGGCGCAGACGGACGATCAAGTATGGATCCCTgatctttgtt
tttggtggCGCGATCCAGACGTTTGCATCCAGAATGAGCGATTTGATCATAGGTAGAATA
GTAAGCGGTCTTGGTGTTGGATTGTTAAGTACCATTGTTCCAATTTATCAATCCGAGATT
TCTCCTCCTCACAACAGAGGTAAGTTAGCATGCATCGAGTTTACAGGTAACATTTGCGGA
TATGCGTCTAGTGTTTGGGTGGACTACGGTTGCTCATATTTCGAAAGCAACGCTTCTTGG
AGGGTTCCATTGTTCATCCAGTGTATTCTAGGGTTGGGCTTGTTCACAGGCTCCTTTATC
ATTGTTGAAACACCTCGCTGGCTGTTAAACCACGACCATGATGTCGAAGGCTTGATTGTG
ATTGCAGATTTACATAGTGATGGTGATGTCCAAGACCATAGGGCCCATGAAGAATATCGT
GGCATCAAAGAAACCGTCTTAATATCCAGACTGGAGGGTGAGCGCAAATCATATTCCTAC
GTTTTCAAACGTTACAGGACTAGAATGCTCATTGCGATGAGCTCACAGATGTTCGCGCAG
TTAAACGGTATCAACGTTATTTCTTACTATGCGCCAATGGTTTTTGAGCAAGCCGGCTGG
GTCGGTAGGGAAGCAATATTAATGACTGGCATAAATGGTATTATCTACGTGATATCCACC
ATTTTACCGTGGCACCTAGTTGATAAATGGGGCAGGAAACCAATTTTATTGACCGGAGCT
ATTGTAATGGGTATGGCTTTACTTTCCATCtccttttccctctttATCAACGTTCATGCG
ACACCTAAACTAGTCGTGTTCTTTGTTATTATCTTTAATGCATTTTTTGGGTTCAGTTGG
GGTCCTATCCCATGGCTATATCCGGTGGAAATTGCCCCGTTGTCTGCTAGGTCTGCAATG
GCTTCATGCTCCACTGCAACTAACTGGCTGTTCAACTGGCTGGTTGGAATAATGACCCCA
ATATTGCAGGAGAAGATAGCGTGGAGACTATATCTAATCCACGCTACTTCATGTTTCCTA
TCATTTTGGTGTGTTTTTAGAGTCTACCCCGAAACTGCTGGTCTCCGCTTGGAGGATATG
GATTCTGTCTTCGATGATAGATCCTCTACGTTCAGTTTCCATGGTTCGACAGCCGGTGTT
GATGTCGATTCGACTGCTGCCGGTAACACGACTAATCATCAGTCAGGAGCCGCCATGGCA
AGACAACATGCTTTGGCACAGCCGTCATTATTAGACGGAACCAATCCAATATTGAATACA
CCAGCTTGGAGAAGTGAACCTAGCGCACCACCTGGTGGGAATAGTGGCCAAAGTATTAGA
TCAAGGAAGAGTGTTGCTAGTTTGAACGCTTCTGTATTGACTGGTGACGATTTAGAGCCA
CCGACATTAGAAGAGGTACTCTCGTTTAAAGAAGCACAGCAAGAAGGAggcaagaaaaag
ttgaaaaagatggtcAGAAGAGGCTCGGAAACTGTGTCATTATTTTACAACAAAGTTGTT
AATCTGGGTAAGGGTGGGTCAGAACAGCAAGGTGAGTATGGGACTATCTCCGGTAATGAT
TTGGAATCTGCAAGGTCTACCGAACACAGTTAA
>Meyguillie183_famOG0000009 Meyguillie183
ATGGCTTACGAGGACAAACTAGTGGCTCCGGCCTTGAAGTTTAGAAGCTTTCTTGACAAA
ACTCCCAATATCTACAATCCATATATCATTTCTATAATCTCGTGCATTGCGGGTATGATG
TTCGGCTTTgatatttcttcaatgtcaGCATTTGTCAGTTTACCAGCATACGTGAATTAT
TTCGATACACCTTCAGCAGTGATTCAAGGATTTATCACATCTGCCATGGCTTTGGGTTCA
TTTTTCGGGTCAATTGCTTCTGCGTTTGTGTCTGAGCCATTTGGAAGACGAGCTTCCTTA
CTAACTTGTTCGTGGTTTTGGATGATAGGAGCAGCCATCCAAGCGTCTTCGCAGAACCGA
GCTCAATTGATTATTGGTCGGATTATATCTGGATTTGGGGTTGGTTTCGGGTCGTCTGTG
GCTCCCGTATATGGCTCCGAGATGGCACCTAGAAAAATTagaggaagaattggtggaatt
tttcaattatCTGTCACCCTCGGTATCATGATTATGTTCTTCATAAGTTACGGAACTTCT
CATATTAAGACTGCGGCAGCTTTCAGGTTAGCCTGGGCACTCCAGATCATTCCTGGACTC
CTCATGTGTATTGGTGTCTTCTTTATTCCAGAATCTCCTAGATGGTTGGCCAAACAAGGT
CACTGGGACGAAGCCGAAATCATCGTAGCCAAAATTCAGGCGAAGGGAGATCGAGAAAAT
CCCGATGTTTTGATTGAAATTTCGGAAATAAAAGACCAATTGATGGTTGACGAGAATGCC
AAAGCCTTTACCTATGCTGACTTGTTTTCGAAAAAATATCTTCCCAGAACCATCACAGCC
ATGTTCGCTCAAATCTGGCAACAATTGACCGGAATGAATGTCATGATGTACTATATCGTT
TACATTTTCGAAATGGCTGGCTACGGTGGAAATGGAGTGTTGGTATCATCGACAATTCAG
TACGTTATCTTTGTCGTTGTTACATTTGTCTCATTATTCtttttggacaaatttggaaga
agaaaaattttACTTGTCGGAGCAGCTTCCATGATGACCTGGCAGTTTGCAGTGGCAGGG
ATCTTGGCCAGGTACTCTGTCCCGTACGATCTCAGTGATACTGTCAAAATTAAAATTCCT
GACAATCACAAATCGGCTGCAAAAGGTGTCATTGCATGCTGCTACCTTTTCGTAGCATCG
TTCGGATTTTCCTGGGGAGTTGGTATCTGGTTATACTGCTCTGAAGTCTGGGGAGACTCA
CAATCGAGACAGAGAGGAGCCGCTGTGTCAACTGCTTCAAATTGgattttcaattttgcg
CTCGCCATGTTCACACCATCTTCGTTTAAAAATATCACCTGGAAGACATACTGTATTTAT
GCCACTTTCTGCGCATGTATGTTCATCCAtgtgttcttcttcttcccaGAAACCAAGGGG
AAGCgcttggaagaaattgctcAAATTTGGGAAGAAAAAATTCCAGCTTGGAAAACCACC
AACTGGCAACCTCATGTTCCTTTGTTGTCGGACCACGAACTTGCGGAAAAGATCAATGCC
GAACATGTGGAGAACGTGAATTCTAGGGAACAATCGGATGACGAGAAGTCGCAGGTATAA
>Meyguillie184_famOG0000009 Meyguillie184
ATGGGTTACGAAGACAAATTAGTGGCTCCGGCCTTGAAGTTTAGAAACTTCATCGACAGG
ACTCCAAACACATACAATGTTTATGTTATTGCATCCATCTCCTGTATTTCAGGTGCCATG
TTTGGTTTCGATATTTCATCGATGTCGGTTTTTGTGGGTCAAACACCATACTTGAACTTC
TTCCACAGCCCCAAGTCTGATTTACAGGGTTTCATTACTGCTGCTATGTCTTTGGgttca
ttttttggttctcttctttcgtCATTCGTTTCTGAACCTTTcggaagaagagcttcTTTG
CTCATTTGTGGTTTCCTCTGGTGTGTTGGTGCTGCTATCCAATGTTCATCTCAGAATGTT
GCCCAATTGATCATTGGTCGTATCAtttctggttttggtgttggtttcGGATCTTCTGTT
GCTCCAGTTTACGGATCTGAAATGGCTCCAAGAAAGATCAGAGGTACCATTGGAGgattc
ttccaattctccGTCACTCTTGGTATCTTCATCATGTTCCTCATTGGTTACGGATGCTCC
AAAATCGATGCTGTGGGCTCATTTAGAATCCCCTGGGGTGTCCAGATTGTTCCTGGtctt
ttcttgcttttgGGATGTTTCTTCATTCCTGAGTCTCCTAGATGGTTGGCTAAACAAGGA
TACTGGGAGGAAGCCGAAATCATCGTCGCCAACATCCAAGCCAAGGGAAACAGAGAAGAC
CCCGATGTGTTGATTGAAATCTCCGAAATCAAGGAACAATTGTTGCTCGATGAGCACGCC
AAGGCTTTCACCTACGCCGACTTGTTTTCCAAGAAATACCTTCCAAGAACCATCACCGCC
ATCTCTGCTCAAATCTGGCAACAATTGACCGGTATGAACGTCATGATGTACTACATTGTC
tacattttccaaatggCTGGTTACGAGGGAGacaccaacttgattcCTTCTCTTATCCAG
TACATCATTAACACCGTTGTCACCATTCCATCTTTGTACTTGTTGGACAGAGTTGGTAGA
AGAAAGATGTTGTTATTTGGTGCCGCTGCTATGATGGCTTGGCAATTTGGTGTGGCTGGT
ATTTTGGCTACTTACTCTGAGCCTTACGACCTCAATGACACTGTCAAAATTACCATTCCT
GACAAGCACAAATCTGCTGCTAAAGGTGTGATTGCATGTTGTTATCTTTTCGTTGCTTCG
TTCGCTTCCACCTGGGGTGTTGGTATCTGGGTTTACTGTTCTGAAGTTTGGGGAGACTCT
CAATCGAGACAAAGAGGAGCTGCTGTTGCTACCGCTGCCAACTGgattttcaactttgcc
aTTGGTATGTTCACTCCAtcttctttcaagaacatcacCTGGAAGACATACTGTATCTAT
GCCACTTTCTGTGGATGTATGTTCATCCAtgtgttcttcttcttcccaGAAACCAAGGGT
AAGCgtttggaagaaattgctcAAATTTGGGAAGAAAAGGTCCCAGCTTGGAAGACTTCC
AAGTGGCAACCACACGTTCCTTTGTTGTCGGACCACGAGCTTGCCGAGAAGATGAGCACC
AAGCACGACGAAAACATGCTTCAATCGCAATCATCGGAGGAAAAGCCAACTGTCTAA
>Meyguillie257_famOG0000009 Meyguillie257
ATGAAAAAACATTTGGGAATGTCTGGAAGGTTGTTGCTTTCACTTCTTACCTTAGCCAAC
GGGTTGACTATGGGATGGTTCGGCTACGACCAGGGAGTGTTCTCCGGAGTTTTAATCTCG
GAAGACTTTCTCAAccactttccaaaaatcaagaacaaccaTAATGTATCTGGTATCACC
TCTAGTTGTTTCTCCTTGGGAGCATTTTGCGGGGCTATCTTTGCCTTTACGTTCGGAGAG
AAAATCGGCAGAAGAAAAActattcttcttggctCGTTGTTCAACGTTATTGGGGCCgtg
ttgcaaattgctTCTTTCCATTTACCAATGTTGATCGTTGGTAGAATTGTCAATGGCTTT
GGAATGGGTATGACTTCTTCTACTTGTCCTATTTACCAAGCTGAGTCGACAAAGGCAAAG
TATAGAGGCAGGTTGGTTGTGCTTGGTTCTGTCTCCAACACGGCAGCGTACATGTTATCC
AACTGGATGAATTTTGGActttatttttcaagtggACCTCTTGAATGGAGATTTCCTTTG
GCATTCCAATTGGTGTTTCCTTTGATTTCCGTGCCTATCATGTTGATTGCTCCAGAATCT
CCTCGATGGCTCATGAACCATGGAAGGTTGGAGGAGGGCTATCAAACGATTGCTGCACTT
TGGGGTAaaaatctttcttttgaCGATGAAGTGGTTAAGACGGAATACTATAATATCTTG
GCAagcattgaagaagagaaagcgGCACAGGTGccattgaagaaggtttTGATCGGGAAA
GATAAGCacaaaaacttgagaaGAGTAATCTTGGGTTGTGGGACTCAATTCATGCAACAA
TTTACTGGTGTCAATGCTCTTGGATACTATATGCCAACAATATTGACGGTTCAATTGGGG
TTCAGCAAAGAAACTGCAAAACTTTTGACTGCTTGCAATGCTACTTCGTACTTGGGTGCT
GCTTTGGTATGTTTAATTatcattgacaaaattggTCGGCGGATTATGATGTTGTACGGT
TCCATTGGATGCTGTATAACCTACATCATTGCAGCTATAGCCATGAAAGTGTCAGAAACT
AGAGATACCTATGCCATGGGAGCCTTGACCGTTTCAATGTTCTTTGTCTACTATGTGATA
TATGGAACCAGTTATGCAAAAGTTCCGTGGGTTTACAGTTCAGAGATCAACTCCATTGGT
TGGAGAACCAGAGGTGCTGCAGCAGCCACTGCAACAAACTGGATTTGTGGGTTTTGCATT
ACTCAGTACACTGATATTGCTGTCACCAATATGCGTTGGGGGTTCTACTTgctttttgca
atgatAGTATTGTGCTACGCTCCAGTTGTATGGTTCTTTTACCCAGAAACTGCCAAGCGT
ACTTTGGAAGATATCAACTTTATGTTCGATCTGTACGATACTTTGTTCCTTGGAAAGCAT
AAGGAATTGAGACAACGGTCAAGACCTCAACTCTTTATTGATGCTGaagttgaaagaatt
gatgCTATTAAGGCTGCTAATCACGGGAAGATATATGATGAGAAATTAGATGCTTACCAT
GTGGAAGATGCAAAAAGCTCCAGAAGCTCCAATGTTTAG
>Meyguillie407_famOG0000009 Meyguillie407
ATGTTCACTGTCCCAGATTCATGGTTACTAGAGAACCATTTTCAAGGTAAGAAACTCACA
CAACTAGTTGTGGGTCTTTCAGCGTTAtcaatcttcttttttggttaTGATCAAGGTATG
ATGGCTGGAGTCAACACGTCGCCCGATTACGTTGACaaaatgaaatttggaTACTATGAC
TCGGCAGGTGATGTCACAGTGACCAACTCAACCAAGCAAGGTGGTATTGTTGCAATATAC
TACTTTGGTACTCTCGTTGGAtgtctttttggtggattCAGTTCTGACAGGTACGGAAGA
ATTAGAGCTATTGGATTGGGTGCTGCCGTAGCTATCTTCGGAGCAGCACTTCAGTGTTCT
GCTACTCAGGTGTCTTGGATGTGTGGTGCTAGATTTGTGAATGGTATTGGAACCGGTATC
TTGAATGCTGTTGTTCCGGTTTATTCGTCAGAAACGGCTGAACATACTTCTCGAGGTGCT
TTTATTGCCATTGAATTCACGttgaacatttttggaGTGGTAGTTGCTTACTGGTTGGAA
TATGGTTTGAGTTATATCGATAATGGGTTTACTGCATTTAGATGGAGATTCCCAATTGCG
TTTCAGATCATTCCGTTATTAGTACTTTTGGCAATTACCTGGTTTTTCCCAGAGTCTCCA
AGATGGCTCATTAAGAATAACGAGCGGGGCAGGGCCAAGAAATTGCTTATTAGTATGAGA
GGTGAGGCTCGAGGTGAGGAAGAATTCGACCAAATTTGTGAAGCAATGGAATTCGAAGAA
GACTCAGCTTTAACTGGTAACTATTTCAGAATGTTCTTTGACTATGTTAAGACCAATGAC
CTCgagcaaagaaagaaagcCAAGAGCCTTCACATTGCCCGAAGAATTCAAATCGTTatt
tggttgcaaattatgCAAGAATGGGTTGGAATTGCTGGTGTAACCGTATACCAACCGGAG
ATTTTCAAGCAGGCAGGTTACACGACAAGAAAGTCGGCTTGGTTATCTGGATTGAATAAT
ATCTTTTACATgtttgcaactttgatCAATTACTTCACTGTTGATAGATGGGGACGTCGT
TTTACCCTTTACTGGGGAGCGATTGGACAAGGTATTGCCATGTTTTTGGCAGGTGGATTC
TCGAAGCTTCAGCAACAAAATCCAGAGAATAAGTCTTATGGTGCTGCAGCTGCAGCATTC
GTGTTTATCTTCACTTCGGTTTTCGGAGCCACTTGGTTGGCAGTGCCTTGGTTGTACCCA
ACGGAAATTTTTCCATTGAAAGTAAGAGCACAGGGTAATGCTTTTGGGGTTGTGGGATGG
TCAATTGGTAATGGATGGTTAACACTTCTTTGTCCGGTAATGTTCAGCAATATCCAAGAG
AAAACTCTATACATCTTTGGTGCATGCAACTTTAtttcaattgttcttgtttACTTGTTC
TGCCCAGAAACAGCCAACAGAACATTGGAGGATATAGATTTCTTGTTTGCATCCAATAGT
TGGTTAGCGTCGCTGGCTGAAAATGAATTTATTGCTTTCCAATATGCCAGAGATAAGGCT
GGAATGCACTCAATTGCTCGCAGCCAGACTAATGATAAGGTGGCGATCGAAGAGACCGAA
CACGCATCGGCCTCAAGTTAA
>Meyguillie976_famOG0000009 Meyguillie976
ATGACAAGAATATCTAGTTATACTCTTAAGGTGATCTTGGCAGCATCATTTGGAAGTATT
ACTTACGGCTACGCTTCCGGAATTGCAGCCGCAATTGTAGCTCAGCCAAACTTTCTCAAG
TATTTTGATTATGGAAGAAGCACTAATATAGCTGATGCTTTTAACGGCTTATTTTCAGGT
AGTGGGATCATCGGGGtgctttttggtggttttgtcTCAGAAAAGTTTGGTCGTAAGCCA
GCCATATTCACAGGTTGCGGAATAGCGATGCTTGGTGGGATATTAATGACAGCTTCCGTT
GCATTGAGCATGCTTTACGTTGCCAGGATTGTAATGGGAATATCTGTGGGAATGTTGGTG
ATGTTAATTCCTCTTTACCAAACAGAAGTTGCTCCAGCTGAAGGTCGAGGGCTTTTAGTG
AGTATGCATGGAGTCATGATATTGCTTGGGTATTCATTAGCAGGATGGATCAACATTGGA
TTGTACTTTGCAAGCATTAAAAGCAACTGGAGAGTTGCTTTTGCATTCCAAATTTTGTGG
CCATTGTGTTTGGCCATTTCCATGTGCTTTTTACCGGAGTCTCCTAGGTGGTTGGTAGAA
CACGATCTAATTGGTAAGGCTAGGTCTGTGTTTACTGTTCTTGAACCTCTGCTTACTGAT
GATGAATTTGAACTACTTGTGTCGCAAATTTCCAACGAAAGCAAGAGCGCATCGTGGAAG
TCGGTGATTACTATGAAATCCTATAGAAAGCGCCTATTAATTGGGTTACTTGTTATGATT
GGGGGACAGGGAACTGGAACTGTTGCAATTACAAATTACGGCCCCACGATCTatggaaat
cttggatttgataatttgcagcaattaTACATTGGAACCGGGCAAATTACAAGTGGTATC
CTCTGGAACTTTATTTCCGGCATCTTAGCTGACGTACTCGGTAGAAAAGCCTTGATGATG
ATAGGCTTCCTCGGTGCGGGCGTATTATCAATGACTCTCGAGACAATCATGTGTGCCCTA
TACGCTGGCACCAATAACAAAGGCGGCAACTCCGCAGCAGTATTTTTCATGTATTTGCAT
ATTCTATTCTATGGAGGAACAACTGATGCTACGACGTATGTTTATGTCAATGAAATTTGG
CCCACACACATCAGATCGAAAGGTTCAGCACTTTGTACCACGGGCTTGTTCATCGGCATA
TTGGCATTTACTACCGGTGTTACTACAGCAATGCAAAACATTGGTTGGAAGTTTTACTTG
GTTTTTATTTGTATGAGTTTTGTCAACTTCTTTCTACTTTGGATTTTTGTTCCGGAAACC
AAGAACCTCACCTTGGAAGAGATCGGAGAGCTCTTTGGTGATGTTAATGCCGATTCAATT
GACCACAAGAGTGTCGAATCTCATGCATACAAAGAGAATGAAAAACTGAAAGGGATAGTA
CGGGTAAACTCATTTGAGAATTCCCAAACTTCAGTTTAG
>Meyguillie1272_famOG0000009 Meyguillie1272
ATGATGCAAATTGGGAAAAACTTGCCGCATCCTATTGCTGAAAAAAACACCATTTCTCCA
ACTGGGCCTTGGCACAACGGTATTTGCActcaattggtggaagataTAAGAGCCAACACT
TGTCTGAATGAAGGTAACGGAATCATGGTGACTCAAGTAGAGACTCACAAAAAATATTTC
CTTGGGCTTACTGGAGATAGCCTCAACTTGGCTGCGATAATCCTTATCGTAATGCCTGCT
ATTATCTCATTTGGATACAACCAGTCCTTACTAGGAGGATTACTTGACTTTCCTGCTTTT
GAGAAGCGGTTTCCtgaaattgctgctgaTTTAGCCACCGGTTCTGAGAAGAAACACAAG
ACGACCCTTCGAGGCACCGTCGTGGCCCTATATGCTGCTGGTGGTATAATTGGCTCCGTT
TCGTGCGTGTGGCTCGGTGATATCAGAGGGCGTCGGTTCACGTTGTTTGTGGCAGCAATT
GTGCAGCTTATAGGTGCGATCATAATGACCACTTCATACTCTTTCGCTCAACTCATCGTC
AGCAGAATAATCTTGGGTTTGGGAACTGGTGGTCTACTCGCTACGGTGACAGTGTGGCAG
TCGGAAATAAGTAACGCAAAGAGAAGAGGATCTCATGTGTCGTTCGTGGGGGTGTTTTTG
GGAATGGGGTTGTGTCTTTCGTTGTGGTTGGactttggcttcttttATACTTCTGGCGAG
GTTTCATTTCGAGTTCCgtttgtttttcaagtcatcTTCAGTTTCATGGTTGCTGGGCTC
ATTTATATGTTTCCTGAATCTCCACggtacttgatgaaaaaggGGAGAGTAGATGAAGCA
GAACAAGTCATGTTGGTGATCGAAGACGGAATGACAGAACCTGACGAAATCCGCAAAGCC
ATTCGAGACCAACAGACATCTATGGACTTGGCAGGCCAAGTAAAGTTCTGGGACTTTTGC
AGAATGGGGCCCCAGAGAACTCTCAATAGAACTATTCTCGCAGTGACTTGTTTGGCAGGT
TTGCAACTCACCGGGGTCAATGCCATCACCTTCTACACAAGCACAATCTTTGGTCGTTAC
CTTGGTTTGCAGCCACTGGTGGCCAAGCCATTGGCAGCAGTCTACCAAATGACAAGTATA
GTTGGTGGTTCTTTAGCAGCTTTCACCGTGGAGCGGTTTGGTAGAAAGACGTTGATGATA
ACAAGTGCAGCAGGAAACGCTATTTGTATGGCTTGCTTGGCGGCATTACTTTCTTATCCA
GACAACAAATCAGCGACGAAAGCAGCCACTTTTTTCGTCTACATGTACCACTTTGTCTAT
GTTATCGGATGGGGAGGGGTTCCCTTTTTATACGCTTCGGAAATTGCACCTTTAGCTCAC
AGGGCTGCTATCAATGGTTTGGCAGTGGGCGCATTTTGGGCTTTCAACTTTATGATTGGA
GAAGTTTCTCCCGACGCCTACGAAGGAATTGGCGTCAAGTATATGATTGTGTGGGCATGT
ACCAACTTTGTGCTTGCTATCGTTGTgtacttcttctttcctgaGACTTCAGGTCGAAGT
TTGGAGGAGATTGACGAGATCTTTGCAATGGCTGACGGATGGTTGGACGCTGTaagaatt
gcaaaaagagtGCCCCATAGGCACTCATTTGAGGAGGCAGAAGATTCCGAAAAGGTCAGT
GGATACTCACTTGGATATGAAAACATGAAGGATAGGTTTGACAAACCAATAATTGCCCAC
GAGGAGAATGCAAAGTAG
>Meyguillie1366_famOG0000009 Meyguillie1366
ATGGGTATCGATATATTTTCGAGAACAAACACTATGGGCTTGACGAACCGCTCGTTACGA
GTGGCCGTTACTGCCGTTGCAGTTACTGGTTTCTCTTTGTTCGGTTACGATCAGGGTTTG
ATGTCGGGTATCATTACTGGAGAACAATTTAACGCTGAGTTTCCACCTACCGGAGCAGTT
AATGGAGTTACTAGTCACCATACTACCGTTGTTCAGGGTGCAGTGACCTCTTGTTACGAG
TTGGgatgtttctttggtgctCTTTTTGCCTTGTTCAGAGGTGACCACATTGGTAGAAAA
CCTTTGATTATCTTTGGTTCGCTTATCATTATTCTTGGAACCATCATTTCCACCGCTGCC
TTTGGTCCTCATTGGGGTCTTGGTCAGTTCGTCATAGGTAGAGTCATTACTGGTATTGGT
AATGGTTTCAATACTGCCACCATTCCTGTTTGGCAATCGGAAATGTCTCGTGCTGAAAAC
AGAGGTAGATTGGTCAACTTGGAAGGTTCCGTGGTGGCTGTGGGTACATTTATTGCTTAC
TGGTTGGACTTTGGATTGTCTTATGTCGATACTTCTGTTCAATGGAGATTCCCCGTTgct
ttccaaattttctttgctgctattttgttctttggaATTATTCAATTACCTGAGTCTCCA
AGATGGTTGATCGCCAAGGACAgaaaggaagaagccatGACAATTTTGGCTGCTTTGAAC
GGTTTGGAAGTAAATGACGATGCTGTTCATGCTGAAGCCGTGGTTGTGGCCGATGCCGTC
AACAGATTTGCTAGATCCCAAGTTGGTGTTAAGGAGTTGCTTTCCGGTGGAAAGACCCAG
CATTTTGCCAGAATGGTTATTGGTTCATCtactcaatttttccagCAATTCACCGGTTGT
AATGCTGCCATCTACTACTCCACCGTTTTGTTCGAAAGTACCGTTTTGGTCGATGAAGAA
CCaggatggagaagaagattgtcattgattttgggtGGTGTTTTCGCTACCATCTACGCC
TTGTCCACCATCCCTtcgtttttcttgatcGACACTCTTGGTAGAAGAAAATTGTTCCTC
ATCGGAGCTATTGGTCAAGGTTGTGCCTTCATCATTTGTTTCGGTTCATTGGTCCACAGA
ACTGCTGAGAATGCCAAGGGTGCTGCCGTTGgtattttcttgttcattgTCTTCTTTGCA
TTTACCattcttccacttccatgGATCTACCCACCAGAAATCAACCCATTGAGAACCAGA
ACCGTGGCTAGTGCTGTGTCCACTTGTACCAACTGGATCTGTAACTTTGCCGTGGTCATG
TTCACTCctattttcatcaacagATCCGATTGGGGTTGTTACCTCTTTTTCGCTTGTGTG
AACTTCCTCTGGGTTCCAgtcattttcttcttctacCCAGAAACCGCTGGTCgttctttg
gaagaaattgataTCATTTTCGCCAAGGCTCACGTTGACGGTAGTCAACCATGGAGAGTT
GCTGCTACCATGCCTAAGTTGTCTTTGAGTGAAATCGAGCAACATGGTACTCAATTGGGT
CTTTACGACAACGATTTCGAGAAGGAGCAGTTTGAGAAGAATGAGAACGTTTCCAACACC
TCGTCTGACGACGCCAAGGAAGGTGTTGACACCCCTGCTAATAATGAACCCATGATTAAA
CCAGCCGAGGTTTAA
>Meyguillie2344_famOG0000009 Meyguillie2344
ATGTCTTTGAAATCCTACAACGTTCATATAATTTCTTTCATTCTTGCCATTTCGGGGTTG
CTTATAGGCTTGGAAAGCTCCAGTCTAAATACTTTTGTCCATTCGACCGTTTTCAGTGAC
TACTATGGACCCATTACCTCGTGGGAGAAAGGTTGGGTGGGTTCCAGTGGTTCGTTAGGA
GCAATTTTAGGAGCATTGGCGTCAGGGCTTTTGGGAGACAAGACAGGTTTTTTGATTATG
CTGCAATTGGCTGTTGTTTTCTCCACAGTAGGCACCCTTTTGGCTCTTTCCCTGCCTTCT
GTGGGAATTTTATGTGCCGCTCGCATCATCAAAGGAATCACCTATGGCCTTCTCGCGACT
TCAGTACCCACTTATATTGCTGATACCATCCCCAAATCCAGCCAGGGCTACTCGTTATCG
ATTTTTCACATCAGTTCCACCTTTGGGGCAATTTTGATGTATTATGGTGGTTATGGCTTA
CTAGTATGTCTCGGCTCCATGCTCTCTTTCAAGATTGCATGGGCTGCTGAATTGATTCCA
GCTGTGGCTTTATTCTGTCTTAATTTCGTCTTGCCTGAGTCCCCAAAGCATTTGggtttg
caaaaaagaTGGCATGAGGCCACAGTAACAATCGACCGCATTCACCGCAAATTGAAAGGT
ACTTCTGTGGATAATGAGGAGTATGTGATTCTGCTTTATACCGCCGGAACTTCCATCAAA
AGCTTACCCTTTGTGACCCTCTTCAGTAGAAGGCATTACAAACACACTGTGGTTGGAATT
CTAGTTCAAATTTTGTTACAATGTTCCCATGGTTGGAGTCCTTGGAACATACATCGTTTA
TGTGTGTGA
>Meyguillie2401_famOG0000009 Meyguillie2401
ATGGTTTGGGACATTAAATCACGAACCAACACAGGTGGATTAACCGGAAGAAAGCTCCGG
TGGACGGTGACATTTATTGCAACTATGGGATTTTCTCTCTTTGGTTATGATCAAGGATTG
ATGTCAGGTCTTATTACTGGAGAACAATTCAATTCGGAATTTCCTCCAACCAAGACTCCA
ACAACTGGTTCTCCTACTCATGCGCAAACCATTCAAGGTGCGGTGACTTCTTGTTACGAA
ATTGGATGTTTTTTCGGTGCGCTTTTTGCATTGTTCAGAGGTGACAAGATTGGAAGAAGA
CCATTGATCATTGCTGGTTCTTTCATTATCATCATTGGAACTGTGATTTCTGTGGCTTCT
TTCCATCACAGCTGGGGATTGGGACAGtttgttgttggaagagTTATTACTGGTATTGGA
AATGGATTGAACACAGCCACAATTCCTGTTTGGCAATCAGAAATGTCCAAGTCCGAGAAC
AGAGGATTATTAGtcaattttgaaggttCGGTGGTTGCTATTGGTACTTTTGTGGCTTAC
TGGATTGACTTTGGTCTTTCTTATGTTCATTCTTCGGTTCAATGGAGATTTCCAGTGGCT
TTCCAAATTgtatttgcagccgttgTATTCATTGGTattcttccacttcctgAATCTCCA
AGATGGCTTGTTGCGCACGACCGCAAGGCTGAAGCCCAGTACATCTTGGGTGCTTTGAAC
GATGTGTCTCCAGACGATGATGGAGTGGTGGCTGAATTGACCCATATTTCCGATTCTGTC
AACAGATTTTCCAGATCTCAAGTTGGGTTCAAAGACTTGCTTACTGGAGGAAAGCAGCAA
CACTTTGCCAGAATGCTCATTGGATCATCgactcaattcttccagCAATTCACTGGGTGT
AACGCTGCTATTTATTACTCAACGGTACTTTTCGAAGACACCGTTTTGACTGGATTGGAA
ACAGcatggagaagaagattatcattgattttgggaGGAGTTTTCGCTACTGTTTACGCC
TTGTTCACTATTccttccttcttcttggtggaTACTCTcggaagaagaagtttgttcttg
attggAGCCACTGGTCAAGCAGTTGCTTTCACTATTGCATTTGGTTCATTGGTTCATCCT
AATCCTGAAAATGCCAAAGGTGCTGCTGTGGGTATCTTCATTTTTATCTGCTTCTTTGCC
TTTACCgttcttcctcttccatGGATTTACCCACCTGAAATTAACCCTATGAGAACAAGA
ACCATTGCTACTGCTGTGTCCACTTGTACAAACTggatttgcaactttgcTGTGGTGATG
TTCACACCTATTTTCATTGGTAAGTCGGGCTGGGGTTGTTACCTTTTCTTTGCTGTGCTT
AACTATTTGTGGATTCCTatcatctttttcttttaCCCAGAAACCGCTGGACGTCAATTG
GAGGAAGTTGACATTATTTTCGCAAAGGCTCATGCTGATGGTACTTTCCCATTCAGAGTT
GCAGCCACTATGCCAAAGATGAACTTGGCCACTATCAAGACTGAAGGTGAACAATTGGGT
CTTTACGATGACGACTTTGAAAAGGAAcaatttgaaaccaaagaattgatgGAACCCACT
GGCTCAGGCACTGTCTCACCCGGCTCTGATGCCGTCTTGAACAAGGTTGATGAGAACGAT
AATAATGTGGACAACGTTGATAACCGAGTTTAG
>Meyguillie2642_famOG0000009 Meyguillie2642
ATGAGAGAATTATTCAAAATGGGAGAACAGAAAATCCTTATGAGATTTCTTATGGCTATG
GCGCTTCAGTGCTTACAACAGATGAGCGGAGGAAATCTAATTTCGGTCTATTCTACTATT
CTTTATCAAGAGAATCTTGGAATGAGTGGAACATTATCCAGAATTTTGTCTGGTTGTACT
TTGACATTCAAGTTCTTTTGTGGATTTATTGCCTTTTTCACTGTTGACAGATTTGGTCGA
CGTCCATTGATTGCGGCTAGTGGTACTGGAATGGCGTGCTGTATGATGTTCCTTGCTATT
TCAACGTCCCAGAAGCACAATAGCCATGCTAACATTGCATCAGTgtttttcatctttgct
ttcaattttttcattccaATTGGATTTTTGGGATTGAATTGGTTGTATGTGGTGGAAATC
AGTCCTACTCGGTTTAGAAACCATATTGCTGCTTTCTCCTCGGCGAATAATTGGATATGG
AACTTTGTGGTAACAATGATTACACCTATTGCAATTCAGTCGATCGACTACAGATACTAC
ATTATTTATGCTGTTATCGGCTTTTTGATTCCATTCATGGtttatttcttcttccccAAG
ACTGCAGGATTGACTTTGGAAGCAATTGATTTGGTCTTCATAAAAGCCAACTCTCCTTTT
GATGTTGTTGCAACTGCAAAGAGGGAAAGAAAGTTTCTCTTGAATGGAGATCAGACCCAG
AACTTACACGCTGAAATGTTGGAAAAGGCAGAGGTTCTGGTAGTTGACCGAGCAAGTATG
GATTcgaaaaatgaaagagGTAATAAACCttaa
>Meyguillie3640_famOG0000009 Meyguillie3640
ATGTCAactcaattttggaaaCCAGGAAAACAGGTGAGCTACGCAGTAACATTTACTTGT
GAGCTCGCATTCATTCTCTTCGGAGTCGAACAAGGTATTGTGGGAAACTTGattgatggt
gaaaacTTCTTGAATCAGTTTGGACACCCTACGGGCAGCTACTTGGGAATTATAGTTTCA
ATCTATACGCTCGGATGCTTTTTTGGTTGCATTCTCACATACTTTGTTGGTGACTATTTA
GGGCGCCGGAAGACTATTGCAGCAGCTATGGTATTAGTGATTGTTGGAGTTGCTCTTCAA
ACTAGTGCTTTCACGGTAGCACACTTGATGATAGGAAGGTTTATTTGTGGTCTTGGTACC
GGAATGGAAACTAGCTCGGTTCCCATGTATCAAGCTGAGCTTTCTCGTCCGGAACTTCGT
GGTCGACTTGTGTGCTCCGAAGCATTgtttgttggagttggtttAGTTTATGCTTATTGG
TTCACTTATGGGATGTCGTTCACCTCAGGAGCCATTGTATGGCGGCTTCCAATTGCTACA
CAAATAATTTTTGCAGCGGTGGTTCTTGGTCTTACTTGCACCATTCCAGAATCGCCTCGG
TACTTGTACTTCAAGGGTCGGAAAGACGAGGCCAAAAAGGTTCTCTGCTATGTATTTGGG
AAGCCAGAAACCGATCCGGAGATTACTAGTTTGTACCAAGAAATCGAGGAAGCCATGATA
CTTGAGAGTACTGAAGGTGCGTATTCTTGGAAAAAACTTCTCGTTAAAGACACAGCCAAA
ACCCGCCATAGAGTGCTTTTGGCATACATGTCAATGTTTGCTCAACAGGTTGGAGGAGTT
AACTTGATAAACTACTACATAACCACGGTTTTGATCAATAACGTTGGCATAGAACGTAAC
TTGGCTATGATTCTTGCAGGATGTACAGTCATTTGCTTTACAGTTGGATCCTTGGTGCCC
TCATTCTTCAGTGATTCGCTTGGAAGAAGATTACCATTAGTGTATGGATATATTGGATGC
GGAGTATCCATGCTTTTCATAACTATTCTTTTGAGTTTCCAAGACAATAGTCGGTTGAAA
GAGTCCACGGGATCGGCTGCGGTtgccttcttcttccttttccaGCTTATATTTGGTGCT
TCCGGTAACTGTATTCCTTGGGTAATTGTGCCAGAGATACTTCCTTTGCATGCAAGAGCC
AAGGGAACTGCTATTGGTATTTCTGCCAACTGGTTGTGgaatttttttgtggtggaaata
ACCCCAACTATCATCACCAACATCAAGTGGAGATCGTATCTCATATTCACGGTAACGAAC
TTTGCATTTGCATTGATGTTCTACTTTTTCTACCCCGAAACCAAAGGGCTCACCTTGGAG
TCAATCGACAAACTCTTTTCCGAAAACAGCACGATGCTTATGGGATTCGTTGACACCAAA
CAATACCGCAATACTCCGCTAGAAGAATGGGACTCCGGGACTTCCAATGCGAAAAGCATT
AGTTTGCAACATGTTGAATCAGTAGGATCTAGTTAG
>Meyguillie4635_famOG0000009 Meyguillie4635
ATGAGCAGTCTGCAGAACCCCTTTGAGGACTCTCAGCGCTTATCAAGCGATTCTGTGACG
TCTGACTTTTTGCACCAAGATTCCTCGGCGCAACAATCGCTTCTTCAATCTGAACCAGAT
GGGCTAAGAACCCACCACGACACCCGTGCGAGAACTGGTGCTCCTGGAAGACCCATATCC
AacaaaaatcttcatttATCACGCGATACCGACAAACCATATGATTCTTTCCTTGAACAT
AAAATagatgacgacgaaaaaACCGAGAATGGATCGGGATTGAGCGATTCTTCTGCTTCC
GCTTCTCAAGCAGTAACACACCGGCGTAACAGTAGTGATTTGGAATACGACTCCGATGAT
CCGGTTCGTTTAGCAAATGCGCTGTCTTTTGACGGTCTGGCTGGGTACTTGGATGATTAT
GGAAACCGTTACGACCATGTCGATTTCGACTCTAAAGGGTATACAAACAAGCTTTCGTTC
AAGGGAAACAGACTTGTCTATTTTACATCGGCATTTGTTTCATTATTTGTATCGCTTTTC
GGATACGAACAGGGTGTATGCTCAGGAATATTGACGTTTGTCACCTTTGACAAATACTTT
AACTCCCCAAGCTCAGCACAAATAGGGTTCATCATTGCAATTCTCGAGATTGGTGCCATg
atttcttccttgatggTGGCAAAATTGTCTGATAAATTGGGAAGAAAACGCACTATTTTA
ATCGGTactttcatcttcatgATTGGCGGTCTGTTTCAATCATTTGCATCAAATCTCTTT
GTTTTCGCCATTGGCAGAGTGCTTTCGGGGTTCGGTGTTGGTATTCTCCTGACAATGGTA
CCCTCCTACCAGTGTGAAATATCTCCTTCTGAAGAACGAGGTAAACTCGTGTGTGGTGAA
TTCACCGGTAATATTAGTGGTTATGCATTGAGTGTGTGGGTTGATTATTTTTGTTACTTT
ATCCAGAACGTGGGTAATGCTCGTAAGGACCCCCATTCATTTGCTGCTAACCTCCTGTGG
CGGCTTCCTCTATTCATTCAGGTTGTAATTGCATTTGTTTTATTTTTGGGTGGCTTTTTC
ATAGTCGAGTCGCCTCGATGGTTATTGGACGTGGATATGGATCAGCAAGGATTTCATGTT
CTTTGTTTATTGTACGACAGCTCTCCAGATCGTGACAAGCCTCGCAAAGAATTCTTTATG
ATAAAGAATTCTATCTTACATGAACGGGTCACCACTCCAAAATATGAGAGAAGTTGGAGA
CACATGTTACGTCATTACAAGACAAGAGTATTGATCGCATGTTCAGCACTTGgatttgct
caattgaatGGTATCAATATCATTTCCTACTATGCTCCATTGGTATTTCAAGAAGCAGGC
TTCGAAGATTCCAAAGCATTGCTTATGACAGGAGTCAATGCTCTTGTATACCTCGCATCT
ACGATTCCACCATGGTTCTTAGTGGACAAGTGGGGTCGTAAACCCATCTTGATAAGTGGT
GGAGCCCTGATGGCAGTTTGCCTATTTCTCATTGCCTTGTTCATGTTTTTGGACAAATCT
TACACCCTGTCTTTAGTGGCACTTCTTGTCATTATCTACAATGCATCGTTTGGTTATAGC
TGGGGTCCTATTGGATTTTTGATTCCGCCAGAGGTGCTTCCTATGGCTATTCGATCCAAA
GGTGTTTCGTTATCGACCGCTACGAATTGGCTAGCTAATTACATTGTTGGACAACTTACC
CCAGTACTTCAAGAACTGATAGGGTGGGCAATGTATCTTATACCCGCAGGCTTTTGCATA
ATATCAGCAGGTGTGGTTATCGTATTTTATCCCGAGACGAAAGGCATAGAGTTGGAGGAT
ATTGATAAGCTTTTTGCAGATTATTATGGCAAACTGGGACCTAAAATGAATGAGTATGCA
CTAGTCGGAATCCGCGACGATGCAGATGACGACATAGACGATATGGATTACGAAAGAACA
ATGTTATAG
>Meyguillie4967_famOG0000009 Meyguillie4967
ATGGAGGTTCGTCGTAATCTGCACCACAACATCCAGATGAAGGAGAGCTACCTTGTGGGC
CGTGCTCTCCTCAACTTCACGTCGATTTTTGTGTCTTTGGGAGTgtttttgtttggtttt
gaacaaggttTGATGTCGTCCCTTTTGACTAATAGCTACTTTAAATCATACTACAACGAG
CCGCTGCCTGCTGAGGTGGGTACCATGATTGCCATCTTGGAAATAGGGGCTCTTTTCAGT
TCTTTTGAGGCGGGAAAGGTGGGGGACCGAATTGGACGATGCAAGACCATTCGGTTGGGG
TCAtttatttttcttgtaGGAGGACTTATTCAGACAACATCTGTCAACATAATCAACCTC
GGGTTTGGTCGGCTCATTAGTGGAGTTGCCATTGGATTTTTAACCACCATTATTCCATGT
TATCAGCTGGAAATCAGTCCTCCAGACGACCGCGGATTCTACGCTTGTCTTGAATTTACA
GGCAACATTATCGGTTATTCGTCGAGTATCTGGGTGGACTACGGATTCTCGTTTTTGGAG
AACGATTTTTCGTGGAGAACTCCGCTTTTCATCCAGTGTGTGATGGGatttcttttgttt
cttggacTGTTTATCATCGTTGAGACGCCACGGTGGCTCTTGGATCACAACCACGACATC
GAGGGCATGGTGGTGATCTCGGATTTGTATGCTGACGGCGACGTTGAGGACGAAGTGGCC
AAAAACGAGTTTCGTAGTATCAAGGAAAATGTGCTTATTGCTCGAGTTGAAGGCGGAGAA
CGGTCTTATCGCTACATGCTCCATCGGTATGCCAAGAGGGTGCTGGTGGCCTGCTTTTCG
CAGATGTTTGCCCAGTTAAACGGTATCAATATTGTGTCTTACTATGCGCCCATGATTTTC
GAGCTGGCAGGCTGGATCGGCCGTCTGGCAATTCTTATGACTGGATTGAACTCGTTGGTT
TATGTCGCAAGTACAATTCCCCCCTGGTACTTGGTTGACGGTTGGGGCCGCAAACCGCTC
TTGATGTGGGGTGCTGTATTCATGGCAGTTCCGTTGCTCGTAATTGCATTTTCCTTGTGT
GTGAACAACGAGTATACTCCTcaggtggtggtggtttgtGTGGTTGTATTCAACGCTGCG
TTTGGCGCCAGTTGGGGTCCAATTCCTTGGATGATGAACGAGGTGATTCCCAACTCGGTG
CGGTCCAAAGGTGCAGCGATGTCCACAGCCACCAACTGGTTATTTAACTTTGTCGTTGGA
GAAATGACCCCCATACTCCTCGATTCTATCCAGTGGAAAACCTACCTTATTCCAGCACTC
TCGTGTGttttgtcatttttctGTGTCCACTTGCTCTTTCCTGAAACCAAAGGCTTGACA
CTCGAAGACATGGGTTCGGTGTTCGACGACAGCTCGTCGATTTTCTCGTATCATTCTGGC
GGGAGAACGAGCTACGGTGCCACTTCCGACAACACCGACCGTAGAACCAGCACTTCCGAG
CACCATGCTAACAACGAAGCATTCAGACAATCGGCGGCGCTGTTGGCACGCAATCCCGCA
TCTGCCAACAGAATCGATGGCATTATCACCGGAACTCCTCCACCGCCAATAGCTACCACA
CCTCTTATGCCCACCAAGTCGGATATGTCTACGCTGCTGGCGGAACAAGACGTCAATGTC
CACCCTCGGGAAATCGAACCGCCTACTTTTGATGTGATTTACAAGTATAAATTACAGGAG
ATGTCAAGACCCAATGTTTTCAAGAGGGCATTGGGATTGGGAGGAGGCCGTGATGAAGAG
GAGTTGATGCAGtaa
>Meyguillie5529_famOG0000009 Meyguillie5529
ATGAGCTTTTTTGGGAGGTTTTCTACcaagttcattttcatgaaAGTGATGCATTTTCAC
CTTATAATTGTCTTGCAGTTTATGTTTGTTTTTAACAGTGCGGCACTGATATGCGCCCTG
CAGTTTGACATCATACGGCGGGGGAGTCCTCTTGCAGCAACCCCACCCCCACATATATAT
AGAAGCTTCGATGTTTCAGGAGTCGAAAACATGTCGCTGACGTCGAGTTCGAAAGATATG
CCGCCTGAAAAGGAGGAGGTCAGTGTTTTGCAAGATAATAATGAAATACCCTCATTTTTG
GGATTGAGAGGTAGTAAATTGCATAATGCGGTCGCGGGAATGTGTGGtgttggtttcttg
ttgttcGGTTATGATCAAGGTGTGATGTCCAGTTTGTTAACTTTGGGCGCTTTCAAGGAC
ACTTTTGAGGTCTACAGAAATGGAAATCCAACTATGCAAAGTTTTATTATTGCCATCTAC
GAAATTGGTTGTATGGTTGGCGCTCTCTCAACTCTTTATTTGGGAGATAAATATGGCAGA
GTTAGGTTGGTGTTTGCTGGCGCTTTTATTATGTTGATAGGTGGTGCACTTCAAGGCTGT
GCCTATACTGTTGCTCACTTGATTGTTGCAAGAGTCGTATCtggaattggaaatggTTTG
ATTACCAGTACAGTTCCGGTATGGCAAGCTGAAATCGCCAAGCCTGAAAAGCGTGGTAAG
CTTATTGCACTTCAAGGTGCTCAAATTACTTTGGGAATTGCAATCTCGTACTGGAttgat
tttgcattttaCTTTACAGACCCAAGTCCTGCTGCATGGCGGGTTCCTGTATCACTCCAA
TGTGTTTTCCCATTAGTAATTCTTCCTCTTGTGTTGAAATTACCTGAATCTCCACGTTGG
TTGATTCGAGtaagaagagaagaagagggTAGACGAGTATTTGCGGCTTTATTGGAAAAA
CCGGTAGACGATTATTTGGTAAATCAGCATATGAATGAAGTGGAGGAATCGTTAGCTGCA
GAACGTGCACTTGGTGGTGAGACTTTCCTGATGAAAAGGCTTTTTACCCAAGGTGAAAAG
AGAAATTTTCACAGACTTTGCTTGGCTGGCTGGGCTCAGCTTATGCAACAGATTTCAGGT
ATCAATTTGATCACCTACTATGCTGgaacaatttttgaaaaatatatTGGAATTGATCCT
CTTCCATCCCGGATTTTGGCGGCGTGTAATGGTACTGAGTACTTTTTGGCGTCGTTGATT
CCATTGTGGAcaattgaaagatttggtaGACGTCCACTTTTATTGATCGGCACTGCAGGT
CAATGTCTTAGTATGGTGGTTTTAACTATCACGACAAAAGTATCTGATAATCAGGGCAAG
TCTCAACCCCCAGCCATAGCCGCGGCGGTATTCCTTTTCGTGTTCAATTCGTTTTTCGCA
ATTGGTATGTTGAGTATCACTTGGTTATACTCTCCGGAAGTGAATTCAATTGAGATCAGA
GCTCCAGCTGCTGCCATATCCACCGCGTGTAACTGGATTTCCAACTTTGCAATTGTATTG
ATTACAATTCCAGCTTTTGACAACATCAACAGTTTCACTTATCTCGTTTTCGGGATGATT
AACTTTCTCATGTTGCCAGTAAtttatttcttgttccCAGAAACAGCAGGAAGAAGTTTG
GAGGAAATGGATCTTATTTTCAAGCAAACCCCAGTGTGGAAACCATGGCAAGCTGTCAAG
ATTGCACGAGAAATGCCATTTATTCATGCTGGAGCTAtggaagatattgaagaaaagaga
atgGCGGAATTTGAACATACAGAACACGCAGGATTGTTTGAGGATAATTCCATCACAGAG
AAAATGTCAATGAAAAACGACAAAAATTCAATCTAA
>Lodelongis268_famOG0000009 Lodelongis268
ATGTCTTCAGAAGCTAAGATTGAAATCTCCGAGAGCGAAAGCTCACACTCATCGCTCGCA
AAAGTAGAGCAGCAAATTGAATTAGATGTTGATAAAGAATATTCGTTTTTAGGCATGTCT
GGCCCCAAACTAAACTATGCAATCGCCACTTTTGCCGGTGTTGGGTTTTTGCTATTTGGG
TATGACCAAGGTGTTTATGGAAGTTTGCTAAGCTTGccatcttttgaaaatcagTTTCCG
CAGATCAAAGCCTCGGTGAATAGTACATTGCAAGGGGCAGTTATCGCAGTTTATGAACTA
GGATGTTTGACAAGTGCCTTGTCTACCGTGTACCTCGGTGATAAATTAGGAAGGTTAAAA
TGTATGTTTCTTGGGTGCATCATTGTTCTTATTGGTGCTGTATTGCAAGCAACTGCATTC
ACCGTCCCACATTTGGCTGTGGCTAGAGTCATCACAGGGTTTGGAACAGGTTACTTAACT
GCAACAGTTCCAGTATGGCAATCGGAATTGAGTCGGGCACGTTCCAGAGGTAAATTAATC
ATGATGCAAGGAAGTTTAATTACATTGGGTATTGCCATCTCTTACTGGATTGATTTTGGC
TTCTACTTCATCAATCGAGCCAGTGAAGACTCAAAAGGTATCTCTTGGAGAATCCCCGTT
GTTTTACAAGTTGTTTTTCCCATCTTGTTGATGCCAGTCTGTTTCAAATTACCAGAAAGT
CCTAGATGGTTGATGTCAAAGGGAAGAGTGCAAGAGGCTAGAGTTGTGTTTAGTGCAATC
TACGGCTTACCTGCATCACACGAAAAAATCACAGAACAATTGACAGAAATTAAGAGCTCA
CTAGAACTCGAGGCTTCTGCAGCTTCGGGGTTCAAAGTTTCGGAATTGTTCAAGCAAGGA
CCAACAAGAAACTTCCACAGATTAAGTTTGGCTTGCTGGTCACAAATCATGCAACAGATT
TCAGGTATCAATTTAATCACCTACTATGCTGGtacaatttttgaaaactaCATTGGTATG
TCGGCTTTCAACGCAAGAATCTTGGCAGCATGCAATGGTACTGAATACTTTCTTGCCTCA
CTATTTGGAATCCTACTCATTGAAAGggttggaagaagaagattattgtttttgggTGCA
ATTGGTCAAGCCTTAACAATGATGGTGCTAACAATCTCAGGCTGGCAAGCAAAGAAACTA
GGCGATGAAGGTCGCGATAATTCGGGTGCGGGTATCGCCGCCGCCGTCTTCTTGTTTGTG
TTCAACTCTATCTTTGGCATGACTTACCTTGGTGGAACATGGCTATACCCTCCAGAGATT
TCGTCTCTACAGTTACGTGCTGCCACAGCGGGTCTTAGTACCGCAAGTAACTGGGCGTTC
AACTTCTTGGTGGTTATGGTGACGCCCGTGATGTTTGCCAATATCGATTACTATACATAT
TGTGTTTTTGCTTGTATCAATGCGCTTATGGCAGTGGTTGTTTACTTCTTTTACGTTGAA
ACGTCTGGAAGAACCTTGGAAGAAATGGATTACATCTTCAACAAGTGCCCCGTCTATAGA
CCTTGGGAGGTTGtgaaaatagagaaaaacaCACCAAAAAGAGACCACAAAAcagatgaa
aaagattttgaaaagccAGAAGTCGAGCATCTTGATGAGGTTAATAGCATGCTTGAGTAA
>Lodelongis1090_famOG0000009 Lodelongis1090
atgggTGCAGGCAATATTTCCAGCAAATTCAGCTGGATGTCTGCTAGAACAGCAACTATG
GGGTTGCGTGGCAGGAAATTGCGTTTGGCAGTTACCATCATTGCCACTACCGGTTTCTCC
CTTTTCGGTTACGATCAAGGTCTTATGTCGGGATTGATTTCTGGTGACCAATTCAACAAG
GAGTTCCCACCTACTAAAGGTAACGCTACTATCCAAGGTGCAGTCACTGCATGTTACGAG
TTGGgttgtttctttggtgCCATCTTTGCCTTGATGAGAGGTGACAGAATTGGTAGAAAA
CCATTGATTGTCTGTGGTGCCttgatcatcatcattggtACAGTTATCTCCACCGCTGCT
ATAAAGCCATACTGGCAAACTGGTCAATTCGTTATTGGAAGAGTCATTACCGGTATAGGT
AACGGTATGAACACCGCTACCATTCCAGTTTGGCAATCCGAGATGTCACGTGCAGAAAAC
AGAGGTCTTTTGGTGAATATGGAAggtgctgttgttgctgttggtaCATTTTTGGCCTAC
TGGATCGATTTCGGATTCTCATACATTGACAACTCAGTGCAATGGAGATTCCCAGTTGCT
TTCCAAATTGTGTTTGCCATGATCTTGTTTGGTGGTGTCATCAACTTGCCTGAATCGCCA
CGTTGGTTGATTGCTCACAATAGAAAAGCTGAAGCATACGAAATTTTGGGATACTTGAAC
GACTGCTCACCAGATGATGACCAAGTCGTTGCCGAAGCCTCTGCCATTGTCGATGCCGTC
AACAGATTTGCCAACTTGCAAACCGGATTCAAGGACTTGTTTACCGGTGGCAAAGCTCAA
CACTTTCAAAGAATGATTATTGGTTCTTCTACCCAATTTTTCCAACAAATTACCGGTTGT
AATGCTGCTATTTACTACTCGACCTTGTTGTTTTACCAAACTATTTTCAACTACTCCAAA
TACAGATTGTCATTGATCTTGGGTGGTGTGTTTGCAACCATTTACGCATTAGCAACCATT
CCatcattctttttgattgatACCTTGGGTAGAAGAAAATTGTTCCTTATTGGTGCTACA
GGACAAGCCATTTCTTTCACCATCTCATTTGCTTGTTTAATTGATGACACTGAACAAAAT
GCCAAGGGTGCTGCCGTCggtatttatttgtttatcgTGTTTTTCGCATTTACAATCTTG
CCATTGCCATGGATCTACCCACCAGAAATTAACCCAATGAGAACCAGAACTACTGCGTCA
GCCGTGTCTACATGTACTAATTGGTTGATGAACTTTGCAGTTGTTATGTTTACTCCAGCA
TTTATTGAGAAATCAGGATGGGGTTgttatttgttctttgctTGTATGAACTATGCATTC
ATTCCaatcattttcttcttttacccAGAAACCGCTGGAAGATCATTGGAAGAAATCGAT
ATCATCTTTGCCAAGGCATACGTTGACAAGAGACAACCATGGAGAGTTGCTGCAACCATG
CCTAAATTGTCATTGCAAGACATTGAAGACGAGGCCAAGAACTTGGGTCTTTACGATGAT
GATTTCGAGAAGGATAACTTTGAAACTAAGGAAGACATCAGCGACGATTCAAGCAACCCA
AACAACGGCGGCGGTATGTTTGAGAAGCAAGAAAATGTCGAAGGCGACGAAAACACTCCA
GCTCCTGAGTCTCCAAGCAGCAGGAAATTGGATGTTTAA
>Lodelongis1091_famOG0000009 Lodelongis1091
ATGTGGGCCAAACTCAAAAGTAGAACAAACACATATGGCCTTTCAGGCAAACTACTTCGT
ATTGCCATCACCGCTACTGCCGTCTCGGGgttctctctttttggGTACGACCAAGGTTTG
ATGTCGGGTTTGATTTCGGCTGACAAATTCAACGAGGAGTTTCCGGCTACACGGGATAAC
GGTACCATTCAAGGTGCAGTCACTGCATCGTACGAATTGGgttgtttctttggtgCATTA
TTTGCATTAATGAAAGGTGAAAGAACTGGAAGAAGACCTTTGGTCTTTGTTGGGTCAATT
CTCATCATTGTTGGTGCCATtatttcaacaacaccagTCAGACCACACTGGCCATTGGGt
cattttgttgttggaagAGTCATTACTGGATTGGGTAACGGGTTGAACACAGCAACAATC
CCAGTTTGGCAATCTGAAATGTCGAGGGCCGAAAACAGAGGATTTTTAGTCAATATGGAA
GGTGCATTCATTGCAGTAGGTACATTTGTCGCCTACTGGGTTGACTTTGGATTCTCATAT
GCTGATTCTTCTATATTGTGGAGATTCCCCGTTGCATTCCAAGTCGTGTTTGCCCTCTTT
GTATTCGTTGGTATAATAGGTTTACCAGAGTCACCACGGTGGTTAATCAAAAATCATCAC
GAGAAAGATGCCAAAGTAGTCTTGGCAGCATTGAGAGGCGTTGAAGTGGCAGACGATACA
GTAACCGCCGAATTTGTATTCATCAGCGACTCTGTGAGAAGATCAGCAAAACTCACAAAA
GGTGGCATTTCCCAAGTCTTCACTGGTGGAAAAACAGCACATTGGCAAAGAATGGTGATT
GGTGCCAGCACACAGTTTTTCCAACAACTCACGGGATGTAATGCTGCTATTTACTACTCG
ACCTTGTTGTTTTATCAAACCATCTTTAATCATTCACAATACAGGTTATCCATGATCTTG
GGTGGTGTGTTTGCAACCATTTACGCATTAGCAACCATTCCatcattctttttgattgat
ACCTTGGGTAGAAGAAAATTGTTTCTCATTGGTGCTACTGGACAAGGAGTTGCATTTACC
ATTTCGTTTGCATGCTTGATTGATGACACTGAACAAAATGCCAAGGGTGCTGCTGTGGGa
atctttttgtttatcgTTTTCTTTGCCTTTACAATCTTGCCATTGCCATGGATCTACCCA
CCAGAAATAAACCCTTTGAAAACGAGAACTTATGCCACCGCAATTTCAACATGTACCAAT
TGGTTGATGAACTTTGCTGTCGTGATGTTTGTTCCAAGATTCCTTGAAGCTTCAAACTGG
GGTTGTTACTTGTTTTTCGCAGTGGTgaatttttgctttgtccccgttatatttttcttt
tacccAGAAACCGCTGGAAGATCATTGGAAGAGATTGATGTCATCTTTGCCAAGGCCCAT
GtagaaaaaagacaacCATGGAGAGTTGCTGCCACTTTGCCCAAATTGAGTCACGACGAA
GTAGACCAGTATGGTAGAGATTTGGGATTGTATGGCGAGGGTGATGAacaagattttgaa
aaacaagagcTTGAAGTAGAAGACAATAGCGAGAAAAGTAtgcaagaaaatcaaacaaga
tAG
>Lodelongis2413_famOG0000009 Lodelongis2413
ATGGAACCAAACATGGGCCAACAAAAACACTTGCAACAGTCACCGCAACTGCCAgggcag
cagcagcagcagctgctgcaacaacagcatctTCTCCCACATGAACATGTCCAAATCAAG
GAAAGCTTTTTGGTTGGCAAAGCGCTTCTCAACTTTACATCAATCTTTGTGTCGTTGGGA
GTATTCCTCTTTGGATTCGAACAGGGTCTTATGTCGTCATTGATCACCAACAACTACTTC
AAATACTACTTCAACGACCCTTCTCCATCTCAAATTGGTATAATGATAGCCATCTTGGAG
ATTGGTGCTTTATTCTCCTCATTTGTCGCTGGCCGTGTTGGTGACCTTGTCGgtagaaaa
agaaccatCAGATACGGCTCATTCATATTTGTTATCGGCGCAGCAATCCAAGCTTTTGCC
CCCAATATTTTCATATTGAGCGGCGGCAGGTTCATTGGTGGTGTGGCCATTGGATTCCTC
ACCACAATTGTCCCCATTTACCAATCCGAAATCAGTCCTCCCTCTGATCGTGGGTTTTAT
GCATGTGCCGAATTCACCGGTAACATTGTTGGATATGCAGCCAGTATTTGGGTTGATTAC
GGCTTTTCCTTTGTGGATAGCGACTACAGCTGGAAATCACCGCTTTTGGTGCAATTGGGT
ATGGGCGTGCTACTTTGGTTGGGAACTTTTATCATTGTTGAGACTCCACGTTGGTTATTA
AACCATGACCATGATTTGGAAGGAATGATTGTTATTGCAGACATGTACGCCGACGGCGAC
GTTGAAGACGACCACGCCAAGAGTGAGTATAGACAAATCAAAGAAGGTGTGTTGATTGAT
AGAATTGAGGGTGGCGAAAGATCGTACGAGtatttattcaaaaaataCGCCAAACGATTA
TCTGTGGCTTGCTTTGGACTCATGTTTTCACAGTTGAATGGTATAAATTTGATTTCCTAC
TACGCGCCAATGATTTTTGAAAGTGCCGGATGGGTCGGACGCAAAGCTATTTTTATGACG
GGTATCAATTCGATAGTGTACGTGGCAAGCACCATCCCACCATGGTATTTAGTGGACTCG
TGGGGAAGAAAGCCATTGCTCATGTCCGGTGCATTATTAATGGGCTCAACCTTGTATATA
GCCGGTTGGTCGTTGCATCTCAATAATGATCAAACAGCAGTGATTGTAGTTACGTGTATC
ATTATCGCCAATGCAGCGTTTGGATACTCATGGGGTGGAATTGGATGGCTCTTGCCTGCA
GAGATTTTACCATTATCAGTGCGTTCGAAAGGAGCAGCCATTGCTACAGCAACAAACTGG
CTTTCCAATTTCATTGTTGGTCTTGCATCACCTATATTGTTGGACCAAATCAAATGGAAA
ACATACTTGATTCCAGCAACATCCTGtgttatttctttttttgccgTGTGGTACTTGTTC
CCCGAGACAAAAGGATTATCATTAGAAGAAATGGGATCTGTATTTGACGACAAATCATCT
ATTTTCTCTTACCACGCTTCAGGAAGTGTTGGAGAGGGCGctagcagcagcagtattCGG
AACTATGGTGCAATCTCTGAAAGAAGACTCTCGGGCACACCCAACAATATTGACTCACCA
CAACTTGATAACAGTGTTCAAACCGCAGCATCGATGCAGAGAAACCCAGCAACCATGCGT
CCAGAATTGGACAATATAATTACTGGTGCTAGTGCAAATCTCATACCTACATTACAGTCG
GGCCCTGGCTCAGGTCCTGGCTCTGGCTCAGGTTCAGGTTCAGCTTCTAACTTGGGTACT
GGTCTGTCTGGCAATATAAAGCCAATCAAATCAGATGCCGGGTCCATTTCATCAGAAGGT
TTGCCCGATGCAAATGCAATCATCCAAGAGATTGAGCCACCATCACTAGGTGACATATTG
AAATTCAAGGCCCAAGAGGCCAAAAAGCCATACTTTTTGACTAAATGGTGGCTGTATAAA
GATGAATCCAAACCATCAGAAGTTGATGAACATAGTAGATTAGTTTAG
>Lodelongis3295_famOG0000009 Lodelongis3295
ATGTCGTATAATCCATTACTGAATGACCCTTTCCGCGATCAAGAGCTGTCGCTTTTAGCC
ATTGAACAACCCAATACTGTTCAAATAGAGCCAGATACTTTACAGAACAATGATCACAAA
CCAGACACTGCTCATGACAGTAACCCTAGTGAACCTGCGAGTGGTTCAAGTGCAGGTGAA
CCAACAGACGAATCTAACCACTCTGAAGACGATGACGAGACATTCGATCCGATCCAATTC
AAACAATCAGAAGATTTGGAACGCACAAGTTTAGACTCGTATACCGATGAGTTTGGTAAC
TCCTATGATCATGTTGATTTCGATAATAAACGCTATACATCGAAATTGAGATTCAAAGGC
ACAAAGTTGGTGTACTTTACCTCGGCGTTTGTTAGTTTGTTTGTGAGTTTGTTTGGATAT
GAACAAGGTGTATGCAGTGGAATATTAGCCTTTGATACTTTTAACGGGTACTTCAACACT
CCACTGGCAGCGATCATTGGCCTAGTTATCTCAATATTGGAGATTGGTGCCATGGTGAGT
TCAATCTTGGTTGCCAAGATATCGGATAattttggaagaaaaagaactatATTGTTGGGT
ACATTTGTATTCATGATTGGTGGATGCTTACAAACGTTTTGTCCCAATATGTTTGTATTC
GCTATTGGTAGAGTGTTTAGTGGATTTGGCGTTGGTATCTTGTCTACTATTGTTCCTTCA
TACCAATGTGAGATCAGTCCCAGTGAAGAAAGAGGCAAATTGGTTTGCGGCGAGTTTACA
GGTAATATTACTGGGTATGCATTGAGTGTATGGGTTGATTATTTCTGTTATTTTATCCAG
GATATTGGCGATACTAGAACCAAGCCTCATCTGTTTTTGGCCAATTTGAGTTGGAGATTA
CCTTTATTTATCCAGGTTGCTATTGCGtttgtcttgtttcttgGTGGATTCTTTATCGTT
GAGAGTCCTCGTTGGCTTTTGGATAACGATATGGATCAACAGGGTTTCAATGTATTGAGT
TTGCTATACGACTCGCACATGCTGAGTAATAAGCCCAAAACTGAGTTTTTCATGATCAAA
AATTCAATCTTACAAGAGAGGAAACTTACACCAAAGTCAGAACGTACGTGGAGACATCTC
TTGACACATTACAAGCGTcgtgtttttgttgcttgtTCGTCCTTGATCTTTGCTCAATTG
AATGGTATCAATATTATTTCATATTATGCACCGTTGGTGTTTCTTGAAGCGGGCTTCAAT
GATTCAGGTGCTTTATTGATGACTGGGATCAATGGTATAATCTATCTCTTGTCGACTATT
CCACCCTGGTTCTTGGTGGACAAATGGGGCCGTCGTCCTATTTTGATTACTAGTGGTATT
GCAATGGGTATTTGTCTTACCTTAGTGTCAATATTTATGTTATTAAACAGATCCTACACA
CCATCGGTTGTTGCAGTATTGGTGATCATCTACAATGCCtcatttggttttggttttgga
cCTATCCCCTTTTTGTTATCTGGGGAATCGTACCCTTTGTCTGTCCGTTCCAAAGGTGTT
TCCTTGGCTGTTTCATGCAATTGGCTCAGTAATTTTATTGTTGGTTTATTAGCACCAATA
TTGAGACAAAACATTAAATGGGCGACTTATTTGTTCCCTGCTGGGTCGTGTGTTATTAGT
GTTGTATGTGTTGTATTGTTTTACCCAGAGACCAAGGGAATTGAATTGGAGGAGATTGAT
GAAGTGTTTGATGATTTTTACTCAGTGCTGCCGATGAAACGGACTATTGGTAGTTTTGCC
AGATTTGCTagtaaaatcaaaagacggaaaaataagaataagcATAAGATTAAGGGaatt
aaaataaaggaTAAACAAGGGAGAAGGATGAATGCTGCATATAATAGACTAGTGGAGGAA
GaggcagcagcagcagcaggaGGAGCAGCAGGAGGAGTGGAAGACGATGAAGAGAGGTTG
CATTTACAACAATATAGACAAGAACGTAGTGGAATAGGTGGATACGGGcgtaaaggaaaa
agagattggTTAAAAAGGCACGGTGGCTCTAATGGGGATGACGATGCTACACTTGAGATG
GAGGCCTTGAATAACATGGATTATGAGCATGACGATCGTTGA
>Lodelongis3826_famOG0000009 Lodelongis3826
ATGTcttcaaaaattgaaagggCCTTTTCAGGTCCAGCTTTgagcatcaacaacttctTA
GACAAGATGCCCAAAATTTACAATGTCTATTTCATTGCCAGTATATCCACCATTGCTGGT
ATGATGTTTGGTTTCGATATCTCCTCGATGTCGGCCTTTGTTGGTCAAGACGCGTACTTG
AACTACTTCAACAGCCCGGGCTCAGATATGCAAGGTTTCATCACCTCGGCAATGGCCTTG
GGTTCCTTCTTTGGTTCCCTCGCTTCCACATTCGTTTCAGAACCATTCGGTAGAAGATTA
TCATTGTTGACTTGTTCGTTCTTCTGGATGGTTGGTGCTGCCATTCAATCCTCTTCCCAA
AACAGAGCTCAGTTGATCATTGGTCGTATCATTTccggtgttggtgttggttttggttcA
TCTGTTGCTACTATTTACGGAGCTGAGTTGGCACCAAGAAAAATTAGAGGTTTAATCGGA
GGTTTGTTCCAATTCAGTGTCACCCTCGGTATCATGATCATGTTCTACATCTCATACGGT
TTGGGTCAAATCAATGGCACTGCCTCATTCAGAATCGCTTGGGGTATCCAAATCGTTCCT
GGTTTGCTCTTATTCCTTGGATGTCTCATCATTCCTGAATCTCCTCGTTGGTTGGCCAAA
CAAGGTCAATGGGAAAAGGCTGAGTTTATTGTCTCCAAGATTCAAGCTAAGGGTGACAGA
GAGAACCCAGATGTCTTGATTGAAATCACCGAAATCAAGGACCAATTGTTAATTGAAGAC
CAAGCCAAGTCGGTCAGTTACGCTACCTTgttcaagaagaaataCATCTTGAGAACCTTC
ACTGCCGTTTTCGCTCAAATCTGGCAACAATTGACAGGTATGAATGTTATGATGTACTAT
ATCGTCTACTTGTTCATGATGGCTGGTAAGACTGGTAACACAAACTTGGTTGCCTCATCT
ATTCAATACGTGCTTAACGTCGTCGCCACTGTGCCAGCATTGTTCCTTGTTGACAAAATC
GGTAGAAGAAAGTTGTTGATTGGTGGTGCAgttatgatgatgattttccaatttggtCTT
GCTGGTATCTTGGGTGCTCACTCCAAGCCATGGCCAGATTCAGGTAATGAATCCGTCACT
ATTCAAATCCCACTCAGTGACAAAAGAGCTTCTGAAGGTGCCATTGCTTGTTCCTACTTG
TTTGTCTGTAGTTTCGCCATGTCATGGGGTGTCGGTATCTGGATCTACTGTTCTGAAGTC
TGGGGAAACAACCGTATCTCACAAAGAGGTAACTCACTCTCAACTTCGGCCAACTGGATT
CTCAACTTTGCCATTGCCATGTACACTCCTTCCGGCTTTGCCAACATCAACTGGAGAACA
TACATTATCTATGGTGTCTTTTGCTTGGCCATGGCTATCCACGTCTTTTTCGGTTTCCCA
GAAACCAAAGGTAAGCGTTTGGAGGAAATTGGTCAAATGTGGGATGAAAAGGTGCCTGCT
TGGAGATCTTCCTCATGGCAACCAACCATTCCTATTGCTTCAGATGCTGAAATTGCAAGA
AAGTTGAGTGTTGAGCACAAGGAAGATGGTGAATTAATGGAGCAAGACACTAATTCTGAA
GAGAAAATTTAA
>Lodelongis3827_famOG0000009 Lodelongis3827
ATGTCTTCCAAAATTGAAAGGGTCTTTTCAGGTCCAGCTTTgagcatcaacaacttctTA
GATAGGATGCCCAAAATCTACAATGTCTATTTCATTGCCAGTATATCCACCATTGCTGGT
ATGATGTTTGGTTTCGATATCTCCTCGATGTCGGCCTTTGTCAGTCAGGATGCCTACTTA
AAGTATTTTAACAGCCCAGGCTCAGATATGCAAGGTTTCATCACCTCGGCAATGGCCTTG
GGTTCCTTCTTTGGTTCCCTCGCTTCCACATTCGTTTCAGAACCATTCGGTAGAAGATTA
TCGTTGTTGACCTGTTCGTTCTTCTGGATGGTCGGTGCTGCCATTCAATCCTCTTCCCAA
AACAGAGCTCAGTTGATCATTGGTCGTATCATTTccggtgttggtgttggttttggttcA
TCTGTTGCCCCAATATATGGTTCAGAATTATCACCAAGAAAAATTAGAGGTTTAATTGGA
GGGTTTTTCCAATTCAGTGTCACCCTCGGTATCATGATCATGTTCTACATCTCATACGGT
TTGGGTCAAATCAATGGCACTGCCTCATTCAGAATCGCTTGGGGTATCCAAATCGTTCCT
GGTATGCTCTTGTTCCTTGGATGTCTCATCATCCCTGAATCTCCTCGTTGGTTGGCCAAA
CAAGATCAATGGGAAAAGGCGGAGTATATAGTCGCAAAGATTCAAGCTAAAGGTGACAGA
GAAGATCCAGATGTCTTGATTGAAATCACCGAAATTAAGGACCAATTGTTGATTGAAGAC
CAAGCCAAGTCGGTCAGTTACGCTACTTtgtcaaaaagaaatacatcTTGA
>Lodelongis3828_famOG0000009 Lodelongis3828
ATGAtgattttccaatttggtCTTGCTGGTATCTTGGGTGCTCACTCCAAGCCATGGCCA
GATTCAGGTAGTGAAACAGTCACTATTCAAATCCCACTCAGTGACAAAAGAGCTTCTGAA
GGTGCCATTGCTTGTTCCTACTTGTTTGTCTGTAGTTTCGCCATGTCATGGGGTGTCGGT
ATCTGGATCTACTGTTCTGAAGTCTGGGGAAACAACCGTATCTCACAAAGAGGTAACTCA
CTCTCAACTTCGGCCAACTGGATTCTCAACTTTGCCATTGCCATGTACACTCCTTCCGGC
TTTGCCAACATCAACTGGAGAACATACATTATCTATGGTGTCTTTTGCTTGGCCATGGCT
ATCCATGTCTTTTTGGGTTTCCCAGAAACCAAAGGTAAGCGTTTGGAGGAAATTGGTCAA
ATGTGGGATGAAAAGGTGCCTGCTTGGAGATCTTCCTCATGGCAACCAACCATTCCTATT
GCTTCAGATGCTGAACTTGCTAGAAAACTAAGTGTTGAGCACAAGGAAGATGGTGAATTA
ATGGAGCGCGATACCAACTCTGAAGAGAAGGTTTAG
>Vanpolyspo217_famOG0000009 Vanpolyspo217
ATGAGTAAGTATAATACAGTGCTCAGTTATGTATTGGGTAAAAATACCACGTTTAGAGGG
AAAATATATGACAGATTTCCAAAGGTTTACAATATTATTGTCATTGGTTTCGTGGCAAGC
ATTTCAGGTCTGATGTTTGGGTTCGATATATCTTCTATGTCATCCATGATTGGTACACAG
GCTTATAAAACATATTTCCATAATCCAGACTCTACCAGACAAGGTGGTATAACATCTGCA
ATGGCAGGTGGATCAGTTTTGGGCTCCATTCTATCTCCAATTTACTCTGACGCCTATGGT
AGAAGAGTGTCTCTTCATGTTTGTGCTGTCCTCTGGCTTATTGGTTCAACACTACAATGT
GCTGCTCAAGATGTTGCTATGCTAGTAGTAGGCAGATTAATTGCTGGTATTGGTATAGGT
TTTGGTGTTGGCACTGCTCCAGTTTATTGTGCTGAAATTGCGCCACCAAAAATCAGAGGT
GCCATTGCCGGTATTTTCCAACTATCAGTTGTTTTAGGTATTTTAATACTATATTACATT
GGATATGGGGCTCATTTTATTCAATCCACCGCAGCTTTCAGAGTTACTTGGGGTATTGAA
CTTGCTCCAGGTTTAGCATTATTGGTATGTACTTTTTTCCTGCCAGAATCACCAAGATGG
TTGGCTAACAAAAATAGATGGGAAGAAGCTACTTTTAACATTTGTAAAATGAATCATACC
AGCCCTGAAAATATCTCTGAAGAAGTTGCAATTCAACTACAAGCAATGAAGGATCAAGTA
ATGAATGACAAAGAGGCCGCAAACTTCACATATCGTGATATGCTAAGAAAAAAGACAATC
AGAAAAACTATTGTTGGTATGTCAGCACACATGTGGCAACAATTATCTGGTATTAATGTT
ATGAATTATTATGTGGTCTATATCTTCGAAATGGCTGGTTATCGTGGTGATGCTGCTTTA
ATTGCTGGGTCTATTCATTACTGTCTGAATGTTGGTATGACagtaatttctttatttatc
aTTGATAGAGTTGGTAGAAGGCCACTTTTACTTATTGGCGGGCCATTAATGTTTACGTGG
CTTTTTGCTGTAGCTGGTACCTTGGCAGTCCACTCGGTGCCTGTTCCTGGAGGTGTAAAT
GGAAACCCAACTGTCAGTATCAGTATCCCTGAAGATGACAAATCTGCCGCTAAAGGTGTA
ATTGCTTGTTGCTTTTTATTTGTTGCTACATTTGCAGTGACATGGGGTACTGGTGTGTGG
GTCTATAGTAcagaaatatataataaccTTGAAAGAGCAAAGGGTGGCTCATTGTCTGCT
TCTATGAATATGTTGTTCAATTTCTCAATTGGTTTATTTGTTCCTCCAGCATTTAGAAGT
ATTACATGGAAAacatatattatatttgggGTCTTCACAGTTGTTGGCACCATTCATGCA
TTTTTCATGTTCCCTGAAACCAAGGGTAAGACattagaagaaattgatcaaATGTGGGCC
GCAAATATCCCAGCCTGGAGATCAGCTTCATGGAGGCCACCATCACAAATCGATGTTGAC
CTCACATCTCATGTATTGGATGAAAGTTCCTCTGAGATTATAGAAGACGACAACAAGGAA
ACCGACAAACCTATGGTAACTCATATTGAAGATACAGAATTGGGCAGTAGCTCCTTCTAA
>Vanpolyspo218_famOG0000009 Vanpolyspo218
ATGGGTAGTTTCAAGGACACTATTCTtatgaaaaatatcaagTATGAAGGCAAACTATAT
GAAAGATTCCCCAAAATTTACAACATTTATGTCATTGGTTTCGTTTCCTGTATCTCTGGT
CTAATGTTTGGCTTTGATATTTCATCTATGTCATCTATGATTGGTACTGACGCTTACAAA
CAATACTTTGGATCTCCAGATGCTACTAAACAAGGTGGTATCACTTCTTCTATGGCTGCC
GGTTCATTTGTTGGTTCCTTGCTGTCACCTTTATTTTCTGACGTTTTTGGTAGAAGAGTG
TCACTTCACATTTGTTCAACTTTCTGGCTTATCGGTGCCACCTTACAATGTGCTTCTCAA
GATCTTGCAATGTTGGTAGTTGGCAGATTAGTGTCTGGTATTGGTATTGGGTTTGGCTCT
GCTGTAGCCCCAGTTTACTGTTCTGAAGTCGCACCTCCAAAAATCAGAGGTGCCATTGCT
GGTCTTTTCCAATTATCTGTCACCCTTGGTATCCTTATCCTATACTACGTTGGTTATGGT
GCCCATTTTATTACATCTGCTTCATCTTTCAGACTAACTTGGGGCATTCAATTAGTTCCA
GGGTTTGTATTGTTAGTAGCGACTTTTTTCTTGCCTGAATCACCAAGATGGTTGGCTAAC
AAGGGATTCTGGGAGAAAGCAACCTACAATATCTGTAGAATTAATAATACGGATCCTGAT
AATATTTCTGAAGAAGTTGCCATTCAACTAGAAGAGATGAACACTCAAGTAATGGACGAT
AAAGAAGCTGATTCGTTCACTTACGCTAATCTATTCAGAAAGAAGACTATCAAGAAGACT
ATAGTTGGTATGTCTGCTCAAATGTGGCAACAACTTTCTGGTATTAATGTTATGATGTAT
TATATTGTTTATATTTTCCAAATGGCTGGTTATTCAGGGAATGCAGTATTGGTGTCAGGG
TCTATCAactatattttaaatgtCGCTATGACCATTCCAGCGTTATTTGTTATCGACAAG
CTTGGTAGAAGACCTATTTTAATAGTTGGTGGTATCTTGATGTTTGTTTGGTTATTTGCT
GTCGCAGGTTTATTGTCTGTTTACTCTGTACCTGTCCCAGGTGGTGTTGGTGGTAATGAA
ACAGTTAACATCATGATCCCTGATAATCATAAACATGCTGCCAAGGGTGTTATTGCCTGT
TGTTACTTATTCGTTTGTACTTTTGCTCCAACATGGGGTATTGGTATTTGGATTTACTGT
TCTGAAATTTTCAACAACAGCGAGAGAGCAAAGGGTTCTTCATTGTCAGCAGCTGTTAAC
TGGATCTTTAATTTTGCCTTGGGTTTATTTGTTCCAAGTGCATTCCAAAATATTACTTGG
AAAACATATCTGATGTTTGGTATTTTCTCGGTTGCACTAACTATTCATACATTTTTAATG
TTCCCTGAAACCAAGGGTAAGACATTGgaagaaattgatcaaATGTGGGAAGCAAATATC
CCAGCCTGGAGATCAGCTTCATGGAAACCAACATTGCCATCCCATCTTCATGATGACTTT
AAGAACTTACACACTGGAGAAAGTTCATCTAATTTTGTAGAGGATGATGGAAAGGCAGAA
ATGGAAAAGCCAGTAGTTGACCATATCGAAAGCACCGACAAATCGTTGTAA
>Vanpolyspo838_famOG0000009 Vanpolyspo838
CTATTACCAGAATCACCAAGATGGTTAGCAAATAGAAACAGATGGGATGAGGCAACCTAC
AATATTTGTAGAATTAATAAAACCGATATCCATAATATTTCTGAAGAAGTCGCAATTCAA
CTTGAAGAGATGAAAATACAAGTTTCAAATGACAAAGAGGCTGAAATGTTTTCTTATCTT
GATTTATTTAGAAAGAAAACTCTTCGAAAGACTATTGTCGGGATGTCAGCTCAAATGTGG
CAACAATTATCTGGTATTAATgtaatgaattattatattgtttATATCTTCGAAATGGCC
GGTTATACAGGGAACACTGCATTGGTGGCTGGATCTATCAACTATTGTGTTAATTTAGGT
ATGacaataatttcattatttgttgTTGACAGAATAGGAAGAAGACCACTTTTGGTGATT
GGGGGAATGTTTATGTGTGGATGGATATTTGCCGTTGCTGGTATACTAGCAGTCCATTCT
GTTCGAGTCCCTGGCGGTGTTGATGGGGACCCTACAGTTAGTATTTCTATCCCTGATACA
GACAAACCTGCTGCAAAAGGTGTAATTGCTTGTTGCTATTTGTTTGTGGGTACTTTTGCA
GTTACATGGGGTACTGGGATTTGGGTTTATTGTTCCGAAATTTTTAGTAATACAGAAAGA
GCCAAAGGTGCCTCTATATCTGCCACTATGAATTcaatcttcaatttttctaTTGGTTTG
TTTGTTCCAAGTGCATTTGAGAATATTACATGGAAAACATATATAGTATTTGGTGTGTTC
TCAGTCGTTGGGACGATCCACGCATTTTTGATGTTCCCAGAGACCAAAGGTAAAACCCTG
GAAGAAATCGATCAAATGTGGGATGCAAAAATTCCAGCTTGGAGGACTTCCTCTTGGAAA
CCAATTATACCAACCAATGTTGTACATGATGGATTCAACATCAACTCAACAGAAGAAAGT
TCTTCTAACATGcttgatgaagatgatgttaataaagaaatagaGAAACCAGATACCAAT
CACATAGAGGATGCTGGAACAAATTCCCTCTAA
>Vanpolyspo4690_famOG0000009 Vanpolyspo4690
ATGGAGTGGTTTCCCATTTATAATGCCGGCAAACTGTGCAGTATTGAACCTACTTATCAG
TTAACTagtataaatttaattatctCTATAGCAACTTTTACCACTGGGATGGATATTACA
TCTTTGATTGTATTTCTGGATAAACCGCagtttttgaattattttggTGTTCCAAATGCT
TTGGAACAAGGTTTGCTCGTTGGTTCGAATCCAATGGGTGCTCTTTTGGGCTGTATCCTT
TATGCCATTCTAGTGGCTAGGATGGGTCGCGTCACAATGTTTCGTTTCGGTACACTTTTA
TGGATCGTAGGTTCTATTATTGGCATCACATCTGTAGCGTTATGGATGGTAGTTCTATCA
AGGCTCATTAAAGGCTTGACAGTGGGGATGTTTTCTATACTGGTCGTGGCCTATGCAAGT
GAAGTATTCCCCAAGAGAGGGAAAGGTAAAGCAATGGCTTTTACCCATTTGACACATACA
GCTTCTATTGTGGTTATTTATTATGCTAGTGTCTGGTCAACTGTTTTGAAATCACATTAT
TCGTTCAAGCTTGTATGGGGGGTGGAAATCATTCCttcattgatttttttgatattttca
atttggCTACCTGAATCACCTCAATGGTTGACTGTACATGGGAATTATTCAAAAGCAGAA
GCAGTACAAAATAAGATTGCTGAAACTTATAAACCAAATAACAAATCGTTAGTCAttcca
aaattaaataagatAGACTTGGCAACTCTTTATGGAGATGggattaataattttagatAC
ATTGATCTTTTCAGAAGAAATTGTTGGAGACAGACGTTGATGGGATTCTCTCTACAAATG
TTAGTTCAGGTAAGTGGTGTCAATTTCTTGATGTTTTACATTATCTATATCTGTGACATG
TTGGGTTTAGAAGGAAAGGCCAAGACGTTTTCGGCTTCCGTaccatattttattaatatg
atATTGAGTTCTTTACCAATAACTTACTTGGATAAAGTTGGAAGGAGAGATATAACTGCT
GCTGGTTCCTTCCCACTTtgtttaataatgatagcAATTGGTATATTTATGGCAATTGAT
GGACATGAAGTTGAGCCAGAAGTTCAAAATTTGGGAGTGAATTGGGTTGTCAATGCTCAT
GGTGGACCAATTATATTAGGATtatgttttctttttatttcaatttttgctCTAACTCTG
TCATGTGGACCTTGGATATATACTAATGAATTATTACCAACAAGAGCAAAACCAAAGGGT
TTTGCGCTATGTATGTTGACTGGTTGGACAGTTAATTTTATACTGACACTTTTAGGACCT
TTGATGATTCTACATTTGAAATGGGCAACatttgtattgtttggTGCGATGACATTTGTG
ATTTCTGTCTTCGTCGTTGCACTGTTCCCAGAGACTAAAGATTTGGATAATGACGTAATA
GATAATTTATATGGGAACTATAATCAAAAGGAAAAGAACAGTTGTTCCAAATTAGAAAAG
GCATCGTCATATCCAGCTACCCCTAAAACTTCAACCGAACCATTTGGACCAATTATTATG
AATGAATTTGACGATAGTtctaatgaattaaaatcGACATAG
>Sacmikatae239_famOG0000009 Sacmikatae239
atgagaCCTCCACTAAGCATGTCACGTTCAAATAAACCACTTTCTCAAGAAGCTGAAAGC
TCGGCGCATATCGATAGAGCACATCAACGGGCACAGGATTTCAACAGTAAACAGAATGAT
ACGGCACTCACTTCATTGCCTCACAAGAACCCTGACATATTCAGGTTTGAAAATAACACT
ACGGCTCATAGCTCACGTCGTGGTTCTCTATACAGAGATAGCGACGCTACTGTCGTTTTG
CCGCTCTCTGAACATACCCCTAGATTATCAATGGACGATCCGTACCGCCAATTATTGCAA
CAGGCTGAGATCTCGCAACTACgaagtaagaaaaaaagacattCCAGTCGAACCTTGCGA
GTTTcatttatattatttgtGGTGTTAGTTTCGTCATTATCAGGTCTGGACCAGGGTCTC
ATATCTGGTAACGTTGTGACGCTATCATTCCAGAAGTATTTTCATTACCCACTGACTTCT
TCATTAGGCAATATTGTGAGTGTTGTTAATTTGGGTGCTCTCATGGCGTCTTTGTTTGTA
TACTCCGGCATCCTGGAGACTTATagcaggaaaaaaatgcttcaAATAAGCACAATGATA
TACTTTTGGGGTGCTATTATTCAAGTCCTAGCTCTAAATCAATGGTGTTTACTATTGGGA
AGGTTTGTACTCGGAGTAGGTATGGGGTTTGCCTTTGCTATGGCAGTAATTTATCAATTC
GAGTTTCCTCTTCCATATATAAGAAAACGGACATTTATTTCCATTCAATGTGTGTCTAGT
GTCATTGCATATTCATTCGGAATTTGGGTTAATTGCGCTTTCAGATATTTGAACCTTACA
TGGAAATATCCTTTGTCAACACATGTTTTTTTCGGGATAGTACTGAATCTAATGTCGTTC
TACCTGATATTAGAATCTCCAACCTGgcttttaaaaaagaaaaatgatgTGGAGGCGTTA
GTTTTAACATCAaatatatttgatgattGTGATTTCGAGGGAAAACAAACTCAGTTGAAA
TTTAGAACTCTCAAAAGAGACATACTACTAAAGTCACACCTTCAAAAGAACACCTATCCT
TACGCttatattttgaaggatttttctttaataataaaaatattgatatGTTTCCAGTTG
CTTACAAGATTGAATGGTGTCGATGTCTTCTTATACTACTCACCTTTAATATTGCAACAA
ATGGGAAGgggagaaagaaaatctatTTATTTAACAGGACTCAATGCTTTGATTTACGTT
ATCGTGATATCAGCATATTACCCTTTCATATTACGGAAACGTAAAGAGAAAACGAACGTG
ATATTGGGTTCAATTGTGATGTGTGGACTTTTGTTCATCATATCATGTATGGACTGGCTT
CCCAAGAATACGACGAAGTATATTTCAATTCTGTTTTTCGTATTTCTTGTCACACACTTC
ATTAGTTGGGACTCTATAGGATGGACTATGATCATTGAACTCCTGCCCCACTTATCACAA
GCTCCGGTAATACTGCTGCTCTCAAACTTTTATtggtttttcaaatggttTACCAGTTTA
ATAACACCTATACTTATTGACCGCTTGTCTTGGAGTTTCTATCTTATTCCATCCCTATCT
TCCTTTATTTCAATTGTATTTGTGTTGAAATCCTTCCCTATCGTGAACGGAGATGAGAGA
CTGGTTTCTGATGGTGAATCTGCTGAAAATGTTAGCGACAACTCTGATGTTGTGTTTTGT
GATACTGATTCTGACTTCTCATCTTCGCCATCCTTCTCTGCTTACCAGATAAATACTTTG
GGAAGCAGcattaaacaaaataacCAAGCATACTCGTCAATTCCAAACGATCCAATTTTA
CCTAAGGACGGAGACGTATCAAACCAGGCTCAAGGAGCTGAACCAAATGTTTATTTCATT
ACATCTGATTCAGGGCCCTCAAGGACAGGGGAATTTTTTAGCTTTCATAATAGAACAGAT
CCAGATATTAAGGAGGACGTTGCTGCAAATCAACCGAATTCAAGTAGGGACCAAAATTCA
CCTGGAGACATGGCAGCTGCTTAA
>Sacmikatae1282_famOG0000009 Sacmikatae1282
ATGCCGAAAGTCAAAATTGCGAAATCTTACGAAGTCGCTAAAATCACGGCAATATTAACG
CTAGTAGGATTTATAATGGGTCTTGAAGTGCCGTCATTAGCAACTTTTCTCACAAACAAA
ACATTCAACGAATATTTCAGGTATCCAACGCCATTACAACAAGGTTTACTCATGGGGTCC
ACTCCCCTGGGTGGTATCATAGGATGTTTGATCTACTGCGCGATGAATGATAGGTTCAGT
AGAATTTACCAATTTCAAACGGGAATAATAATTTGGAATGTGGTTACATTGctgaatttc
tttatttggAACATATTGGGTTTACTGATTTGTCGTATGATCAAGGGTATGATActtgga
aatttttcaattttggTAGCTTCCTACGCCAATGAAGTTATTCCTCGCGGCAAACGTGGC
AGTACAATGAGTTACATTCAGTTGTGTTTAACTGCCGGAATTCTTGTTATGCATTATTTG
TGCATTGCACTGAGTTTATGGGATTCTCATTTTGCGTTCCGTATAGCATGGTGCATAGGG
ATTGTTCCTGGAATAGTGTTCTGGGTGGCTAGTTGTGCTCTACCTGAATCTTATCATTGG
CTAGTATTGCACGGAGAGATGAGTAAGGCTCAGGAAATTCAGCACAATTTAGCCAAAAAG
TTCAATGAAAGCCAACCAAGAGATGCAGTTCCTGAAATGAGTAAGATTGAATTAGCAGGA
GATTTTTGGATTGGAGTTAAcgatttgaatttttccaaaaaattaCCTCGGGGTTCGTTG
AAGCCTTTGATTCTTGGAATGACTTTACAGTTATTGATTCAATTTAGTGGCATTAATATC
ATCCTTGGTTACATCACATATATTTGCGAAATTGTGGGGCTTGAGGGCAATGTGAAACTC
TTTACAAGCTCCATACCATATTTCATTAACATGGTTTTGAGCTTGTTGCCTATCACATTC
ATTGACTACACAAGTAGGAAACTGATCACCCTGTTGGGCGGTTTCCCCATTAGTGGGTTG
CTAATTACAATCGGCGTGTTATTTGTCAAATATGGCCAAGATACCACGCCGATCGATGGT
AATAAAAGTTTAGTTTGGTCAATTGGAGAAAACCCATTTGTGGGAGGGTGGATTTTGACT
CTATGCTTTCtaattgttggaatattTGCGATGAGTCTTTCTAGTATACCATGGATTTAC
ACGAATGAAATGTTACCGTCGCGGGTAAAAGTTAAAGGGTTTGCTATATGTGTGACGTTT
GGATGGTTGGGTAACTTCATATTAACGTTTCTCTGCCCCGTGATGATTGAAACATTGAAA
GGCACAACGTTTATAATATTTGGATCTTTAACGTTTATCATATCACTTATCGTTTTAATT
TGGTTCCCAGAGACAAAGGGCATGAGTATGGAAGACATcgataaattttttgaatttgaa
aacaaagaaaacaccAATTTGCATGAGGAAAAGAGTATCAAGACACCAAATTCGAATTTC
AATATGGGTTCTACAAGGTCTTCTGAAGAAGGAGAATTGCACAAACcaataaaattaaaa
agCGACGAAGAGATGATTATATGA
>Sacmikatae3480_famOG0000009 Sacmikatae3480
ATGAAGGTTTCAAAAGTATCTAAGattaaaggaaaatttATAAGCAGAACCAGTCATTGG
GGATTAACAGGTCAGAAGTTGCGGTATTTTATCACCATTGCGTCCATGACGGGTTTCTCA
TTGTTTGGATACGACCAAGGATTAATGGCAAGTTTAATCACTGGTAAACAATTCAACTAC
GAATTTCCAGctacaaaagaaaacggTGACCATGACAGACATGCAACTGTAGTGCAAGGT
GCAACTACTTCCTGTTATGAATTAGGTTGTTTTGTAGGTTCATTGTTTGTTATGTTTTAT
GGTGAAAGAATCGGTAGAAAGCCGTTAATCCTTTTGGGGTCTATAATAACTATTATAGGT
GCTATTATCTCCACATGTGCATTTCGTGGCTACTGGGCATTGGGTCAGTTTATCGTCGGG
AGAGTTGTCACAGGTGTTGGTACGGGCTTAAATACTTCCACTATTCCCGTTTGGCAATCT
GAGATGTCTAAGCCAGAAAATAGAGGTTTGCTAGTTAATCTAGAAGGTTCTACAATCGCA
TTCGGTACCATGATCGCTTACTGGATTGACTTTGGATTGTCATACACAAATAGCTCCGTT
CAATGGAGATTTCCCGTATCGATGCAAATCGTTTTTGCCCTGTTCCTACTTGCTTTCATG
ATTAATTTACCTGAGTCACCTCGTTGGTTGATTTCTCAGAGTCGAACTGAAGAAGCACGC
TATCTGGTGGGAACGCTAGACGATGCAGATCCAAATGACGAAGAAGTTATCACAGAAGTT
GCTATGCTTCACGACGCTGTCAACAGGACCAAACACGAAAAGCATTCTTTGTCTAGTTTG
TTCTCCAGAGGCAAATCCCAAAATTTACAAAGAGCCTTGATTGCAGCTTCAAcacaattt
tttcagcagTTTACTGGTTGTAACGCTGCCATATACTATTCTACTGTGCTATTCAACAAG
ACAATTAAACTAGATTATAGATTATCAATGATTATAGGTGGTGTCTTCGCAACAATCTAT
GCCTTATCTACTATCGGTTCGTTCTTTTTGATAGAAAAGCTAGGTAGACGTAAGCTATTT
TTATTAGGTGCCACAGGCCAAGCTGTTTCATTCACAATTACATTCGCATGCCTGGTTAAA
GAGAATAAAGAGAATGCAAGAGGTGCCGCCGTCGGTctatttttgttcattaCGTTCTTC
GGTTTATCCTTGTTATCATTGCCATGGATATATCCACCAGAAATTGCATCAATGAAAGTT
CGTGCATCAACAAACGCTTTCTCTACATGCACTAATTGGCTGTGTAACTTTGCTGTGGTT
ATGTTCACCCCCATTTTTATCGGACAGTCCGGATGGGGTTGCTACTTATTCTTTGCTGTT
ATGAATTATCTGTACATTCCagttattttctttttctaccCTGAAACTGCAGGTAGAAGt
ttagaagaaatagataTTATCTTTGCTAAAGCCTATGAAGATGGTACTCAACCATGGAGA
GTCGCAAATCTCCTACCTAAATTGTCGTTACAAGAGGTCGAAGATCATGCCAATGCTTTG
GGCTCGTACGACGACGAGATGGAAAAGGATGATTTTGCTGAAGATAGACTTGAGGATACA
TACAACCAAATGAAcggtgataactcatctaGTTCTTCAAAcattaaaaatgaagacaCA
GTTAATGATAAGGCAACTTCAGAAAACTGA
>Sacbayanus1236_famOG0000009 Sacbayanus1236
ATGAAGGAATCAAAAGTATCTAAGATTAAGGCCAGATTTATCAATAGAACCAGTCATTGG
GGGCTGACGGGCCAGAGGCTGCGGTACTTCATCACTATCACGTCTATGGTAGGTTTCTCC
CTGTTTGGATACGACCAAGGGTTGATGGCCAGTCTGATTACTGGTAAACAGTTTAATTAT
GAATTTCCCGCTACGAAAGAAAACGGCGACCATGACAGACACGCAACCGTTGTGCAGGGC
GCTACTACCTCTTGTTATGAATTGGGTTGTTTTGCAGGCTCGTTGTTTGTTATGTTCTAC
GGTGAAAGGATTGGTAGGAAACCACTTATCCTGATGGGTTCTATTATCACTATTGTCGGT
GCGACTATCTCTACATCCGCTTTCCGTGACTACTGGGCATTGGGCCAGTTTATTATTGGG
AGAGTTGTTACGGGTGTTGGTACGGGTTTGAATACCTCTACCATTCCTGTTTGGCAATCC
GAAATGTCCAAGGCAGAAAATAGAGGTTTGCTGGTTAATTTGGAGGGTTCTACTATTGCG
TTTGGTACGATGATTGCTTATTGGATTGATTTTGGGTTTTCTTACATAAATTCTTCTGTT
CAATGGAGATTCCCCGTATCGATGCAGATTGTTTTTGCCCTCATTCTCTTTGCTTTCATG
ATTAATCTACCTGAATCACCACGCTGGTTGATTTCCCAAAGTCGAACTGAAGAGGCTCGT
TACTTGGTAGGAACGCTAGACGATGCAGACCCCAATGATGAGGAGGTTGTCACAGAAGTT
GCCATGCTTCACGATGCTGTTAACAGGACTAAACACGAGAGTCATTCCTTATCCAATCTG
TTTTCCAGAGGTAAATCCCAAAACTTGCAGAGAGCTTTGATTGCTGCTTCAACCCAGTTT
TTCCAGCAATTCACTGGCTGTAATGCTGCTATATATTATTCTACTGTGTTATTCAACAAG
ACGATCAAACTGGACTATAGGCTATCAATGATTATAGGTGGGGTGTTCTCAACGATCTAT
GCCCTCTCTACTATTGGATCGTTTTTCCTAATCGAAAGATTGGGTAGACGTAAGCTGTTT
TTACTGGGCGCTACAGGCCAAGCAGTTTCATTTACCATCACCTTTGCATGTTTGGTTAAG
GAGAATGAAGCAAATGCAAGAGGTGCTGCTGttggtttgtttttgttcattACGTTCTTT
GGTTTATCTTTGTTATCACTCCCATGGATATATCCCCCAGAAATTGCGTCTATGAAAGTT
CGCGCGTCAACAAATGCTTTTTCCACATGTACCAATTGGTTGTGTAACTTTGCAGTTGTC
ATGTTCACTCCAATATTTATTGAGCAATCAGGGTGGGGCTGTTACTTATTCTTTGCTGTT
ATGAATTATCTGTATATTCCaattatcttcttcttctacccTGAAACTGCTGGTAGAAGT
TTGGAAGAAATCGACATCATCTTTGCTAAGGCTCATGAGGATGGCACTCAACCATGGAGA
GTTGCCAACAACCTGCCTAAGTTATCATTGCAAGAAATCGGTGACCATAGTAACGCCTTT
GGTTCATATGAcgaagaattggaaaaggaagatttTGCTGAAGACAGGGTAGAGGACACT
GACAACCAACTTAATGGCGATAGCTCTTCTAGTTCTaatatagaaaatgaaaacagcTCT
gaaaagtaa
>Sacbayanus2927_famOG0000009 Sacbayanus2927
ATGAAAGCCATGAAGGATATCTTTTGGAGACTTCCCAAGATGCcgaaaatcaaaatcgCA
AAAACTTACGAAGTTGCCAAAATCACGGCAATATTAACCCTTATAGGATTTATCATGGGT
CTCGAAGTTCCGTCATTAGCAACTTTTCTCACAAATAAGACATTCAACGAATATTTTAAG
TACCCAACACCATTGCAACAAGGCCTGCTAATGGGGTCCACACCCCTGGGTGGCATCGCT
GGGTGCCTCGTTTATTGTATGATGAATGATAAATATAGTAGAATTTACCAATTTCAAACG
GGAATAATAATTTGGAATGTAGTTACGGTGTTAAATTTTGGTATCTGGAACATATTAGGT
TTGCTGATTTGTCGAGTGATTAAGGGGATGATACTGGGAAATTTTTCTATCTTGGTGGCT
TCATATGCTAATGAAATTATTCCTCGCGACAAACGTGGTAGTACAATGAGTTATATTCAA
TTGTGTGTAACCATAGGAATTCTCGTAATGCATTACTTGTGTATTGCATTGAGCCTTTGG
AAGTCACATTTTGCGTTCCGTGTGGCATGGTGCATAGGTCTTGTTCCAGGATTAATGTTT
TGGGCAGCTAGCTACGCCTTACCAGAATCCTACCATTGGCTAGTATTGCATGGTCAGATG
AGTAAAGCCCAGGAGATTCAGCACAATTTGgccaaaaaattcaacGAAAGCCAGCCAAGA
GATGCAGTACCGGAAATGAGTAAGATTGAATTGGCGGGAGATTTTTGGATTGGTGTTAAC
GATCtaaatttttgcaaaaaactGCCTCGTGGTTCATTAAAGCCTTTGGTTCTTGGTATG
ACTTTACAATTATTGATTCAGTTCAGTGGTATAAATATCATCCTAGGTTACATCACATAC
ATTTGCGAGATTGTGGGGCTCGAGGGAAATGTGAAGTTGTTCACAAGTTCCATACCGTAC
TTCATTAATATGGTTTTGAGCTTATTACCAATCACGTTTATCGATTACACAAGCAGAAAA
CTAATCACCGTGCTGGGCGGATTCCCTATCAGTGGGCTATTAGTTACTATTGGTGCATTA
TTTGTCAAATATGGTCAAGATACCAAACCGATCGAAGGTAATAAGAGTTTAGTTTGGTCT
ATTGGAGAAAACCCGTTCGTGGGCGGATGGATCTTGACATTGTGCTTTCTGATTGTGGGG
ATATTTGCGATGAGTCTTTCCAGTATACCTTGGATTTACACAAATGAAATGTTGCCGTCA
CGAGTGAAAGTGAAAGGATTTGCCATTTGCATAACATTTGGATGGTTGGGCAACTTTGTA
TTAACGTTTCTTTGTCCTGTGATGATCGAAACGTTGAAGGGCACAACGTTCATAATATTT
GGGGGGTTCACGTTTATAATATCATTgattgttttatttttgttccCAGAGACAAAGGGC
ATGAGTATGGAAGACGTTGATAAGttttttgagtttgaaaACAGAGTGGACCCACATTTG
CATGAGGAGAAGGGCATCAAGACTCCTGATTCGAATTCCAATATCGGCTCCATAAGGTCC
TCGGAAGAGGGAGAATTGCATCAGCCTATTAAATTGAATAGCAACGAAGAGATGATTATT
TGA
>Sacbayanus4252_famOG0000009 Sacbayanus4252
ATGTCACGTTCAAATAAACCGGTTGGTCAAGAAGCTGCTAGTTCGGCGCATATCGATAGA
GCACATCAGTTGGCACAGGATTTTAACAGCAAACAAGATGATACGGCACTAACTTCATTG
CCACACAAGAACCCTGACATATTTAGGTTTGAGAATAATATCACGGCCCATAGCTCACGT
CGTGGTTCACTCTATAGAGATAGTGATGCTACTGTCATTTTGCCACTCTCTGAGCGCTCC
CCTAGATTGTCGATGGACGATCCATACCGCCAATTATTACAACAGGCTGAAATTTCACAG
CTACGaagcaagaaaacaagacaTTCGAGTCGCACTCTTCGAGCCTCCTTTATATTATTT
GTGGTGTTAGTTTCATCGCTGTCAGGGCTGGACCAGGGTCTCATTTCCGGAAACGTTATG
ACACTATCATTTCAGAAATTCTTCCATTACCCATTGACCTCTTCATTAGGTAACATTGTA
AGCGTCGTCAATTTCGGTGCCTTTATGGCGTCTTTGTTCGTGTATTCTGGTGTCTTGGAA
GCTTACAGCAGGAAGAAAATGCTCCAAGTAAGCACAATTACATACTCTTTGGGCGCTTTT
ATCCAGGTTTTTGCTCTAAATCAATGGTACCTACTGTTAGGTAGATTCATACTTGGTGTG
GGTATGGGATTTGCATTTGCCATGATAATAGTTTACCAATTCGAGTTCCCTCTCCCatat
ataagaaaaagaacactTATTTCCATTCAGTGTGTTTCCAATGTTGTTGCATATTCACTA
GGAATTTGGATTAACTGTGCTTTTAGATACTGGGGGTTTGCATGGAAATATCCCCTATCG
ACGCATGTGTTTCTGGGGGTAGCACTAAACTTGATGTCGTTTTACCTAATTTTAGAATCA
CCCACTTGGCTAttaaagcaaaaaaaagatgtgGAAGCATTAGTTTTGATATCGAATATA
TTCGATGATTGCGACTTCgaagaaaatcaaagtCAGTTGAAGTTCagaactttgaaaaga
gatatGCTTCTAAGATCACACctacaaaaaaacacttATCCATATTCATAtatcttcaaa
gatttttctccaataataaaaattctACTAGGTTTCCAATTGTTCACACGACTAAGTGGT
GTTGATGCTTTCTTATACTACTCGCCGCTAATACTACAACAGGTTGGTAGGggagaaaag
aaatcaatcTATCTAACAGGGATAAATGCCTTGGTTTACACTGTGGCGACATTAGCTTAT
TTCCCCATGATACTTCGGAGACGCAAGGAAAAGATGAACGTATTGTTAGGTTCTGTCATT
ATGTGTGTTTTATTATTCACCTTATCTTTTACGGATTGGTTTCCCAAGACTACAACGAGA
TATATATCAATATTGTTCGCCGTATTTCTTCTCACACACTTTATCAGTTGGGATTCTACA
GGATGGATTATGACCATTGAGCTTTTACCCCACTTATCACAGGCCCCGGTAATACTGCTG
CTTTCTAACTTTTACTGGTTCTTTAAATGGTTTGCCAGTTTAATAACACCTATACTTATT
GACCGTCTCTCTTGGAAGTTCTACCTTATTCcatctttgtcttctttcatATCCATAATA
TTCGTGTTAAAAAATTTCCCTATCGAGACTTATGATGAGAGGCTAGATTCTGCTGATGAT
TCTGCTGGCAATAATAGTGCCAACAATGACGATGTTTTTGGCGATAGTGGTTCTGAACTT
TCCTCCTcgccttctttttctgcgTACCAGATAAATACTTTAGGAAGCAGCATTAAGCAA
AACAACCAGGGATACTCATCGATTGAAACCGATCCAGCTATATCCAAGGATAGCGGCATA
CCAAGTCAGCCGGACGGTTCTGCACAAAATGTTTATTTCATTACATCCGATTCCGGGCCA
TCAAGGACCggtgaatttttcagtttccaTAATAGAACTGATTCAACGATCGATAATGTT
AGTAATACTAATGAAGAGCTTTCAAATAGGGAACATAATCCACCTAGCAACATGGTGGCT
GCTTAA
>Lacwaltii1132_famOG0000009 Lacwaltii1132
ATGCCCCAGCGTGAAAGAAGCGTGAGTCCAAAATCTAGGGGCAGGTCTCCCCCTATGATC
CACGAGGGAAACATCAAGGCTCAGAATTTCAACGATCAACACTGCGATACCAATTTGACT
TCCTTGCCCCGCAAAAAACCAGATCTGTACCAGTTTGACACCGGAGACCGTGCGCGTACG
GCAGGCGTGGGCATGCTCTACCAGGACAGCAAAGCCTCTGTTCACAACACTCTCGAACAT
CCTGGGGCCCTCCAAAATTCACATCTAAACCCCGCCCCTTCTAATGACACCCCCCACATC
CAGGTCAAAGACTCCTTTCTAACTGGACGCGCATTGCTATACTTCACCTCCGTGTTTGTA
TCTCTCGGGGTCTTCTTGTTTGGCTACGATCAAGGTGTCATGTCCGGAATCATAACTGGC
cctcttttcaaagactaCTTCCACGATCCGTCGAGATTCGCCATTGGTAATATGGTGTCC
ATCCTCGAAATTGGCGCTTTGATTAGTTCCTTGATGGTGGGCCGTCTCGGTGAAAAATGG
GGCAGAAGGCGCACTATCCGGTATGGTTCCTTCGTTTTCATCATTGGTGGTCTTTTCCAA
ACCTCGGCTACAAAGCTATCACATTTAATCATCGGAAGGGTCATCAGCGGTCTTGGTGTC
GGCCTCCTAAGTACCATCGTCCCCATTTATCAATCCGAGATTTCCCCACCCCACAATAGA
GGTAAGCTGGCTTGCATCGAATTCACGGGCAACATTGTAGGATACTGCTCCAGCGTTTGG
GTAGACTATGGCTGTTCTTATATCCCCAACAATGCCGCATGGAGGCTACCTCTCTTCATT
CAATGTGTCATGGGCTTAGGGCTCATGCTTGGAACATTCGTCATTGTCGAAACCCCAAGG
TGGCTACTGAACCATGACCACGACGTCGAAGGGCTTATTGTCATTGCAGACCTGCATAGT
AACGGCGACGTGCAAGATCAAAGAGCCCATGCAGAGTTTCAAGCAATCAAGGAAACCGTT
CTAATCTCTCGCCTGGAaggcgaaaaaaaatcctACAGCTACGTTTTCAAGCGCTACAGA
ACTAGAATGCTGATTGCCATGAGTTCCCAAATGTTTGCTCAGCTCAATGGTATAAATGTC
ATCTCTTACTACGCTCCTTTAGTCTTTGAACAGGCTGGATGGGTTGGAAGGGACGCCATT
CTTATGACCGGTATCAATAGTGTCATTTACGTGCTCTCGACCATCTTACCTTGGCACCTC
GTCGACAAATGGGGCCGCAAACCCATTCTGTTAATTGGTGGAATGGTCATGGGTCTTTCT
CTCGTATCAATTTCTGCTGCCCTATACATTAACATCGCATCAACCCCTACTTTAGTTGTC
GTTTTCGTGGTCGTGTTCAATGCATTCTTTGGTTTCAGTTGGGGCCCAATTCCATGGCTG
TACCCCGTGGAAATTGCCCCACTCTCTGCCAGATCCGCAATGGCATCTGCTTCAACGGCC
ACAAACTGGCTCTGCAACTGGCTTGTGGGGATCATGACCCCAGTTTTGCAAGAGAAAATT
CAATGGAGAATGTACTTGATCCATGCCGCTTCTTGTTTCATTTCATTCTGGTGTGTGCTT
CGTGTCTATCCAGAAACCGCTGGATTGCGCCTGGAGGACATGGGATCAGTTTTTGATGAC
AGATCCTCTACTTTTAGTTTCCATGGCTCTATCACTGGCGTTGATGTAGACGCAGCATCT
CGTTCTACGGCTCCAACCGCCAACCCATCCCTAGCCCGGAAGCCAATCCATGCACAGCCA
GTTTCTGTGGATGGTGTGACACCAGGCCTCAATCAGTTACACCCATCGGCTAGTCAACCA
GAGCTATTGCAGAACCTTCCTGTAGGAAACAATACTGGCCAAAGTatcaaatccaagaaa
aGTATTGCGAGTGCCAACATGCTTTCAGCTGATGCCCTTGAGCCTCCCACCCTAGCACAA
GTCCTCGAATTCAAGAAGGACCAAAGCGATAAGCGTGACTTGAGAAGACTAGTAAGAAGG
GGTTCCGAGACAGTTGGTCTATTCTATGACAAGGTTGTGCATTTCGGCAAGTCTTCGAAT
AACAACGGGGAGTACGGCACATTGCCAAACAATGAAGGGCCAACCACCGGTCCAGCTCCA
AGTAGAACTTGA
>Lacwaltii1597_famOG0000009 Lacwaltii1597
ATGGATATCTCTTCGATATCCATTTTTCTAACTTCagacttcttcaaatcataCTTTAAT
AATCCAGGTCCAGCGGCGCAGGGCATCATGACCGGTGCAAATCCCGTTGGAGGACTAGTT
GGCTGTGTTCTTTTCGGGGTTCTAACGGAGAGGACAGGAAGAGTTTCTACTTTCCGGATT
TTATCCTTGATATGGATCTTAGGTTCTATTTTTTCTGCTTTGGTATTGAATGTTTGGATG
ATAACGGTGGGCAGACTTGTTCGAGGCATGGCAGTGGGatctttttctgttttACTACCA
GTTTACATCGGAGAAGTAATACCGGCACATAAGAAGGGCACAGCCACGGCCGTTGTACAA
TTGAGTATAACATCCGCTATTTTAGTAACATTCTTTGTTTGCTTCCTTCTAAGTTTTTTG
GGAGACCAAGCGTCTTTTAGAATTGCATGGGGCCTCGAGATgattccagctcttctaGTC
TTACTACTGTCATTTTCCCTGATAGAATCTCCGAAATGGCTGGTGTCGCATGGAGAATAT
GACAAAGCGCGAGAAATTCTACAACATTTCAAACCCCCGGGCATGCCAGGCGAGAAAGTA
ACTAACAATGTGAGAGTGTCCAAAATCGACATTCTTGAGCTCTACGGCACCGCACAGAAG
ACAAGGTATTCAGACCTTTTCTCTCGGTCCCTTTGGAAGCACACAATTGCTGGAATAACA
ATACAAGTTCTCGTGCAAACATGTGGCATTAACACCCTCATGTTTTATATTGTCTACATT
TGCGAGATGATTGGGCTTCGCGGTAAAAACAAACTTGTTGCAGCTCTGATTCCTTGTCTG
ATTAATGTCGTATTCACTTTTGTGCCAATTCTGACGTTAGACCATCTTAGGCGAAAAGTA
GTCATTGTATCAGGTGGGTTCACACTTGCAGCTATTATGATACTAATTGGTGGAACGATG
GGGGTGTTCGGTCATGCAGTGGCGACAGTCAATGGCAATTCTACGGTGACATGGAAAGTA
GAAGGGGCGTCAGGGTTTTTGGTCATGGCACTGTGTTTTCTGTTCGTGGCAATTTTTGCT
TCTACGCTCTCATGTTGTGCATGGCTATATACAAGTGAGATATTTCCGCTTAGGGCCAAA
CCCAAGGGCATGGCATTTTGCATGGCCATAAGCTGGTTCTTAAATGCAACTTTAACATTC
ACGACGCCCTTGCTTCTTAGTAAAATAAGATGGGTGTTGTTCGTCTTGTTGGGGTGTATT
ACTTGTGCTCTCACTGTTTTAATCGGGGTATGTTTCCCAGAAACCCTTGGACTTACTGAA
CAACAGGTTTGCAACTTGTTTAAAGACAAGAATTTCGATAATGAGAACACAAAGGAAAAA
GACGACGTGGAAACAATTAAGGAAAACACATCCAGATCTTCTGCACCATCTCCGTATATT
TTCGTAGATGTTCTCAAAGACAGTCCCGGCGTTGATTTCGAAGAGGAAAGACCTTTTTAG
>Lacwaltii2794_famOG0000009 Lacwaltii2794
ATGCTCGAAAAACTAGGCATCAGCAGAACCAGCACACTCGGGCTTTCCGGGCGCTCGCTG
CGGCTTGCAATCACCCTCACCTCCGTTATTGGGTTCTCTCTTTTTGGGTACGACCAAGGT
CTTATGTCGGGACTTATCACCGGTGAGGAGTTCAACAGCGAATTTCCCGCCACAGGCGGC
TCCGACCGTCGCACCAAATTGGTGCAGGGCGCCGTTACCGCGTGTTACGAAATTGGGTGT
TTCTTCGGTTCGTTGTTCGTGATGTTCCGCGGTGAACAGTCTGGGCGTAAGCCGCTCGTG
ATTGTAGGCGCTCTGCTCACCATCATCGGCACTGTTATCTCTACCGCTGCGTTTGGTCCT
CACTGGGGCCTGGGGCAGTTTGTCGTCGGCCGTGTGATGACCGGTGTAGGCACTGGTCTC
AATACCTCCACCATTCCCGTGTGGCAATCTGAGATGTCTAAACCTGAAAACCGTGGTATT
TTGGTTAACTTGGAGGGTTCCATGATTGCTGTTGGTACCATGATCGCATACTGGATCGAT
TTTGGTCTCTCATACGTCGGTTCCTCTGTTCAGTGGCGTTTCCCCGTCGCCATGCAAATT
TTCTTTGCCTTATTTCTACTCGCTGGAATTTGGGAGCTCCCTGACTCCCCACGTTGGCTC
ATGTCCCGCGGCAGACGCGACGACGCCTTGTATGTTCTTGCCAAGCTCGACGATTTGCCT
ATTGATGACGATGCTATCGTTGCTGAGGCAACCGCTATCCAAGATGCTGTAAATAGGTTC
CGCCACGAAAAACGTTCCGTCAAGGATCTGTTCACCGGCGGCAAGACTCAAAACCTACAA
AGAGCTCTTATTGCTTCCTCAACGCAATTCTTCCAGCAATTTACCGGTTGTAACGCAGCC
ATCTATTACTCCACTGTCTTATTCAAGGAGTCCATCGGTCTCACCGGCAAGCTTCCACTC
ATTCTTGGTGGTGTTTTCGCTACCATTTACACTATGTTCACTATTCCTTCGTTTTTCCTG
GTTGAAACATTGGGTAGACGGAAGCTCTTCTTGCTTGGTGCCACAGGTCAGGCTATCTCC
TTCACTATTACCTTTGCTTGTTTAACAAAGGATGATGCTGAGGTTGCCAAAGGTGCTGCA
GTTGGtcttttcctcttcattTGCTTTTTCGGTATGTCCTTGCTATCTCTACCTTGGATT
TACCCCCCAGAAATTGCCTCCATGCGTGTCCGTTCTGCCACCAACGCCCTATCCACCTGC
ACCAACTGGCTCTGTAACTTTGCCGTTGTCATGTTCACCCCCATTTTCATCGATGACACT
GGCTACGGTTGTTACTTGTTTTTCGCAGTCATGAACTACATCTACATTCCcgtcatcttc
ttcttctatCCAGAAACCGCAGGCAGATCccttgaagagattgaCATTATCTTTGCAAAG
TCGTATGTCGATGGTATCCAGCCTTGGAGAGTCGCTGCCAATCTACCCAAACTATCACTa
tctgaaattgaagacCAAGCCAATGCCTTGGGTCTCTACGAAGATGACAACGAGAAGCAA
GACTTTGAACTCGATGAAGCTGCCGATCGCGAAGATGGTGCCAGAAATAATGCAAACTCC
GGTGTTCAAGGTTACACTCTATTCGAAAAGAACACCAATGGTGAAGCACCAGTTCACCCC
GATGGTTCTTCGACTTCACAAAAATCTGAGTAA
>Kluaestuar772_famOG0000009 Kluaestuar772
ATGGGTAAAGTAGCTACCGCTTTTTCGAGAACGGCTACCACCGGTTTTGTCGGTAGATCA
TTGCGTCTAGCTGTTACTGTTGTCGCTGTTACTGGATTCTCTTTGTTCGGTTATGATCAA
GGTTTAATGTCTGGTATTATTACTGGTACTCAGTTTAACGACGAGTTCAGAGCAACCAAG
TCTACCGGCGACAACGATAGACATGCCACAGTTGTTCAAGGTGCTGTTACTTCTTGTTAC
GAGTTGGGTTGTTTCTTTGGTTCATTGTTCGTCATGTTTAGAGGTGAAAAGATCGGTAGA
AAACCATTGGTTATGGTTGGTGCCGTTCTCACCATTATTGGTACTGTTATTTCTACCGCT
GCTTTCGGCCCACAATGGGGTTTAGGTCAGTTTGTTATTGGCAGAGTTATCACTGGTATC
GGTACTGGTATGAATACATCCACTATCCCTGTCTGGCAATCAGAAATGTCTAAACCAGAA
AACAGAGGTCTTCTTGTTAACTTGGAAGGTTCAGTTATTGCTATTGGTACTATGATTGCA
TACTGGATTGATTTTGGTCTATCTTACGTTGATTCTTCTGTTCAATGGAGATTCCCTGTC
GCATTCCAGATCTTCTTCGCCATCCTATTGTTGATTGGTATGATTGGTTTACCAGACTCT
CCACGTTGGTTGATTTCTCAAGGCCGTCGTGAGGAAGCCTTGTACGTTTTGGGTAAATTG
GATAACCTAGATCCATCTGATGACCAAATTATAGCAGAAGCTACAGTTATTCAAGATGCA
GTCAACCGTTTCAAGCACCAAAAGCACTCCATTAAGGACTTGTGGACTGGTGGTAAGGGC
CAGTATTTCCAACGTGCCATGGTTGCTGCTTCCAcccaatttttccaacagTTCACTGGT
TGTAATGCTGCTATCTATTATTCTACCgttcttttcaagaataCTATTGGGTTGGATGAC
AGGTTAGCATTGATTTTGGGTGGTGTTTTCTCTACTGTTTATGCTATTTCCACCGTTCCA
TCATTCTTCCTTATTGAAACTCTAGgtagaagaaaattgtttttctaCGGTGCCTTGGGT
CAAGGTATTTCTTTCACAATTACTTTTGGCTGTTTGATTGATAACACTACCCAAAATGCT
AAGGGTGCTGCTGTtggtttgtttttgttcattATTTGCTTCGGTATGTCTATCTTGTCT
TTGCCATGGATTTACCCCCCAGAAATTGCTTCCATGAGAGTTCGTTCTGTTACCAACGCC
TTGTCCACCTGTACCAACTGGCTATGTAACTTCGCCGTCGTCATGTTCAcaccaattttt
gttcaacaagCTGGCTGGGGTGCATACTTATTCTTTGCTCTTATGAACTATCTTTACCTA
CCAGTCATCTACTTCTTCTACCCAGAAACGGCTGGGAGATCattggaagaaatcgaCATT
ATCTTCGCTAAGGCCTACATTGACAAGACTTTGCCATGGAGAGTTGCTGAACACTTACCT
AAATTGACTTTGTCTGAGGTCGAAGACCAAGGCAATGCACTAGGTTTGTTCGAGGACGAC
TTGGAAAAGGAAGACGAAAtggaaaaggaagaagacAGTGCTGAAGCCGCTGTTCCCGGT
TTCAACCTATTCCAAAACGAAAAGAAGGCTCAGAATGACTCAGCTTCCGTTCAGGAAAAT
GACTCCTCTAACCAATCTACGCCTGAGAACGTTTAA
>Kluaestuar4123_famOG0000009 Kluaestuar4123
atgcGAAACGCATTTGAAGTTAAGCGACTCGCAGTACTGGTGGTTTGCATTGGGTTTTTG
TTGGGAATGGACACATCATCCATTTCATTGTTCCTAGCGACAGACTATTTTAAAgattat
ttcaaaaatcctAGCACTATACAAATGGGACTTGTAACAAGTGCTAGTCAAGTCGGTGGG
TTTTTTGGCTGTCTAATTTCAGGTGCAGTTATAGAATTTTTGGGGTGTAAGTGGGGCCTT
TGTTTGTGTGGAATTATTTGGAACGTCGGATCATTTGGAGCTATTTTTGCGCTTGAAGTA
AATAGCCTTGCTTTCACTCGATTATTGAAAGGTATTTCAATAGGGATTCTTTCCGTTTTG
GCTTCATTTTACGTTATGGATGTCTTTTCTTCTAATATCAGAGGGCAGGCTACAGCATTG
CTACAGGTGGCATTGACGACGTCCATCTTATTGGtttattttatttcgaTGCTCTTGGAT
GGCCTCAAAAGACCACTTTCGTTTAAGCTAACGTGGGGCATAGAAGTTATTCCAGCCATT
TCTTTATTGTTCATTGCATACTTCCTCCCTGAGGCCCCTTGCTGGTTGATTAAGAAGTGT
AACAGTGAAAAGGAATTGGATAGATCTTTGGATATTATCAAAGTCAAGAATAAGAAAAGG
TTAAAAGAGCACTTATCACAAAAGTATAAAGAAGTAGTGACCACTAGTTCATTATTTAAG
AGTGGGAATTGGTGCCATCTAATTTTCGGGACTAGcgttcaaattttgatacaAATGAGC
GGTATCAATGTTATAATGTACTATATGGTTTATATTTGTGACATACTTGGGTTTGATGAT
GACACAGCATTTAATCTAACCGCAGGACCTTATATTGTGAATGTACTATTTACTGTGGTg
cccttttttttaatggaCAAATTCCCTCGCAAAGTGTTCGTTGGATGGTCCAGCTTACTT
CTCGGAACTATAATGTTGGGTATAGGCTTTCTAATTTACGAAcgtcaaaaatatgttggT
GACGTAGTGATAAGAAATGTTGTTGTCGCCTTGTGtcttttatttgtttcaattttcgCA
TCATCATTAGGTTGTGCAGGGTTTGTCTACACAAACGAACTCTTGCCGGAGGATATGAAG
TCCTTTGGCCTATCAATTTGTATTTCTATGGGATGGTTGTCAGGATTCGTGTTGGCACTT
TTAGCGCCTAAGATGATTAATTCGATCGGTTACTGgacatttttgattcttggATCCGTC
ACTATGGTCATGTCTGTTGTAATAATTATTTGGTTTCCTGAAACCGTTCAGCAGGCAGTT
ATATGGGATAAAGACATTGTTAAGGAAAAACAAGATATAGAAAGTTATTCAATCACTAGT
GAAGGTAGTTGTGAAAGTAGGAGTATTACTGTAAGGTCTGCTTGTCCTGAACCCGATTCT
TATCATGGAGATGTGTCCTACGAACAttgttga
>Kluaestuar4772_famOG0000009 Kluaestuar4772
ATGGAGACTGAGCCACATAAGGATCACAATAAGTCGGTGGGAGAGGGCGTTTCTTCAAGT
GAAGTTGATCTTGGCCAAGGCGGACAGAATACGTCAGATAATGGGGAAAGGGATCCGCTA
AGTAAGAAGCCAGAACACCCAAAGCAGGGAAATCCGTCGTTGCTCAAAGAGAGCAGTTAC
AACAATGAGTGCCAGTTCCGAAATAGTTTTACTGGAGGAATAGTTGCAAATGCACCGGAA
CAGCAGGTTCCCCCAAATTATACGCAACATTTGCAAGTTAAGGACAGTATTTTGACAGGG
AAGACGTTGTTATATTTTACGTCGATTTTTGTATCTTTGGGAGTATTTCTATTTGGATAT
GATCAAGGTGTGATGTCAGGTATTATTACTGGACCGTACTTTAAGGCTGCTTTTAACGAT
CCTTCGGCAGCTACAATCGGTAATATGgtttcaattttggaaattggAGCATTGGTATCA
TCTCTCTTAGTATCAAAGATTGGTGAAAAGTTTGGAAGAAGGTTTACTATAAAATATGGG
TCCTTGATTTTCATCGTCGGTGGGCTGGGCCAGACTTTTGCCCAAAAAATGAGCCACTTG
GTTCTTGGTAGGATAATTAGCGGTGTTGGAGTGGGGTTACTCAGTACCATTGTCCCCATT
TATCAATCGGAGATTAGTCCACCTCATAATAGAGGTAAACTAGCTTGTATTGAGTTCACT
GGGAACATCGTTGGTTATGCATCCAGTGTATGGGTAGATTATGCTTGCAGTTTCATTCAG
TCGAATATGTCCTGGAGGTTACCTTTGTTCATTCAGTGCATAATGGGATCGTTGTTATTT
GCGGGCTCTTTCGTGATCGTAGAGACACCCCGTTGGTTATTGAACCATGACCATGATGTA
GAGGGTCTGGTAGTTATTGCAGACTTACACAGTAATGGTGACGTTGTCGATGTAGATGCC
CACCAGGAATATAAGATGATTAAAGAAGCTGTTCTAATATCGAGATTAGAAGGGGAGAAA
AAATCTATTCCGTTTGCTTTTAAAAGGTATAGAACGCGGATGTTGATTGCGATGAGTTCG
CAAATGTTTGCCCAGTTGAACGGTATTAATGTGATTTCTTACTATGCTCCTTTAGTATTT
GAACAAGCAGGCTGGATAGGCAGAGAAGCACTTTTGATGACTGGAATTAACTCAATAATT
TATGTGATATCTACGATATTCCCTTGGAAACTTGTTGATAAATGGGGTAGAAAACCGATT
TTGATGTCTGGTGCAATCATTATGGGTATTTCATTGGTGGCTATTTCTATATCACTTTGG
TCAAATCATTCATATACACCCAAACTAGTTGTTTTGTTTGtgattatttttaatgCTTTC
TTTGGCTACAGTTGGGGTCCTATTCCCTGGTTATATCCGGTAGAAATTGCACCAATGACA
GCTAGATCTGCGATGGCATCAGCATCAACTGCAACTAATTGGTTGTTCAACTGGCTCGTC
GGTATAATGACCCCAATTttacaagaaaaaatacaCTGGAAGATGTATTTGATACACGCa
acttcttgttttttatcattttggGTTGTTTTCAGAGTTTTCCCTGAGACAGCTGGCCTA
AGACTAGAGGATATGGATTCTGTTTTCGATGACAGGTCATCGACATTCAGTTTCCATTCT
TCCTCATCCCAAGATATTGACCCAGCATTGGGCCAGGTTCCTATGATAAACCCATCAATT
GCAACTCAAAGATCTCGAAAGAGTgttcattcttctttttccacATTGAACAAAGATGAC
ATCCACCCTCCTACTTTAAACCAGGTGTTGGAAtggaaggaaaagaaagtcAGCGACAAA
CCGTTTACTGGAATGATTAGACGTGGATCTGAGACGGTAAGTCTTTTTTACAAAAAGGTT
CTCAACTTAGCTGGATCTAGTAGTATCAATGTGGAGTATGGGGCGGTCTCCACGAATGGT
GGCGATACCacaaataatgaaaacCAAGTTTAA
>Kluaestuar4995_famOG0000009 Kluaestuar4995
ATGTCATTAATAGATTTGTTGCTATTTCGCAATGTTCAATACGAGGGTAAGTTCTACAAA
AAGTTCCCTCAAATTTACAATATTTATGTGATCGGGGTCATTGCATGTATTTCAGGTATG
ATGTTTggttttgatatttcttcgATGTCCTCGATGATCGGTACACAGGTCTACAAAGAC
TACTTTGATAGTCCAGATTCTTTGACTCAAGGTGGTATTACTGCTTCTATGGCAGGTGGT
TCTCTCTTAGGTTCTTTGATCTCTCCTAATTTTTCCGATGCGTACGGTAGAAAAGTTTCC
ATGCACGTCTGCTCTGCTCTATGGATTATTGGTGCTATTTTGCAATGTGCTGCACAAGAT
CAGGCTATGTTGATTGTTGGTCGTGTTATCTCTGGTATGGGTATTGGGTTCGGAAGTTCA
AGTGCTCCCGTTTACTGTGCAGAGGTTGCTCCACCAAAGATTAGAGGTCTGATCAGTGGT
TTGTTCCAGTTTTCGGTTACCATTGGTATTATGATTCTCTTCTTTATTGGTTACGGTTGT
CATTTCATCAATGGTGCTGCAGCATTCAGAGTCACATGGGGTTTGCAAATTGTGCCAGGT
TTGGTTTTATTGGTTGGTTTGTTCTTTGTCCCAGAATCTCCACGTTGGTTGGCTAATCAT
GATCGTTGGGATGAAACTAGAACTATTGTTGCAAACATTGCAGCTAATGGtgatattgaa
gatgaacaagttattttccaattggatgaaattaaggaacaagttttgattgatgaagct
gcaaagaatttttcttacAAAGATTTATTCAGAAAAAAGACTTTGCCAAAGACTATTGTC
GGCGTGTCTGCTCAAATGTGGCAACAATTGTGTGGTATGAACGTTATGATGTACTACATT
GTTTACATTTTTAACATGGCCGGTTTCACAGGTAACACcaatttgatttcttccGCTATT
CAATATGTTTTGAATGTGATTATGACTATTCCTGCCTTGTTTTTGATCGATAAAGTTGGT
AGAAGACCATTGTTGATTGTTGGTGGTATTTTAATGTTCTCGTGGTTGTTTGCTGTTGCA
GGTCTTTTGGCTACTTACTCTGTACCTGTTCCAGGTGGTGTTGATGGTGACACTACCGTT
AACATTAGAATTCCTGACTCAAGTAAATCTGCTGCAAACGGTGTCATTGCATGCTCCTAC
TTGTTTGTTTGTTCATTTGCTCCTACCTGGGGTGTTGGTATTTGGATTTACTGTTCTGAA
ATCTTTAATAATATGGAAAGAGCTAAAGGTTCTGCTTTGTCTACTGCAACTAACTGGGCT
TTCAACTTCGCATTGGCTATGTTTGTTCCTTCTGCCTTCAGAAACATTTCTTGGAAAACT
TATATCATCTTTGGTGTGTTCTCCGTTGCATTGACTATTCAAACTTTCTTCATGTTCCCA
GAAACTAGAGGTAAGACCTTGGAAGAAATCGACCAAATGTGGGCAGATAATATTCCTGCT
TGGAAGACTTCTAGCTATGTCCCACAGTTGCCTGTTCTTGAGGACGAAGAAGGCCACAAG
TTGGGTGTTATGGGCAATGCACAACACTTGGAATATAACAAATCCACAGAAAAGGCATTG
CTCGAAAAGTCAGACAGCAACTCTAACTCTAATATCAGCAGCAACTAA
>Kluwickerh1635_famOG0000009 Kluwickerh1635
ATGAATGGAGCGTCTGACTTGGGCTCAGTGGATGGAAAATCGAGTCCTTCGCCGCTCGAC
AGTGGTTCAGGCGAAGGTGTGACGGAGAGTGGTACTTATCTTCTCAGCAAGAACATGAAG
GACAATGCCAACACGAGTACAGAGAGGAAACCGGAGGTTTCAAGGCCGGGGAATCCGTCC
TTGTTCAAGGATGCCAATGCCGATGCAGAGCATCATTCTAGGAACGGGTTCAGCTCGATT
TCGGGAATCAACCCGCTGGAGCAGCAGATTCCTCCGAATTACACGGAGCATCTACAGGTC
AGAGACAGCTACTTCACTGGGAGGGCGTTGTTGTACTTCACGTCCGTGTTTGTTTCTCTC
GGAGTATTTTTGTTCGGTTACGACCAGGGCGTCATGTCCGGTATCATCACGGGCCCCCAT
TTCAAGGTCTTTTTCGACAACCCGTCAGCTGCCACGATCGGTGCGATGGTTTCGATATTG
GAGATTGGAGCGTTGGTTTCGTCGTTGTTGGTTACCAATATCGGCGAGAAATTCGGCAGA
AGGTTCACCATCAAGTACGGCTCGCTGATCTTTATCATGGGTGGTCTAGTCCAAACGTTC
TCGTGGAAAATGGATCTGTTGATCGCCGGGAGAGTTATCAGCGGTATTGGTGTTGGCTTG
CTAAGCACTATCGTTCCGATATACCAGTCGGAGATTAGTCCACCTCATAATAGGGGCAAA
CTAGCGTGCATCGAGTTCACGGGGAACATTGTCGGATACGCCACAAGTGTGTGGGTTGAT
TATGCGTGCTCCTTTATCGAATCGAACACTTCTTGGAGACTGCCATTGTTCATTCAGTGC
GTGATGGGTCTGCTGTTGTTCCTTGGGTCTTTTGTCATTGTAGAGACACCGCGCTGGCTA
TTGAACCATGATCATGACATCGAAGGATTGGTCGTGATTGCAGATTTGCATAGCAATGGA
GATGTACTGGACTCTGCGGCACACCAGGAGTATAAGCTGATAAAGGAAACCGTTCTTATT
TCAAGACTAGAAGGTGAGAAGAAATCGATTCGTTTCGCTTTCAAGAGATACAGAACACGT
ATGTTGATCGCCATGAGTTCTCAAATGTTCGCACAATTAAATGGGATCAATGTTATTTCT
TACTATGCGCCCCTAGTGTTCGAACAGGCTGGCTGGCTTGGAAGAGAGGCCTTGTTAATG
ACTGGTATCAATGCAATCATCTACGTGATTTCCACAATTTTCCCATGGAAACTTGTCGAC
AAATGGGGAAGAAAGCCTATTTTACTGTCAGGAGCGCTGGTTATGGGAACTGCTCTCCTG
TctatttctatttctttgtGGGTAAACGGTACTTACACCCCTAGACTTGTTGTCATTTTC
GTTATAATCTTTAACGCGTTCTTTGGGTACAGTTGGGGTCCTATTCCATGGCTATATCCG
GTTGAAATTGCACCGATGACAGTGAGATCAGCCATGGCTTCGGCTTCGACGGCAACCAAC
TGGCTTTTCAACTGGCTTGTTGGTATAATGACTCCAATCTTGCAGGAAAAAATTCACTGG
AAGCTCTATTTGATCCATGCTACCTCTTGTTATCTGTCTTTCTGGTGTGTGTTGAAGGTG
TATCCAGAAACCGCAGGCTTGAGGTTGGAGGATATGGATTCTGTTTTTGATGACAGGTCT
TCTACGTTTAGTTTCCACTCAAATATGTCTCAGGATGTAGAGCAAAACGCTCACATTCCC
TCTTCCAGATCAACCCAACGATCACGCAAAAGTGTTCACTCCACCCAGTCAATCTTCAAC
AAGGATGAAATGCAACCGCCAACATTAGATCAAGTGTTGCTGtggaagaaggaaaaactt
gataaaaaacctttgaagaagatgatgagaaGGGGCTCGGAAACCGTTTCATTGATTTAT
AACAAAGTTCTAACTTTAGCGGGCTCTAATGTTGACAATCAAATCGAATATGGGGCAGTT
TCTACCATCCAGGAAGGAAACAATGACAATGCAAACCAAGCAAACTAA
>Kluwickerh2622_famOG0000009 Kluwickerh2622
ATGGCATTAGGTCGTCTTGTGAAAGGGCTTTCCGTTGGGATTCTCTCAGTTCTAGCTTCT
TTCTACTTGATGGAAGTCTTTTCAAGTAACATTCGTGGACAGGCGACGGCTTTGTTGCAG
ATGGCCTTGACAATGTCAATATTGGCCATTTACTTTCTATCTTTGAGTTTAGATAGGATT
CAAAATTCTTTAGCTTTTAAAATAACTTGGGGTGTAGAGACTTTGCCTAGTGTGCTgctt
ttggttttgtttAAGGCCTTGCCGGAATCGCCTAGGTGGTTATCTAAACATAATTGCACT
GAggaacaaatcaaaaagtCTTTAAACATTATCAAAGTGACTGATATCGAAAAGTTTAAA
GAAAAGGTATCTGTGGATTCAAATCAAGTACCCAGCATATCATTCATCATTCGTAAAGGA
TATTGGAAACATGTGTTACTTGGGATCTCCGTTCAAGTTTTAATTCAATTGAGTGGAATA
AATGTCATAATGTACTATATGGTTTACATTTGTGAGATGGTTGGATTCGATGAGGAAATT
AGCTCTAAGTTGACTGCAGGTCCTTACATTGTCAATGTTCTGTTTACCTTGATCCCAGTC
TTTTTGTTAGACAAGTTCAATCGCAAGGTATTTATTGGGTGGGccagttttcttcttggc
aCTATAATGTTAACAGTGGGTGTACTAATTGGCGAAAGAGAGCGTCATCTAGGAGATGTA
ATTATTAGAAATATTGTGATTTCCTTATGTTTTCTATTTGTCTCTGTATTTGCATCGTCG
TTATCTTGTGCAGGTTTCGTTTATACGAACGAAATACTACCAGAATCAATAAAGTCAGTT
GCATTGTCTGTCTGTATATCAACTAGTTGGTTAAGTGGGTTTGTTTTGGCTTTGATGACA
CCGAAACTAATGCAATTGGTGGAATGGTGGACATTTATCATACTTGGCATATCAACAATC
ACCATGTCATTCATTATAATAATATGGTTTCCTGAGACTAAAGGTCTATCGCCTGATGAA
ATTAACGATCTATTCGATGATATAAAAACAGATATTGATTTACCATCTGAAAAGATGGAA
GAAATCCAAGATATAGAGAGTATGCCAAATAGATCTGGAGCTCCAGAACCTGATTCTTTA
AACAATCATTCGGTCGATTTAGAAATACTTCATGAAATTTGA
>Kluwickerh3793_famOG0000009 Kluwickerh3793
ATGTCATTAAAAAATTGGCTATTATTTAAAGACATCAAGTACGAGGGTACTTTCTACAAG
AAGTTCCCTAACATTCACAATATCTATGTCATCGGTATGATTGCCTGTATTTCAGGTCTA
ATGTTTGGTTTTGATATCTCATCGATGTCATCCATGATTGGTACAGATGTTTACAAGAAT
TATTTTTCTCATCCAGATTCTTTAACTCAAGGTGGTATCACTGCTTCTATGGCTGGTGGT
TCCTTCTTAGGCTCTTTGATATCTCCCAACTTTTCTGATGCTTTTGGTAGAAAGGTGTCA
TTACACATCTGTTCCTGTCTTTGGATTATTGGTACCGTTCTTCAGTGTGCTTCCCAAGAT
CAAGCTATGTTGATTGTAGGTCGTGTGATTTCAGGTATGGGTATTGGTTTCGGCTCCTCT
GTGGCTCCTATCTACTGTTCCGAACTCTCTCCACCAAATATTAGAGGTACTGTCAGTggt
ctttttcaattttccGTTACTGTTGGTATCATGATTTTATTCTACGTCGGTTACGGTTGT
CATTTCATCGATGGTACCGCTGCCTTCAGAATCACTTGGGGTCTACAAATGATTCCAGGG
TTCGTTTTATTGGTCGGTGTATTCTTTATACCAGAATCTCCACGTTGGTTAGCAAATCAT
AATCGTTGGGAAGAAACTGCAAGTGTTGTTGCAAATGTTATTGCCAACGGTGATATTAAC
AACGAGCAAGTTCAATTCCAattagaagaaatcaaggaaCAGGTCATCATTGATGAAGCT
GCTAAGaacttctctttcaaagatttattCAGAAAGAAGACGTTACCAAAGACAATAGTT
GGTATTTCTGCGCAGATGTGGCAACAATTGTGTGGTATGAATGTTATGATGTACTACATC
GTTTATATCTTTAACATGGCTGGTTACTCTGGTAATTCCAACTTGGTTGCTTCATCTATT
CAATATGTTTTGAACGTCATAATGACAATTCCTGCTCTATTTTTGATCGACAAGGCTGGT
ATAAGACCTGTATTGATTATTGGTGGTATTCTAATGTTCACCTGGTTGTTCTCGGTTGCT
GGTATTCTTGCAACATACTCTGTGTCAGTTCCAGGTGGTGTGAACGGTGATGATACTGTC
ACAATCAGAATTCCAGACAGCCACAAATCGGCTGCCAAAGGTGTTATCGCGTCCTCATAT
TTATTTGTTTGTTCATTTGCTCCAACCTGGGGTATTGGTATTTGGATTTACTGCTCtgaa
attttcaacaaCATGGAGAGAGCAAAGGGTTCCGCTGTTTCAGCCGCTACTAACTGGGCC
TTCAACTTTGCATTGGCTATGTTTGTCCCATCTGCATTCAAGAACATTTCTTGGAAGACT
TACATCATTTTTGGTGTCTTCTCTGTCGCATTAACCatccaaactttctttATGTTCCCA
GAAACAAAGGGTAAGACTCTCGAGGAGATTGACCAAATGTGGGCTGATAATATCCCAGCC
TGGAAGACTTCCAGTTACGTCCCACAATTGCCTGTCCTTGAGGATGATGAGGGACGTAAA
TTAGGTTTATTAGGTAATCCACAACATTTGGAAGACGTTAAATCTAATGAGAAGGGTTTA
ATAGACCATTCCGAATCCAACAGCAATTCCAACTAA
>Canparapsi2001_famOG0000009 Canparapsi2001
ATGCAACCTCATGAACatatccaaatcaaagaatcttttcttgttggaaaagcattgttg
atcttCACATCTGTATTTGTTTCCCTTGGggtgtttttgtttggatttgaaCAAGGGTTA
ATGTCATCGTTGATTACCAATAATTACTTTAAACTTTACTATGACAATCCAACTCCAGCG
GAAATTGGTATTATGATTGCAATTCTTGAGATTGGTGCTTTATTTTCTTCGTTTGTGGCA
GGAAGAGTAGGTGACTTGGTGGGGAGAAAGAAAACCATCCGGTATGGATCTTTtatattt
gttgttggtgctttAATTCAATTCTTATCTCCCGATATTTGGATCTTGAGCGGTGGCAGA
TTGATAGGTGGTGTTGCCATTGGATTTCTCACTACGATTGTTCCCTGTTACCAATCAGAG
ATTAGTCCTCCAACCGATAGGGGGTTCTATGCTTGTGCCGAGTTTACTGGAAACATTATT
GGATACGGTGCTAGTATATGGGTTGATTATggtttttcatttttggaaaGTGATGCCAGT
TGGAGAAGTCCCCTCTTTGTGCAATTTTCCATGGGTGTATTGCTTTGGTTAGGAACTTTT
GTTATAGTGGAAACACCACGTTGGTTATTGAATCACGACCATGATTTGGAAGGCATGATT
GTTATTGCTGATATGTATGCtgatggtgatgttgaagatgaacaCGCCAGAAACGAGTAC
AGAAACATCAAAGAAAGTGTATTGATTGATAGAATTGAAGGCGGGGAAAGATCATATCAA
TACTTGTTCAAACGGTACGCCAAGAGATTATCAGTTGCTTGTTTTGGATTATTATTTAGT
CAATTAAATggtatcaatttgatttcctACTACGCGCcaatgatttttgaaagtgCTGGT
TGGGTTGGTAGAAAAGCCATTTTCATGACAGGAATCAATTCCATCATTTACATTTTAAGC
ACAATTCCACCGTGGTACTTGGTTGATTCATGGGGCAGaaaaccattgttgatgctggga
gcattgttgatgggTGTTCCCCTCTACTTGGCGGGCTACTCTTTGTACTTGAATAATGAT
TACACTGCAGCCGTTGTTGTTACATGTATCATCATCGCTAATGCGGCATTTGGCTACTCG
TGGGGTGGTATTGGGTGGCTCTTACCCTCAGAGATTTTGCCACTTCCAGTCAGATCCAAG
GGTGCCGCTATTGCAACCGCCACCAATTGgctttcaaattttgtgGTTGGATTAGTATCA
CCAATCTTGTTGGaccaaatcaaatggaAAACATACTTGATTCCTGCCTCATTTTGTATG
TTGTCATTCTTTGCTGTGTGGTATTTGTTTCCTGAAACTAAAGGTTTGACTTTGGAAGAC
ATGGGATCGGTCTTTGATGATAAATCATCCATATTTTCCTATCATGCAGCAGGCACTAAT
GGCAATGGCGGCGGTAGTAGCAGTGGCATTAGTATCCATTCAAGCTCCAACTATGGCTCA
ACTCAAGAGCGAAGATTATCCAATGCCGAGTTTGTCACAGATTCAGTACAAACAGCAGCT
TCAATGGCTAGAAATCCAGCAACCATGCGTCCGGAATTGGATGATAATATAATTGCCGGA
GCTAGCAGTCCGGCTCACCTTTCTTCAGGTGGaccttcatcttcaatcaaaccaGTTAAA
TCAGATGGTACTTCAACGGCATCTATCGATGGATCAGCCTATGCTGCAGATGCTattatt
caagaaatcGAACCACCTGCATTTGAGGATATTTTAATGTTTAAAGTTAAGGAACAATCG
CGACCATTCTTTTTCGTTGAGTGGTTTACTCGGtcacaaaagaagaagcaaaagaagagg
accactgatgaagaaagtAGATTATTACAAACAGATACAGTATAG
>Canparapsi3425_famOG0000009 Canparapsi3425
ATGGTGAAGGGAATTGCGATAGGAATGAGCCATGCTGTTATTCCTATCTTCCAGTATGAG
ATCATTCCAACTCCAAGAAGGGGTAGAATTTTGTCGTTTTATATTTTGGCAACCGGTTTA
GGTAACTTACTAATGTACCTGTTGCCTATGATGGCTATGCCATTGATACGCGATGAAAAG
TACTTGATACTACATTGGTTGGTTGATCTTGTTCCCCTTACCATAGCTACAATTTCCGTA
ATGCTTTTTCCGGAGAGTCCCAAATGGTTGGCAGCGAATAATGATTGGACGGAAGCCGTT
GACGTATTAGAGAGTATTGAGACGGCCAATTCTGAGAAGAATGTCAAAAGTAAACTCGGG
CACGAAAGAAGGCGGCTTGGTGATAAACACTATGTTGTTAAAAAGTATTCCACTGCGGTT
AACGTTAGAAGCTGTTCAGTGAATGAATTATTCGGTAGGAAATATTTCCGAGAAGTTAAT
ACTGGGATATTATTGCAATTGactattgatttgattggagttatcaaattgttgaattcg
ATGTATGCTATATGTTTAGCTTGTCAAATTAGGACAATGGATGAAATAAAATTAGTTCAT
GAGTTTGACTTGGTGATGAGAATTGTATTCATAATAGCCCCTATTGGGATCATAGATTTA
CTAAGAAGAAAGGACGTCTTGATATTCGGGATGGTAGTGAACACCATTTTGATGAGTGCT
TACGCGGCTCTTTATCTCGTATTTTCAAGACCAAACGAGCCAAGTTTTTTCAACCTTGAC
TTCGAATGGGGATTGAAAGTAGAGTTTGGGAAAACAAGTGCGTCGATGGTTTTAGCACTT
ACTGTTTTGATGGATGTTGTTTTCCATTCAATCATTCTACCAGTTTGTTGGTTATACATA
TTGGAAACCTTCTCTTCCTCCACACGGTCCAAAGGTTGGGTGGTAGTTTCAAGCTTGCAC
TGGCTATTCGAATGTTCCTTGTCGTTGATTTTccccttcttcttttcaagtttgaatgGA
TGGTTGATTgtgattttatttttgatttctttggGTGGAAGCGTGGCCATCTCACAGTTG
AAAGAGTCAAAGGAGAAACCAACTACAGCATCAGTTTTCGAGAAGATTCATTCAAGCCTC
CATTGA
>Canparapsi4040_famOG0000009 Canparapsi4040
ATGTCATACAATCCACTAAGCAACAATAGCAATGATAATCAAGATCCATTTTCTGACCAA
AATATCTTATCCATAGAAGAGCCAGCGGCTATTCATGCTACTGAACTGTTGATATCTACA
CAAGAACATTTACACGAACTGGGGCCATCTCACTTCAATGACGACCTAAAAGCTGACAGT
AGTaagaatttcaaacatAGTGAGTTTGGCAGTAGTCTGCTGGAACGCGCcgaggaggag
gaagaagatggatacgacgatgatgatgatgatgacgattATGACAGGTTTGACCCAATA
CAGTTTAAACACTCTGGTAATGGAGGCGACGACAACGAGTTGGAGCGCAGTTCGACTGAC
TCATTTACTGATGAATTTGGTAATCATTATGCAATcgatttcaacaacaaggcTTATACA
CAGAAACTTACCTTTAAAGGCAACAGATTAGTTTATTTCACATCAGCGTTTGTCAGTTTA
TTTGTAAGTTTATTTGGATATGAGCAAGGTGTATGTAGCGGTATACTCGCTTTTGACACA
TTTAATGGGTTTTTCAATACACCAGGACCAGCAATGATTGGATTCgttatttcaattttg
gaaattggtGCCATGGTTAGCTCTATTTTGGTTGCCAAGATATCTGATACTTTTGGCAGG
AAAAGGacaattttgttgggtACGTTTGTGTTTATGATTGGTGGTGTTCTACAATCATTT
TGCCCCAACATGTTTGTTTTCACTTTGGGCAGAGTGTTTAGTGGGATTGGTGTGGGGATC
CTTTCTACAATTGTCCCATCTTATCAATGTGAGATTAGTCCTAGTGAAGAAAGAGGGAAA
CTAGTTTGTGGTGAATTTACTGGTAATATTACTGGTTATGCTCTTAGTGTTTGGGTGGAt
tatttttgttatttCATACAAAATATCGGTGATACTAGGCAGAAGCCACATTCATTCTTG
GCTCATTTAAGTTGGAGATTACCGTTGTTTATTCAAGTGGTTATTGCATTTGTGTTGTTT
ATTGGTGggtttttcattgttgaaagtcCTCGTTGGTTATTGGACAATGATATGGATCAA
CAAGGTTTTAATGTCTTGAGTTTATTATACGACTctcatcaatcattgacTAAACCCAAG
AGTGAATTTTTCATGATCAAAAACTCCATTTTACGCGAACGGAAATTGACTCCAAAGTCA
GAACGTACTTGGAGACACTTATTAAAGCATTACAAGAAACGAGTGTTTGTTGCTTGCTCT
TCGTTGatttttgctcaattgaaCGGGATAAACATTATTTCATATTATGCACCACTGGTA
TTTCAAGAAGCTGGCTTTGACGATGCTGGTGCATTATTAATGACCGGTGTCAATGGTATC
ATATACTTACTATCAACCATTCCACCATGGTTTCTTGTCGATAGATGGGGTAGACGTCCA
ATATTGATTAGTAGTGGGTTAGCAATGGGTATTTGTTTGGTATTGGTTTCAGTGTTTATG
CTACTTAATCGATCATACACAGCATCAGTCGTTGCCGTTCTTGTTATCATTTACAATGCA
TCGTTTGGATTTGGGTTTGGGCCCATCCCATTCTTGTTGTCGGGTGAATCATATCCACTT
TCAGTACGATCAAAAGGTGTATCACTTGCCGTGGCATGCAACTGGTTGAGtaatttcatt
gttggtttatTTGCCCCTATATTGCGTCATAATATTAAATGGGCCATGTATTTGTTCCCT
GCTGGTTCCTGTTTTATTAGTATTGTATGCgtcattttgttttatcCGGAAACTAAAGGT
attgaattggaacaaattgatgagattttCGATGAATTTTATTCAATTAATCCATTCAAA
CGAGTGGTGGGTAGTTTTGATATGATTTTGAGAAAGAGGAGAAAGATTAGAGATAAGCAA
AGTAGACGCTTACATGCAAAGTATAATAGATTGAGCGATGGACATCAGGGAAGTATCCAC
CGATCTAGAGGTTAtcgtggtggtggtggtggtggtgaagatgatgatgatacaTTTGAG
TTACAAGCTTTGAATGAAATGGATTATGAGAATCCAGATATATAG
>Canparapsi4375_famOG0000009 Canparapsi4375
ATGGACTCCGACGAAGTTAAAGCTACCGTTTCTGAGAGTGAACACTCAGAAAAGTCCAAA
CAGTATTTAAATGTTAATTTGAATGACTGCGAAGACCCAAACAGAGTACATACGTTTATG
GGATTATCAGGACCAAAATTGAACTATGCAGTCTCAATATTTGCTGGTGTTGGATTCTTA
TTATTCGGTTATGACCAAGGTGTTTATGGAAGTTTACTCAGTCTTGATTCTTTTGAAGAC
ACTTTCCCCTCAATGAAGGCATCAGTAAACTCAACTTTGCAAGGTGCAGTCATTGCCGTT
TACGAATTAGGTTGTGGGTTTGCTGCCTTGTCAACTGTTTATCTTGGTGATAGGTTGGGA
AGACTCAAATGCATGTTTCTCGGGTGTGTTATTGTTATAATCGGAGCTGCGTTACAAGCA
TCTGCATTTACAGTTACTCATTTAGCAATAGCAAGAGTGTTTACTGGGTTTGGTACTGGT
TACTTAACCTCAACAGTGCCTGTGTGGTCATCGGAAATGAGTAAAGCTAAATCAAGAGGT
aaattgattatgatgGAAGGTAGTTTGATCACATTGGGTATTACCATTTCATATTGGGTT
GATTTTGGGTTCtattttgttgacaagGGTGGTGATCCCAAAGCTATATCATGGAGAATC
CCCGTTGTGCTTCAAGCTATATTCccaattcttttgattatgtttgttttcaaattcccC
GAGTCACCACGTTGGTTAATGGCAAAGGGAAGAGTGAGAGAAGCCAGGATAGTTTTCAGT
GCTTTGTATAACCTCCCTGAAGGAGACGAGAAAATAACGGACCAATTGACAGAGATTCAA
AGTGCCATAGAATTGGAAGAGGCCAACGATAAAGGCTTTAGTCTTAAATCATTGACCAGT
CAAGGCccaacaagaaattttcATCGTTTGAGTTTAGCTTGCTGGTCGCAAATCATGCAA
CAAATTTCAGGAATCAATCTAATTACATATTATGCTGGTActattttccaaaattatCTC
CACATGTCTCCCTTCAATTCGAGAATCTTGGCTGCTTGTAACGGTACCGAATACTTTTTG
GCCTCGCTCTTTGGTATTTTATTTATTGAAAGAGTTGGAAGGAGAAGGCTCTTGTTTTGG
GGAGCTGTTGGCCAATCCCTTGCCATGGTTGCCTTGACAGTGGCGGCATGGAAATCCCAG
GTGGCTTTTGATACTGGTGGAAACAGTACACCACCTGGAGTTGCTGCTGCGGTTTTCCTT
TTCGTGTTCAACTCCGTATTTGGTATGTCGTATCTTGGTGCAACTTGGCTATACCCACCA
GAAATATCGGCATTGCAATTGAGAGCTCCAACGGCAGCATTATCAACAGCAAGCAACTGG
gctttcaatttccttGTTGTTATGATTACTCCAgttgcttttgaaaatattcaatATTAC
ACCTACACAATCTTTGCTGTCATTAATGCATTGATGGCGCCAGCAATTTACTTTTTTTAT
CCGGAAACTTCAGGTCGAACCTTGGAAGAAATGGactttattttcaatcaatgtcCGGTT
AAGGAGCCATGGAAAGTggttcaaattgaaaagaatacACCAAGGAGACGTTATGCTGAA
ACCGACTTAGAAAAGCCAACCACGGAGCATATTGATAACGTGGAATCGGATGGTATACTT
GATAAATAG
>Canparapsi5567_famOG0000009 Canparapsi5567
ATGTCTTCCAAAGTTGAACGTATATTTGCTGGTCCCGCTTTAAAAGTGGGAAACTTCTTA
GACAAATTCCCCAAAATTTACAATGTTTGGTTCATTGCTAGTATTTCCACCATTGCTGGT
TTAATGTTTGGATTTGatatttcatcaatgtcgGCATTTATTGGGGCAAAGCCATATGCT
GaatatttcaacaacccTGGATCTACTTTGCAAGGATTTATCACTGCTGCTATGGCATTG
GGCTCTACTTTTGGCTCtattgcatcatcatttgtttCTGAACCATTTGGTAGAAGATTG
TcgcttttgatttgttctttgttttggataGTTGGTGCTTCAATCCAATCTGCTTCTCAA
AATACATCCATGTTGATCGCTGGTCGTATCATTTCTGGATTAGGTGTTGGTTTCGGCTCA
TCAGTTGCTCCAATTTATGGCGCAGAGATCTCTCCACGTAAAAGAAGAGGTGCAGTTAAT
GgtcttttccaaatgtcCATTGCTATGGGAATCATGATTATGTTTTACTTTTGCTACGGT
GTTGGTCACATCAAGGGAGTGGGAAGCTTCAGAGTTGGTTGGGgattccaaattgttcCT
GGTGTACTCTTATTCTTTGGATGTTTCATCATTCCTGAATCACCACGTTGGTTGGCTAAA
CAAGGTAGATGGGAGCAATCAGAGATGATTGTGTCAAAGATTCAGGCTCGTGGTAACtct
gaagatgaggaagtTTTAATTGAGATTGCTGAGATTAAagaacaattgttgattgacAAA
GAGGCAAAGTCAGTTGGATATGCTACattgtttaaaaagaagtttATTCTTAGAACTTTT
ACTGCCATTTTTGCtcaaatttggcaacaattGACTGGTATGAATGTTATGATGTACTAc
attgtttacattttccaaatggCTGGTTACAGTGGTGATGCAAACTTGGTTGCATCTTCT
ATTCAGTatgtgttgtttgttgctTGCACAATCCCCgcattgtttttctttgacaagttt
ggtAGAAGGCCAgtgttgattgttggtgctattttgatgatgatttttcaaactggTCTT
GCTGGTATCTTGGGTACATATGCCGTGCCATGGGCTGATTCAGGTAATCAATCAGTCAAT
ATCAAGATCCCAGCAGAAAACAAGGCTGCTTCAGCTGGTGCCATTGCATGTTGTtacttg
tttgtttgttccTTTGCAGCCACTTGGGGCGTTGGTATTTGGGTTTACTGTGCTGAACTT
TGGGGTGATAACAGAATTTCCCAAAGAGGTAACTCATCGTCTACATGTGCCAACTGGGTC
ATTAATTTTGCCATTGGAATGTATACTCCATCTGGGTTTAGAACAATTAGCTGGAAGACT
TATATTATTTATGGTGTTTTCTGTCTCGCTATGGCCATTCATGTTTATTTTGGGTTCCCA
GAAACCAAAGGTAAGAGATTGGAAGAAGTGGGACAAATGTGGGATGAAAAAGTTCCAGCT
TGGAGATCAGCTTCATGGACTCCAACTATCCCACTTACTGGTGACTCTGAACTGATTAGA
AAGTTGAGTGTTGAACATGTTGAATATACTGCATCCaaggaaaaggaaattGTCACTGTT
AACGAAGCTAGCTCGGCTGAATGA
>Canparapsi5568_famOG0000009 Canparapsi5568
ATGTCTTCCAAATTTGAGCGTATGTTTTCGGGCTCTGCATTGAGGCTAGCCAACTACATC
GATAAACTTCCCAAGATCTACAATGTTTACTTTATTGCCAGTATTTCAACTGTTGCCGGT
TTGATGTTTGGTTTTGACATCTCATCAATGTCTGCATTCATTGATGCAAAACCCTATGGC
CGCTACTTCAATCATCCTGGCTCAACATTGCAAGGATTTATCACCGCTTCAATGGCTTTG
GGGTCCATATTTGGATCGATCGCagcttcttttgtttccgAGCCATTCGGAAGAAGGTTG
TCTCTCATGATTTGCTCATTGTTGTGGATTATTGGTGCCGCTGTCCAATCATCAGCTCAG
AATGTTGCTCAATTAATCATTGGTCGAATCATTTCCGGATTAGGTGTTGGATTTGGGACT
TCAGTGGCCCCTATATACGGTGCTGAAATTTCACccagaaaaagaagaggtACAGTAAAT
GGACTCTTTCAGTTTGCTGTTGCATTGGGAATTTTAATCATGTTCTTTTTCTGCTATGGT
GTCGGGCACATCCAAGGGGTAGCTAGCTTTAGAGTTGGTTGGGgattccaaattgttcCT
GGTTTGCTTTTATTTCTTGGGTGTTTTGCTATCCCCGAGTCTCCACGTTGGTTGGCTAAA
CAGGGTAGATGGGAGCAGTCAGAGATGATTGTGTCAAAGATTCAAGCTGGAGGCAATTCC
GAAGATGAGGAAGTTTTAATCGAAATTgctgaaatcaaagaacaattgttgattgatgag
GAAGCCAAATCCGTCACTTACTTCACCTTGTTTTCGAAAAAGTATCTCTTGAGGACAGTC
ACAGCTATGTTTGCCCAGGCATGGCAACAATTGACTGGTAATAATGTGATGATGTATTAC
attgtttatatttttcaaatggcTGGATATTCAGGagacaacaatttgattgcatcatca
attcaatACATATTGTTTGTCGTATGCACTGTGCCCgcattgtttttgtttgacaaattt
ggtAGGAGACCATTACTAATTGGTGGTGCAttactgatgatgattttccaatttggaCTC
ACTGGTATTTTGGGTAAATATTCGGTTCCATGGCCAGATTCTGGGAATGAGTCTGTAACA
ATTAGAATTCCAAGTGATAATACCTCTGCAGCTAGAGGTGCTATTGCATGTTCCTACTTG
TTTGTTAGCTCTTTCGCAGCAACTTGGGGTGTTGGTATTTGGGTTTATTGCGCTGAGGTT
TGGGGTGATAATAAAATCTCGCAAAGAGGTAACTCATTGTCGACTTGTTCCAACTGGTGC
TTCAACTTTGCCCTCGCCATGTATACACCCACTGGATTtaaaaacatcaattggaaaacg
TACATTATCTATGGTGTATTTTGTCTCGCTATGGCGATTCATGTTTACTTGGGGTTCCCA
GAAACCAAAGGTAAGAGATTAGAAGAAGTGGGGCAAATGTGGGATGAAAAAGTTCCAGCT
TGGAGATCAGCTTCATGGACACCAACCATTCCAATTGATCCAGATTCAGAGTTGGCAAGG
AAGTTGAGTATTGATCATGTTGAACATGCTGATttcaagaagaaagaaagagttGGTGTA
GACAACACCAGCTCAGCCGAAAGTGGCGAAGATTAG
>Canparapsi5580_famOG0000009 Canparapsi5580
ATGTCGTCTAGAATTGAACGTATGTTTTCAGGCCCGGCCTTGAAATTGGCCAACGTGTTG
GACAAGCTCCCAAAAATTTACAATGTTTACTTCATTGCCAGTATTTCCACCATTGCTGGG
TTGatgtttggttttgatatttcatcaatgtcaGCATTTATTGGTTCAGATCCATACAAA
AACTATTTTAATACCCCAGGGTCTACAATTCAAGGGTTCATAACAGCGTCTATGGCGTTG
GGGTCTATCTTCGGATCCATTGCTTCTGCCTTCGTTTCTGAACCCTTTGGAAGAAGATTA
TCACTCATTATTTGTTCGTTGTTGTGGATGATTGGTGCAGCTGTTCAATCTTCATCTCAA
AACAGAGCCCAGTTAATCATTGGTCGTATTATTTCTGGTTGGGGTGTTGGTTTCGGCTCA
TCAGTTGCTCCTATCTACGGTGCAGAAATTTCTCCACGTAAAAGAAGAGGTACTGTTAAC
ggatttttccaatttgcAGTCACACTTGGTATTATGATTATGTTTTATATATGTTATGGT
ACAGGTCAGATCAATGGTGTTGCTAGTTTCAGAATTGGCTGGGCTATACAAATCATCCCA
ggtttgcttttgttttttggaTGTCTTATCATTCCTGAATCACCACGTTGGCTAGCCAAA
CAAGGTAGATGGGAACAAGCTGAAGAGATCGTTACTAAAATTCAATCACATGGTAAACAT
GATGATCCAgaagttttgattgaaattgctgaaatcaaagagCAATTATTGATTGACcaa
gaagcaaaaacaGTTGGTTATGGcactttgttcaaaaagaagtttcTTCGCAGAACACTC
ACAGCAATCTTTGCtcaaatttggcaacaattGACTGGTATGAATGTCATGATGTACTAT
ATCGTttacattttccaaatggCTGGATACTCAGGAAATACCAACTTGATTGCCTCCTCC
ATTCAATACGTGTTGAATGTCGTTTGTACTATTCCtgcattgatttgttttgattacTTT
GGTAGGAGACCGGTATTGATGCTTGGTGCTCTTTTCatgatgatttttcaatttggtctt
ACTGGTATTTTAGGACAATATGCTGTTCCTTGGCCAGATTCAGGAACCGAATCTGTCACA
ATTAGAATTCCAGATAGCAACAAGCCTGCGGCTAGAGGTGCTATTGCATGCTgttatttg
tttgtttgttcaTTTGCTTCTACTTGGGGTGTTGGTATTTGGGTCTATTGTTCAGAAATC
TGGGGTGACAACAGAATCTCACAAAGAGGTAACTCATTGTCGACTTGTGCTAATTGGTGT
TTCAACTTCCCAATTGCTATGTATACCCCATctggtttcaaaaacatcaattacaaaacG
TACATCATCTACGGTGTCTTTTGTCTTGCCATGGGTCTTCACGTTTTCTTTGGATTCCCA
GAAACCAAAGGTAAGAGATTGGAAGAAGTTGGACAAATGTGGGAAGAAAACATTCCCGCA
TGGAGATCAGCTTCATGGACACCAACCATTCCAATTGATCCAGACTCAGAGTTGGCAAGA
AAGTTGAGTGTTGAACACAAAGAGACTGGCTCTCAATCCGATGAAAAGGTTCATGATGTT
GAGACTCACTCAGCTTGA
>Canparapsi5581_famOG0000009 Canparapsi5581
ATGTTTACAAATTCGGAGCACCTTTTCTCGAATTTAGCGTTGGCAATCAGCCAAAAATTA
GATGCTTTTCCCAAGATTTACAACGTTTACTTTATTGCCTGTATCTCCACTGTTGCAGGG
TTAATGTTTGGGTTTGATATCTCTTCCATGTCAGCATTCATTGGTACAGATCCATATAGa
cactttttcaactacCCAAGCTCAACGATTCAAGGTTTCATTACTGCTTCCATGGCTTTG
GGGTCATTTTTTGGTTCAATAGCATCAGCGTTTGTTTCTGAACCCTTTGGAAGAAGATTG
TCACTCTTGATCTGCTCATTCTTTTGGATTGTTGGTGCCGCTATTCAATCGTCATCACAA
AATCGAGCTCAATTAATCATCGGTAGGATTATCGCTGGTTGGGGTGTTGGTTTTGGCTCA
TCAGTAGCACCTATTTATGGTGCAGAGATATCGCCAAGGAAGAAAAGAGGAAGTGTAAAT
GGGTTTTTCCAATTAAGTTTAACTGTTGGAATTATGATAATGTTTTATATTTCTTTTGGG
CTAGGTAAAATACGTGGCGTCGCGAGCTTTAGAATTGCTTGGGGGCTACAAATTGTTCCG
GGGTTGGTTTTGGCCATTGGATGCCTCTTCATCCCAGAATCTCCTAGATGGTTGGCAAAG
CAGGGTAGATGGGAACTAGCTGAGtatattgttgcaaagaCTCAAGCAAAGGGTAACTCG
GAAGATCCAGAAGTTTTaattgaaattgctgaaatcaaagagcagttgatgattcaagAG
TCGGCATCGTCCGTTGGGTATTCCACCCTATTTAAGAAAAAGTACATTATGAGAACTTTC
ACCGCATTGTTTTCGCAAATATGGCAACAGTTGACGGGTATGAATGTGTTGATGTACTAC
ATTGTctacatttttgaaatggcCGGATACTCAGGAAACACCAATTTAGTTGCATCCTCA
ATCCAGTACGTGTTGAATGTTTTTTGCTCCATCCCAGCATTGATATTGTTTGACAAATGG
GGAAGACGTCCAGTGTTGATAGCTGGTGgtttgttgatgacaactttccaatttggatTG
GCTGGCATCTTAGGCGCTTACTCGCAACCTTGGTCTAACTCAGGAAATGATACAGTAAAT
ATAAAGATTCCTGATAGTCAGAAATCTGCTTCAAGAGGAGCAATTGCATGCTCCTATCTA
TTCGTGTGCTCTTATGCCATGACGTGGGGTGTTGGTATTTGGATCTATTGCTCCGAAATT
TGGGGCGATAACAGAATATCACAAAGAGGTAATTCTTTGTCTACGGCAGCCAATTggatc
atcaattttgctATCGGAATGTATACACCATCAGGGTTCAAGAATATCAGTTGGAGAACT
TATATCATTTATGGTGTTTTTTGCGTGGCAATGTCGCTCCACGTTTACTTTGGTTTCCCA
GAAACTAGAAACAAGCGGTTGGAGGAAATTGGACAAATGTGGGCCGAGAGGGTTCCTGCG
TGGAAATCAGCTACTTGGCAACCTACAATTCCCATTGCTTCTGATTCTGAGATGGGACAC
AAGTTAAGCCTTGAGTATAAGGAACATATCGAGGAACAACAGTCTGACAAGGTGAAAACG
TATTAA
>Canparapsi5582_famOG0000009 Canparapsi5582
atgTCAGCTAAAATAGAAAGGATATTTTCCGGTCCAGCTTTAAAAGCCAATGAAGCCTTG
GACCATTTACCCAAAATATACAACGTTTACTTTATTGCCAGCATTTCCACCATTGCGGGA
ATGatgtttggttttgataTTTCGTCGATGTCAGCATTTCTTGGGACTGATCCTTATTTG
AATTACTTTCATTCACCTAGCTCAACAATTCAAGGATTTAttacttcatcaatggcCTTG
GGTTCATTCTTTGGATCGATCTTCTCCACATTTGTTTCTGAGCCATTTGGTAGAAGATTA
TCCCTTTTGACTTGTGCCTTATTTTgggttgttggtgctgctATTCAATCTTCATCTCAA
AACAGAGCACAATTAATCATTGGTCGTATCATTTCTGGATTGGgtgttggttttggttcT
TCGGTTGCACCAATTTATGGTGCTGAATTGGCACCAAGAAAGGTTAGAGGTTTGATTGGA
ggatttttccaatttgcTGTTACCTTGGGTATCTTGATTATGTATTTCATTTCATACGGA
CTAGGCAAGATCAACGGGGTTGCTGGGTTTCGAATTGCTTGGggtattcaaattgttcct
GGACTATGCTTATTCTTGGGTTGCTTCATCATCCCTGAATCCCCTAGGTGGTTGGCAAAG
CAAGATAAGTGGGAAAAAGCAGAATTTATTGTTTCCAAGATTCAAGCCCATGGTAATAGA
GAAGATCCAgaagttttgattgaaatttctGAAATCAAGgaccaattgttgattgaagag
GCGGCTAAATCCGTTGGATATGCTACTTTGTTCAGAAAGAAATACATTATGAGAACATTT
ACTGCTGTATTCGCCCAGATCTGGCAACAATTGACTGGTATGAATGTCATGATGTACTAC
ATTGTCTATATTTTCGAAATGGCTGGTAAATCAGGAAATGCCAACTTGGTGGCGTCGTCA
ATCCAATACGTGTTGAATGTCGTTTGCACAATACCGGCTTTGTTTGTCTTGGATAAGATT
GGAAGAAgaccattgttgattggtggtgcattgatgatggcGGCATGGCAGTTTGGTTTG
GCTGGTATTTTGGGAACTTATGCCGTTCCATGGATTGACTCGCCAAGCGAAACCGTCACC
ATCAAGATTCCAAAATCGAAGTTACCTGCTTCCAACGGTGCCATTGCTTGTTCATATTTA
TTTGTATGTGCTTATGCATTTACCTGGGGTGTTGGTATCTGGGTGTATTGCTCCGAAATT
TGGGGCGATAACAGAATCTCACAAAGAGGTAATGCTGTTTCCACTGCTGCCAATTGGATT
ATGAACTTTGCAATTGCGATGTATACTCCATCTGGGTTCAAAAATATTGATTGGAGAACA
TATATCATCTATGGTGTCTTTTGTATTGCTATGGCTATCCATGTGTTTTTCGGATTCCCA
GAGACTAGAGGCAAGAGATTGGAAGAAATTGGACAAATGTGGGAAGAGAAAGTACCAGCT
TGGAGGTCAGCTTCATGGCAACCAACTGTACCATTGGTCTCAGATGCTGAATTGGCTAGG
AAATTGAGTGTTGAACATAATGAAGAGAAGCTCTTGGAAGAAAACTCAAatactgatgat
gatcagAGTTAG
>Canparapsi5583_famOG0000009 Canparapsi5583
ATGTCTGCTAAGATAGAAAGGATATTTTCAGGCCCTGCTTTGAGAATCAACGAAGCTTTA
GATCACTTGCCAAAGATCTACAATGTCTACTTCATTGCCAGTATTTCAACCATTGCTGGT
ATGATGTTTGGTTTCGatatttcatcaatgtcaGCCTTTATTGGTACACCATCATATATG
CACTACTTTAATTCACCAAGCTCCACAATTCAAGGGTTCATCACAGCTTCAATGGCCTTG
GGTTCATTCTTTGGATCGATCTTCTCCACATTTGTTTCTGAGCCATTTGGTAGAAGATTA
TCCCTTTTGACTTGTGCCTTCTTTTgggttgttggtgctgctATTCAATCTTCGTCTCAA
AACAGAGCACAATTAATCATTGGTCGTATCATTTCTGGATTGGgtgttggttttggttcT
TCGGTTGCACCAATTTATGGTGCTGAATTGGCACCAAGAAAGATTAGAGGTTTGATTGGA
ggatttttccaatttgcTGTTACCTTGGGTATCTTGATTATGTTTTACATCTCATATGGG
TTGGGTAAGATCAATGGGGTTGCCAGTTTTAGAATTGCTTGGGGTATTCAAATTATCCct
ggtttgttgttgcttaTGGGATGTTTCATTATCCCTGAATCACCACGTTGGCTTGCTAAA
CAAGGTAAATGGGAACAAGCAGAATTTATTGTTTCCAAGATTCAAGCCCATGGTAATAGA
GAAGATCCAgaagttttgattgaaatttctGAAATCAAGgaccaattgttgattgaagag
GCGGCTAAATCCGTTGGATATGCTACTTTGTTCAGAAAGAAGTACATTATGAGAACATTT
ACTGCTGTATTTGCCCAAATCTGGCAACAATTGACTGGTATGAATGTCATGATGTACTAC
ATTGTCTATATTTTCGAAATGGCTGGTAAATCAGGAAATGCCAACTTGGTTGCATCATCT
ATTCAATACGTGTTGAACACCGTTTGTACTGTTCCTGCATTATACTTTTTAGATAAAGTT
GGTAGAAgaccattgttgattggtggtgcattgatgatggcTGCTTGGCAGTTTGGTTTA
GCTGGTATTTTGGGTAGCTATTCGGAACCATGGGCCGACTCACCAAGTGAGAGTGTCACC
ATCAAgattccaaaatcaaagttATCTGCTTCTAATGGTGCCATTGCTTGTTCGtacttg
tttgtttgttcaTTTGCTTCTACTTGGGGTGTTGGTATCTGGGTGTATTGTTCCGAAATT
TGGGGTGATAACAGAATCTCACAAAGAGGTAATGCTGTTTCCACTGCTGCcaattggatt
ttgaatttcGCAATTGCGATGTACACACCATCAGGTTTTAAGAATATCAATTGGAGAACA
TATATCATCTATGGTGTCTTTTGTATTGCTATGGCTATCCATGTGTTTTTCGGATTCCCA
GAGACTAGAGGCAAGAGATTGGAAGAAATTGGACAAATGTGGGAAGAGAAAGTACCAGCT
TGGAGGTCAGCTTCATGGCAACCAACTGTACCATTGGTCTCAGATGCTGAATTGGCTAGG
AAATTGAGTGTTGAACATAATGAAGAGAAGTTGATGGAGGAAGAATCAAACACTgatgaa
gaacaaaaatag
>Canparapsi5865_famOG0000009 Canparapsi5865
ATGGGTAAATATAGTTGGATGTTTGATTGGTTAGTCAATAGGACAACCACCGCAGGTCTC
AGCGGTAGGAAGTTACGTGTTGCAGTTACATTCACTGCCACCATTGGCTTTTCCCTTTTT
GGTTATGATCAAGGTCTTATGTCGGGTATAATCACCGGTGAGCAGTTTAATAAAGATTTC
CCACCTACGCTTGACAACAAGACTATTCAAGGTGCAGTTGTTGCATGTTATGAATTGGGA
TGTTTCTTTGGTGCGCTTTTTGCCTTACTTAGAGCTGATAGAATTGGAAGGAAACCAATA
ATTATAGTTGGTGCaataatcatcattattgGTACGATTATATCTGTTACTCCAATGAGA
CCTCATTGGCAAACTGGTCAATTCGTCATTGGTAGAGTTGTTACTGGTGTTGGTAATGGT
ATGAATACGGCAACTATCCCCGTGTGGCAATCGGAAATGTCTAGAGCTGAAAACAGAGGT
AAGTTGGTCAATATTGAAGGTGCTGTGATTGCCATTGGTACATGTATTGCTTATtggatt
gattttggattttcTTACGTCAATAATTCGGCACAATGGAGATTTCCCACCGCATTCCAA
GTTGTGTTTGCCGGTTTACTTTTAGCTGGTATTATTGTTATGCCAGAGTCACCTCGTTGG
TTGATTGCGCATGATCGTAAACCAGAAGCTTATGAAGTATTGGGTTACCTCAATGACTTA
CCacctgatgatgatgctatTGTTGCTGAAGCCAgtacaattgttgatgccGTTAACAGA
TTCACTAGTGCACAAACCGGTTTCAAGGACTTGTTCACAGGGGGAAGAACTCAGCATTTC
CAAAGAATGATTATAGGTTCATCATCACagtttttccaacaatttacTGGTTGTAATGCT
GCCATCTACTATTCAACTATTTTGTTCCATGAGACTATTTTCAATGGAGACAAGTATAgg
ttgtcattgattttgggaggtgtttttgcaactatTTACGCACTAGCCACCATCCCCTCC
TTCTTCTTAATTGACACAGTTGGTAGaagaaaattgtttttgatcGGTGCCATTGGCCAA
GGGTGCTCATTCATTATTTCATTTGCCTGTTTGGTTAACCCAACAGAAGAGAATGCTAAA
GGTGCTGCTGTTGGTATCTTTTTATTCATTGTGTTTTTCGCCTTCACAATCTTGCCATTG
CCATGGATATACCCACCAGAGATTAATCCATTAAGAACTAGAACAACTGCATCTGCTGTT
TCTACTTGTACCAATTGGATTACAAATTTTGCTGTTGTTATGTTTACACCGGAGTTTATT
GAAAGGTCCAACTGGGGTACCTACTTATTTTTTGCTTGCttcaatttccttttcGTGCCa
gtcattttctttttctacCCAGAAACCGCAGGTAGGTCTTTGGAAGAGATTGACATCATC
TTTGCCAAAGCACACGTGGAAGGAAGACAACCATGGAGAGTTGCTGCCACCATGCCTAAG
TTGTCATTACAAGAAATCGATGAACAGAGTAAGAATTTGGGgttgtttgatgaaaatttt
gacaaggataattttgaaactaaAGAGGATATTAGTGAATCATCAAGCAGCGAAGGATTG
AGAAACAGGGATCATGGTATGTTTGAAAAGGATTCTCAACAATCGGAAAATGAATCAACT
GCTAGAGATGATGGTAGAGTCTAA
>Canparapsi5866_famOG0000009 Canparapsi5866
ATGggtaaaattgttgacaaaattgatgtGTTGGCCGGCAGGACAACCACCTCTGGATTA
AGAGGTAGAAAATTACGTATAGCCATTACAATTACTGCCACTATTGGTTTCTCACTTTTC
GGTTATGATCAAGGTCTTATGTCTGGTTTGCTTAACGGTGACCAATTCAAGTTGGAGTTC
CCGCCTGCTAGGGATAACTCCACTATCCAAGGTGCCATCACTGCTTGTTATGAATTGGGT
TGTTTCTTTGGTGCTATTTTTGCTTTGTTAAGAGGTGACTATTTTGGTAGAAAACCACTT
ATGCTTGCTGGTTCTCTTATCATTGTTATTGGTACTGTTATATCAACTGCTGCAATTAGA
CCATACTGGCAAACTGGTCAATTCGTCATTGGTAGAGTTGTTACTGGTATTGGTAATGGT
TTGAACACGGCAACTATCCCCGTGTGGCAATCGGAAATGTCTAGAGCTGAAAACAGAGGT
AAGTTGGTCAATATTGAAGgtgctgttgttgcagtgGGTACTATGATTGCTTATTGGATC
GATTTCGGTTTCTCATACATTAACAGCTCAGTTCAATGGAGATTCCCTACTGCTTTCCAA
ATCGTGTTTGCtcttttgttcttcttcGGCCTTACCAACTTGCCAGAATCTCCCCGTTGG
TTGATTGCTCACCACCGTAGAGCTGAAGCTCATGAAGTGTTGGGTTATCTTAACGACTTG
CCacctgatgatgatgcagtTATCGCTGAAGGTACCACCATTATTGATGCCGTTAATAGA
TTTGCTGATGCACAAACTGGGTTCAAGGATTTGCTTACCGGTGGTAAGACGCAACATTTC
CAAAGAATGTTGATTggttcatcatcacaatttttccaacaatttacTGGTTGTAATGCT
GCCATTTATTACTCAACTATTTTGTTTTACGAAACTATTTTCAATAAGAGTAAATACAGA
TTGTCGTTGATTTTGGGTGGTGTTTTTGCCACAATTTATGCTTTGGCCACCATTCcatca
ttctttttgattgatacCGTTGGTAGaagaaaattgttttttgttggtgccATTGGTCAA
GGATGTTCAATGATTATTTCATTTGCATGTTTGGTTAACCCAACTGAACAGAATGCTAAA
GGTGCTGCTGTTGGTATCTACTTGTTTATCGTGTTTTTCGCCTTCACAATCTTGCCATTG
CCATGGATATACCCACCAGAGATTAATCCATTAAGAACTAGAACAACTGCATCTGCTATT
TCTACTTGTACCAACTGGTTGTGTAATTTTGCTGTTGTTATGTTTACACCAAAATTCATC
GAGACATCAAACTGGGGTTGTTATTTGTTCTTTGCTTGCTTTAACTTCCTTTTCGTGCCa
gtcattttctttttctacCCAGAAACCGCAGGTAGATCATTGGAAGAGATTGACATCATC
TTTGCCAAAGCACACGTGGAAGGAAGACAACCGTGGAGAGTTGCTGCCACCTTGCCCAAA
TTATCAttacaagaaattgaagctGAAGGTAACAGTTTGGGCTTGTACGACGAAGATTTC
GAAAAGGACAACTATGAAACCAAGGAAAACATTAGCGACTCCACTAGCAATAATGGAAAT
GGTGCCGCTGGTGGAATGTTTGAGAAGTCAGCTGAGGAAGACAATACCGCTGCTGGTTCT
GAGGAGGCTTCAAACAAGGTTTAG
>Canalbican198_famOG0000009 Canalbican198
ATGTCGTCCAAGATCGAAAGAATCTTTTCTGGACCTGCTTTAAAAATCAATACTTATTTG
GACAAGCTTCCAAAAATTTACAATGTTTTCTTCATTGCTAGTATATCCACCATTGCTGGT
ATGATGTTTGGTTTTGATATTTCGTCAATGTCTGCCTTTATTGGTGCTGAACATTATATG
AGGTATTTCAATTCTCCAGGATCGGATATCCAAGGGTTCATTACTTCATCCATGGCTTTG
GGTTCTTTCTTTGGTTCTATTGCCTCCTCATTTGTTTCTGAACCCTTTGGTAGAagatta
tcattattgacTTGTGCTTTCTTCTGGATGGTCGGTGCTGCTATTCAATCATCAGTTCAA
AATCGTGctcaattgattattggtAGAATCATTTCTGGTATTGGTGTTGGTTTCGGTTCT
GCTGTTGCTCCAGTTTATGGTGCTGAATTGGCTCCAAGAAAAATCAGAGGTCTTATCGGT
GGTATGTTCCAATTCTTTGTCACCTTGGGTATCATGATCATGTTTTACTTATCCTTCGGA
TTGGGCCACATTAATGGTGTTGCTTCATTCAGAATTGCTTGGGGACTTCAAATTGTCCCT
GGTCTTTGTTTGTTCTTGGGTTGTTTCTTTATTCCAGAATCTCCTCGTTGGTTGGCTAAA
CAAGGTCAATGGGAAGCTgctgaagaaattgttgccAAGATCCAAGCTCATGGTGATCGT
GAAAACCCTGAtgttttgattgaaatttcTGAAATCAaagatcaattattattggagGAG
TCCAGTAAACAAATTGGTTATGCTACTTTATTCACCAAAAAGTACATTCAAAGAACCTTC
ACTGCTATTTTCGCCCAAATTTGGCAACAATTGACTGGTATGAACGTTATGATGTACTAT
ATCGTTTATATTTTCCAAATGGCTGGTTATTCTGGTAACAGTAACTTGGTTGCTTCATCC
ATTCAATATGTTATCAACACTTGTGTCACCGTTCCTgcattatattttattgataaagtA
GGTAGAAGACCATTATTGATTGGTGGTGCCACTATGATGATGGCTTTCCAATTCGGTCTT
GCTGGTATTTTGGGTCAATACTCAATTCCTTGGCCAGATAGTGGTAACGACTCAGTCAAC
ATTAGAATTCCAGAAGACAATAAGTCTGCCTCCAAAGGTGCCATTGCTTGTTGCTACTTG
TTCGTTGCTTCCTTTGCCTTTACTTGGGGGGTCGGTATTTGGGTCTACTGTGCTGAAATC
TGGGGTGATAACAGAGTTGCTCAACGTGGTAATGCCATTTCCACTTCTGCTAATTGGATT
TTGAATTTCGCTATTGCCATGTATACCCCAACTGGCTTCAAGAATATTAGCTGGAAAACA
TATATCATTTATGGTGTCTTCTGTTTCGCTATGGCTACCCATGTCTACTTTGGATTCCCA
GAAACTAAGGGTAAAAGATTGGAAGAAATTGGTCAAATGTGGGAAGAACGTGTTCCTGCT
TGGAGATCAAGATCTTGGCAACCAACCGTTCCTATTGCCTCCGATGCCGAATTGGCAAGA
AAGATGGAAGTTGAACACGAAGAAgataaattgatgaatgAAGACTCTAACTCCGAATCC
AGAGAAAATCAAGCCTAA
>Canalbican213_famOG0000009 Canalbican213
ATGTCGTCCAAGATCGAAAGAATCTTTTCTGGACCTGCTTTAAAAATTAATGCTTATTTG
GATAAGCTTCCAAAAATTTACAATGTTTTCTTCATTGCTAGTATATCCACCATTGCTGGT
ATGATGTTTGGTTTTGATATTTCCTCCATGTCTGCCTTCATTGGTTCTGGTCCATATATG
AAATTCTTTCATTCTCCAGGATCAGACATTCAAGGGTTTATTACCGCATCTATGGCATTA
GGTTCATTCTTTGGTTCCAttgcttcttcttttgtttctgAACCTTTCGGTAGAAGATTA
TCATTGTTAATTTGTGCTTTCTTCTGGATGGTTGGTGCTGCTATTCAATCCTCATCTCAA
AATCGTGctcaattaattattggTAGAATCATTTctggtgttggtgttggtttCGGTTCT
GCTGTTGCCCCAATTTACGGTGCTGAATTGGCCccaagaaaaattagaGGTTTCATTGGT
GGTATGTTCCAATTCTTTGTCACTTTAGGTATATTGATTATGTTTTATATCTCATTTGGT
TTAGGTCACATTAATGGTGTTGCTTCATTTAGAATTGCATGGGGACTTCAAATTGTCCCT
GGTCTTTGTTTGTTCTTGGGTTGTTTCTTTATTCCAGAATCTCCTCGTTGGTTGGCTAAA
CAAGGTCAATGGGAAGCTGCTGAAGAAATTGTCGCCAAGGTTCAAGCTCATGGTGATCGT
GAAAACCCAGAtgttttgattgaaatCTCTGAAATCAAAGATCAATTATTGTTAGAACAA
TCAAGCAAGCATATTGGATACGCTACTTTATTCACCaagaaatatatttacAGAACTTTC
ACTGCTATTTTCGCCCAAATTTGGCAACAATTGACTGGTATGAACGTTATGATGtattat
attgtttatattttccAAATGGCTGGTTATTCTGGTAACAGTAACTTGGTTGCTTCATCC
ATTCAATATGTTATTAATACTTGTGTTACTGCCCCAGCTTTATACTTTATTGATAAGATT
GGTAGAAGACCATTATTGATTGGTGGTGCTACTATGATGATGGCTTTCCAATTCGGTCTT
GCTGGTATCTTAGGTAATTATTCTGTTCCTTGGCCAGATAGTGGTAACGACTCAGTCAAC
ATTAGAATTCCACTTGACAACAAATCTGCCTCCAAAGGTGCCATTGCTTGTTGCTACTTG
TTCGTTGCATCCTTTGCCTTTACTTGGGGGGTCGGTATCTGGGTCTATTGTGCTGAAATC
TGGGGTGACAACAGAGTTGCTCAACGTGGTAATGCCATTTCCACTTCTGCTAATTGGATT
TTGAATTTCGCTATTGCCATGTATACCCCATCTGGTTTCAAGAATATTAGTTGGAAAACA
TATATCATTTATGGTGTATTCTGTTTGGCCATGGGTACCCATGTCTACTTTGGATTCCCA
GAAACCAAGGGTAAAAGATTGGAAGAAATTGGTCAAATGTGGGAAGAAAATGTTCCTGCT
TGGAGATCAAGATCTTGGCAACCAACCATTCCTATTGCCTCCGATGCCGAATTGGCAAGA
AAGATGGAAGTTGAACATCAAGAAgataaattgatgaatgATGATTCTAACTcagaatca
aaagaaaaccaaGTCTAA
>Canalbican1300_famOG0000009 Canalbican1300
ATGGAAAGCTTATCAGTTATATGGATTATAGGTATAATTTTTGCTTTCATTCTGGACACC
ATAACCATGTTGATTATTggtaaaattattaatggtATTGCAATTGGAATGGCATTTGTT
ACGATTCCCATATATCAGTACGAAATCATTCCTGTGCAAAACAGAGGTAggattttatca
atatttatatttagtTGTGCTTTGGGAAATTTGTTCATTTATGTTATCCGTTTGATATCA
GAAAGATTTCTTAACGAATCGAAATACTCTAGATTGTTCTGGGCTATTGAAGTGATCCCA
CTTGTTTTTGCTGCTACATTTATCGCATTCATACCAGAGTCGCCCAAGTGGTTAGCGGCA
AATTGTGAATGGACTTCTGCCGCTGATGTTTTAGAACTGATAGAAGTTAAAAACTCTTCT
ATATTGAAACGTcgcaaaacaaaagaagacAGGATCAGATTAGGTGATAAACATTATGTG
ATTAAAAAGTATTCAACAGGTGTTTGTATCAAGAGTTGCTCAATTAATGGATTATTTGGg
aaaaaatatatcaaGGAGGTGTGTAGAggtattttgttgttgtttttcgTTGATTTCACT
TCTACTAGCAAGATTTTGGAGAGTTTGGATTACATTTGTCAGTCATGTCAAATCATGGGT
GAAAGTTTGAAAACAGTTACGATTTTCCTGCTATTGATGCGAGTTTTGTTTGCAACTGCG
ccaattttaataattgatatgATGAGAAGAAAGGATGTCCTTGTTTTTGGTATGTTTTTG
ACAACGATTGTCATCATTAGCTATatgattttatttcttgGGTTTTCTATACCTATTCCT
AAAAGCGAACAGCCAAGTTTGGATTGGGCTATGAGAGTTGTTTTCTACCCAGAAAAGGCG
TCTGTGGTGTTAGCATTAACAGTGTTTCTAGATGTTGTTTACTATTCAATGCTAGTACCA
ACGTGTTGGTTGTACATTATAGAAACTTTTTCAACCAGTTCGAGAATAAAAGGCTGGGTT
GTGATCATGAGTTTGCATTGGTTATTTGAAGCATGTActtctttgtctttttcattttta
atgGAGGAACTCAATGGTTggttatttttaattatttcatttatatGTTTGGGTGGGTTG
TTTTTCACAACACAATTAGAAGAAACAAAGggtaaatttgaatttgatccCGAGTTCATT
ATGAAGGAGAGCCAATATGAGCTTAGTGACGACAAAACGCTATCTGCACAACCAGCCAAC
TTGAAATGTTTTGATGAAAGCTCATCTTCTAATTATGTCAGTTCAAGGGGAAGCAAAAAT
ATTAGAGATTTAACTGTACCCCAAgattcaaatataaaagGTAAACCTTTCAATTCCTTC
AAAAAAAGTGTCAAAGAAAGCAATATTAGTAAACCAATTATGAATCCTTGGGAAACCCCA
TATGGTAGCATGGAGAGTTTtcttaataatgaaaaattgaatcaacaacCAGCAAATGCT
TCTAATGGCAATGTTACTGTAACCAAAAAATTAGCTGATGCTTATAACCGATTGTGA
>Canalbican3047_famOG0000009 Canalbican3047
ATGTCATatgaaagaattgaaactaTAGATAATCCATTTAATGATGggaatattattgat
aatgataccTCGACACTTTTCGTAACcgaaaataatgatgatgacgatgataatactatt
accaccaccactaccaccatgcaaaaaaacaacGACGACAATCAGAGTTCTGGCTTTCAA
GAATCATCTAATCAAGATGTTACTACTGTTAGTTCATCATCACCGTCAAATAGCAATAAC
AACattactaataataataataataataatcgaTTTAGTAATCAACGCAATAATAACAAG
gataattttcaaaaaccaACAACTAATCataatgaatttaaagatgaagatgaagaggaa
gaggaagaagaagacgatgATGACATGTTTGaaccaattcaattcaaaaatagtgatgat
gatgatgaagaagaaggagatggtctttcatcatcatcactatcATCGGATATAAATTCA
TTCACCGACAATTTCGGTAATAGTTAtcataatattgattttgataataaacgATACaca
ttgaaattaaatttcaaaGGTAAACGATTAGTTTATTTCACTTCGGGATTTGTTAGTTTA
TTTGTTAGTTTATTTGGTTATTCTCAAGGGGTTGTATCATCACTTTTAGCATTTGAtaca
tttaataaatatttcaatcaacCTAGTGCTGCTACTATTGGAATTGTTATATCAATTCAA
GAAATCGGGGCCATGATAAGTTCAATTATGGTAGCGAAATTATCCGATAAATTTGGTCGG
AAACgaacattattattaggaacatttatatttatgaTTGGTGGATCATTACAAGCTTTT
TGTCccaatatttttatattggCCATTGGAAGAGTTTTTTCAGGGATGGGTGTAGGGATT
TTATCTACGATTGTTCCTTCTTATCAATGTGAAATTAGTCCTAGTGAAGAACGAGGGAAA
TTAGTATGCGGAGAATTTACTGGTAATATCACTGGTTATGCACTAAGTGTATGGGTCGGG
TATTTATCTTATTTTATTCAAGATATTGGTGATTCTCGTAATCAACCTCATTCATTCACA
GCTAATTTGAGTTGGAGATTACCATTATTCATTCAAGTGGTTATTGCCTTTGTGTTGTTT
CTTGGTGGGTTTTTCATTGTTGAATCACCTCGTTGGTTATTAGATAATGATATGGATCAA
CAAGGATTCCATGTATTAGCATTATTATATGATTCTCATGTGGAATCgacaaaaccaaaa
tctGAATTTTTCATGATTAAAAATTCTATATTACAAGAAAGAATCACTACTCCAAAACTG
CAAAGAACTTGGAAACATTTATTAACTCATTATAAAATTCGAGTATTTGTTGCTTGttca
tcattaatttttgCTCAATTTAATGgtattaatattatttcttaTTATGCTCCTTTAGTG
TTTGAACAAGCTGGTTTTGATAATGCTAATGCTTTATTAATGACAGGAATAAATggaatt
atttatttattatcaactaTACCTACTTGGTTTTTAGTAGATTCTTGGGGTCGAAGACCT
ATATTAATAACTAGTGGTATAGCCATGGccatttgtttgtttttagTCGCAGCTTTTATG
catataaataaatcataTACTCCATCAGTAGTGGCAgtatttgttattatttataatgCA
TCATTTGGTTTTGGGTTTGGTCCTATCCCATTTTTATTACTGAGTGAATCATATCCATTA
TCAGTAAGATCAAAGGGGGCATCATTAGCAGTATCATGTAATTGGTTTAgtaattttgtt
gttggattAATGACCCCTAttttaaaacaagaaattaaatggGCAATGTATTTATTCCCT
GCTAGTTCTTGTGTTTTGAGTGTTATTgtggtattattattttatccAGAAACTAAAGGG
GTTGAATTAGAAGATATTACGAGaatatttgatgaattttaTGCCACAAGTCCAACTAAA
AGAGTTAAAATTAGAGGATTAAGAACAAAACGTAAAGATAAAGGTAAAAGATCAggtgaa
aaatataaagcAAAATATAATCCTCTAAGTGGGGGTGGTGGTACCGGTACCGGTACCAGC
AGTAGcaccactactactggTGATTTCATTGATGACCAAGAAGCATTTGAAATGCGGGCa
ttgaatgaatttgatttcgaAAGcgataatgatgatgatataaaTGTGAGTCATACTAGA
CGACAAATGTTATAG
>Canalbican4915_famOG0000009 Canalbican4915
ATGGGTGGGTTCATagataatattttcaaaagaacCACAACTGCTGGATTAACCGGTAGA
AAATTACGTGCAGCAGTCACTATTACTGCCACACTTGGGTTTTCACTTTTCGGATATGAT
CAAGGTTTAATGGCCGGATTAATTTCTGCTgaacaattcaattgggAATTCCCTGCTACT
AAAGATAATAGTGTTATCCAAGGTGCTGTTACTGCATCTTATGAATTGGGATGTTTCTTT
GGTGCTATTTTTGCTTTACTTAGAGGTGATGCTTTAGGTAGAAAACcaattattttcttt
ggtgctactattattattcttggTACAATTATTTCCGTTACTCCATTTAGACCACATTGG
CCATTAGGTCAATTTGTGGTTGGTAGAGTCATCACTGGTATTGGTAATGGTATGAATACT
GCTACCATTCCAGTGTGGCAATCAGAAATGTCAAAACCAGAAAATAGAGGTAAATTGGTC
AATTTAGAAGGTGCCGTTGTGGCATTTGGTACTTTTATTGCTTATTGGTTAGATTTTGGG
TTATCTTATGTTGATTCTTCAGTTTCTTGGAGATTCCCAGTTGCtttccaaattttcttt
GCCTTATGGGTtatttttggaattattcaattgccTGAATCTCCTCGTTGGTTGATTTCT
AAAGATAGAAAACCAGAAGCTTTTGAAGTTTTAGCTGCTTTAAATGATACTACTCCAGAT
GATGATGCTATTGTTGCTGAAGCTAGTGTTATTATTGACGCCGTTAGAAGAAACGCTAAA
GTCCAAGCTGGTTTCAAAGATTTGTTTACTGGTGGTAAAACTGCTCATTTCCAAAGAATG
CTTATTGGGTCATCAACCCAATTTTTCCAACAATTCACTGGTTGTAATGCTGCTATTTAT
TATTCCACTTTGTTGTTCTACGAAACCGTTTTCCATCATACTAAATACCGtttatcaatg
attttgGGTGGGGTGTTTGCTACTATTTATGCTTTAGCCACTCTTCCAtcattcttttta
attgatactTTGGGTAGaagaaatttgtttttaattggTGCAATTGGTCAAGGGATTTCA
TTCCTTATTTCATTTGCTTGTTTGATTAACCCAACTGAACAAAATGCTAAAGGTGCTGCC
GTTGgtatttatttgtttattgttttctttgCCTTCACCATTTTACCATTACCATGGATT
TACCCACCAGAAATTAATCCATTGAGAACAAGAACTACTGCTTCTGCCGTTTCCACTTGT
ACCAATTGGTTAACCAATTTCGCCGTTGTTATGTTTACTCCACCATTTATTTCTGCTAGT
GGTTGGGGTTGTTATCTTTATTTTGCCGTTATgaatttcttgtttgttccaatcatcttt
ttcttttatccAGAAACTGCTGGTAGATcattagaagaaattgatattattttcGCTAAA
GCTTACGTTGAAAAAAGACAACCATGGAGAGTTGCTGCTACTTTaccaaaattatcatta
caAGAAGTTGAAGATGAATCTAAAAGCTTGGGTCtttatgatgatgatttcgAAAAAGAT
AATTTCGAAACTAAAGAAGATGTTTCTGATGGTACTGCTTCAAACAGTAATGgtgttttt
gaaaaaccaGAAAATGTTTAA
>Canalbican5019_famOG0000009 Canalbican5019
ATGGaatccaacaacaaaatggaaaaagaaagctcACTTGAAAATTCGAGAAATTCCTCg
ataaatgaatttgatgattcCACTTTGTCTAACAAGGTACACACATTTTTGGGATACTCG
GGTACCCGattaaattttattatatctACTTTTGCTGGTGTTGgattctttttatttggg
TACGATCAAAGTTTAATTGGAAGTTTATTAACATTGCCCAATTTTGAAGAAACGTTTCCC
TCTATTCTGGGTCCCGACGATGGTGTTCTCCAAGGTACTGTTGTGAGTATTTACGAAATA
GGATGTTTTGCTGGAGCTATTGCAACAATCTATTGTGGAAACAAATTTGGGCGTATCAAG
TGTATGCTTATTGGGTGTATCATTATAATCATCGGAGCTGCCCTCCAAGCTAGTGCTTTT
TCAGTGGGTCattttattgttgctaGAATCGTCACTGGTGTTGGTACTGGGTTTATGACA
TCGACAGTTCCAGTTTGGCAGTCTGAGTTATCCCGAGCAACCACTAGAGGTAAACTTATT
ATGTTGATGGGGAGTTTGATCACTGCAGGTGTAGCCACTGCTTATTGGGTCGATTTTGGC
TTTTACTTTGTCAGTGAGAACGACCCCAAAGGTATTTCATGGAGACTTCCAATTATATTA
CAAGTAATTTTTCCAATGATGTTGCTAAGTGTTATTTTCAAAGTACCCGAATCTCCACGT
TGGTTAATGTCCAAGAAAAGAGTTCGCGAAGCAAGAATAGTGTTTTCTGCAATCTATAAC
TTGCCAGAAAATGACAGCGAAGTGACCAGTCAGTTGGCAGAGATTCAAAGTGCATTAGAA
TTAGAAGAAGCCGAGTCTGCTGGATTTAATATTAGGGAATTGGTGAAACAGGGCCCAACA
AGAAACTTTCAGAGATTAAGTTTGGCCTGCTGGTCACAAATTTTCCAACAAATATCTgga
ataaatttgattacCTATTATGCCGGTActatttttgaaaaatacaTCCACATGTCGCCA
TTCAATGCTAGAATTTTAGCGGCCTGTAACGGGACTGAATACTTTTTGGCTTCATTATTG
GgtattgtttttattgaaaGAGTTGGAAGACGGAAGTTATTGTTTTTCGGAGCCATTGGC
CAAGCTTTGACTATGATGGCATTGACCATTGCTACATGGCAAGCAGATAAACAAAGAGCA
GAAAACGGAGGTGGGACTGGCGCAGGTATTGCTGCAGCTGTGTTTCTATTTGTATTTAAT
TCTGTTTTTGGAGTGCTGTATTTGGGAGGCACATGGTTATTGCCAACTGAAGTTTCATCT
TTACAATTAAGAGCAGCCACGGCAGCGTTATCAACGTCGTGCAACTGGCTTTTCAACTTT
ATGGTT
>Canalbican5020_famOG0000009 Canalbican5020
GTTATGATTACTCCAGTTGCTTTCCAAAATATTGGTTATTACACCTATACGATTTTTGCG
TGTATCAACATTTTGATAGCACCAATGATTTATATATTCTACCCAGAAACTTCAGGAAGA
ACATTGGAAGAATTGGATATAATTTTCAGTAAGACCCCAATTTGGAAACCATGGGAAGTT
GTTGCCATAGAGAAAGAGACACCGAAACGTGACTTCACAAAGGATGTTGAAAAACCATTC
ACAGAACATATAGATCATGTAGAACTGGATTAA
>Canalbican5788_famOG0000009 Canalbican5788
ATGTCAGAATTGACTGAACTTCATCCTCATCACCATGTACAAATCAAAGAGTCAATTCTT
GTGGGAAAAGcattattaaatttcaCCACATTTTTCGTGACTCTTGGGATTTTAGTAATG
GGATTTGAACAATCAGTTTATGCCCCCATTATAAccaataaatatttcaaacaatatTAT
CATAATCCTAGTCCAACAGAAATTGGGTTCATGATTGCCATTTTAGAAATTGGAgcatta
ttttcatcaattattgcTGGGAAAATTGGTGATTTAGTAGGAAGGAAACGTGCCACTCGT
TATGGTGcagtatttttttatattggTGGATTTATTCAATGTATTTCTCCCAATATGTTC
ATTTTATGTATTGGTAGATTACTTGGTGGGTTTGGTATTGGATTTTTAACCACTATTGTC
CCCATGTTTCAATCAGAAATTAGTCCTGCTGAAGCTCGTGGGTTTTATGCATGTGTTGAA
TTCACCGGGAATATTCTTGGTTATGCCATTGGTATTTGGTTAGATTATGCCTTTTCATAC
CttgaaaatgattataGTTGGAAAGCACCTTTGATTGTCCAATTTTTATTAGGGGTGGTG
TTATGGTTAGGTAcgtttattgttgttgaaactCCAAGATGGTTATTGAATCATGATCAT
GATTTAGAAGGAATGATTGTTATAGCTGATTTATATGCTGATGGAGACGTTGAAGATGAT
CATGCTATGAGTGAATATAGAAATATTAAAGAATcagttttaattgatagAATTGAAGGT
GGAGAAAGATCAtatgaatatttatttaaacgTTATGCTAAAAGATTATCAGTGGCTTGC
TTTGGATTAATGTTTGCTCAATTGAATGGGATCAATCTTATTTCATATTATGCCCCCATG
ATTTTTGAAGAAGCAGGTTGGGTCGGTAGACAAGCAGTATTTATGACGGGTATTAATGGT
ATTATTTATGTCATAAGTACTATTCCTCCGTGGTATTTAGTTGATTCTTGGGGTAGAAAA
CCATTATTGATGAGCGGAGCTTTAATCATGGGTATTCCATTTTGTATTGCCGGTTATTCA
CTTTCgttaaataatgaatataCTTCTACAATTGTCGTTAcaagtattattatttctaat
tttgGGTTTGGGTTTTCTTGGGGTGGTATTGGTTGGTTATTACCTGCTGAAGTATTACCA
TTATCGGTTCGTTCAAAAGGTGCTGCTTTAGCAACAGCAACTAATTGGTTTTCAaacttt
gttgttggattAGCTTCGCCAATTTTATTAGATCAAATTAAATGGAAAACTTATTTTATC
CCTGCTATTTCatgttttatttcatttttcgCCGTTTGGTATTTATTCCCAGAAACAAAA
GGTTTATCACTAGAAGAAATGGGTTCAGtttttgatgataaatcatcaatattttctCAT
CATGCTTCTGGAAGTGTTGGCGGTAGCAGCAGTagtatttttaattatggTGCAACTAAT
GACTTGAATAGAAGAACATCAATGACTAATGATTCAACCCCTTCAATAGCAGGAGCTCTT
CCAGGGGCAGTGCCAGGAGCtattgattcaattcatcaatcaGCAGCATCAATGGCAAGA
AACCCTACTAGCaacaataatcaacaattagATGGAATTATCACGGGTGCtgcaccacca
ccaatgcctatcaatactaataacaacaacattatcaaACCAGTCAAATCAGATAACGCC
GCTGATACTCTTTCATTAGATTCTGGTTTTGGTGGTTCTCAATCAGATATTGtacaagaa
attgaaccaccttcattagaagaaattttaaaatataaaattcaaaaacaaattgaaccT
AATGCATTTATTGCTACTTTCCATTGGTTATTTTCGAAAAAGGGACAACccaatgatgaa
gaaagtAGATTATTACAACAATAG
>Canalbican5911_famOG0000009 Canalbican5911
ATGCTGAAGGGAGATTTAGAAGAATTAGATATTCAAAAGCTTATAGTTGAAAAAAGGCTT
GAACAATCAAATGGTTCAGGTTTTGCCACCATGAAGCGTAACAAAAGAGCACTTGGAACA
TGTTTATTTGTATCGTTAGGTGGGATCTTATATGGTTACAATCAAGGTATGTTTGGACAA
GTTTCAAGTATGCATTCTTTTGGTGAAACTGTTGGTATTGGTAAAATCCAAGATAATCCA
ACATTACAAGGTTTATTGACatcaattttggaattaGGTGCTTGGGTTGGAGTATTAATG
AATGGTTACGTGGCCGATGCATTGGGTCGACGTGCTTCTGTTGTCATCGGATgtatttta
ttcaatattgGTGTCATTATTCAAGCAGTTGCTCGTGATGCCGATTATGGTTATATTTTG
GGTGGACGTTTTGTTATTGGTCTTGGAGTTGGGGTACTTTCCATGGTTGTACCATTATAT
AATTCTGAAATTTCGCGAGCTGAAATAAGAGGAGCTAACACTGCCATCTATCAACTTTCC
ATTACTTTTGGTATTATGATTTCCTATTGGATCACTTATGGAACTAATTTCATTGGTGGA
ACAGGTGACAATCAAAGCCAAGCCTCTTGGTTAGTTCCAATGTGTATTCAAGCGGCGCCA
GCAATAATATTGGCAGTGTTTATCTATTCTTTCCCAGAATCACCTAGATGGTTGATCAAT
GTTGGTCAAGAAGATAAAGCATTAGAAGTTCTTGCTTGGTTACGAGAAActgaacaagaa
aatgttGGTTTgcaaattgaatttttggaaatgaaagcacaaaaaatatttgagCAAACA
CTTGAAACCGAAGCTTATCCACATTTACAAGATGGAACAAAAATgtcaaaattcaaaatc
aatttgaacCAATACAAATCAATGGTTACACATTTACCAACATTTAAACGAGTCTCAGTG
GCTTGTTTGACTATGGTATTTCAACAATGGACAGGA
>Ogaparapol375_famOG0000009 Ogaparapol375
ATGTATCTTGGATTGAAAGGCCGCAACTTGCAATGGGGAGTCACCATTGCCTCTGGTGCA
GGattcctgctctttggaTTTGATCAGGGCGTGATGTCGGGCCTGCTGACGGGTGCCGCG
TTCACGCACCAGTTCCCGGCGATTGACACGACGGCCACAGGCCACGGCAGCTCATCGCTG
CAGGGCACCGTGGTGGCCATCTACGAGATTGGCTGTTTCTTTGGCGCACTGTTTAGCTTC
GCGTTTGGAGAGCGGCTTGGAAGACGCTGGAGTATCATGATCGGGTGCCTGACCCTGTCT
GTGGGAGCCGCAATCCAAACCTCTGCGTACGGCGTTGCACAATTGATTGTGGGACGGATT
GTCGCCGGGCTGGGAAACGGCATGAACACGGCCACGATTCCTGTCTGGCACTCGGAAATC
TGTAAAGCCCACAACAGAGGCCGCGAGCTGTCGATCGAGCTGGCGATCAACATTTTTGGA
GTTATGACGTCATACTGGGTTGACTACGGCATGAGTTATGTCGACAGCGAGGCCCAGTTC
CGGTTCCCGATCTCGTTGCAGATTGTGTTTGCGCTCTTCACGCTCGCAGGAGTGATGTTC
TTGCCGGAGTCGCCACGGTGGCTGATTGCCCACGACCGCCATGCAGAGGCCAAACAGGTG
ATCCATCTGACGATGCATAACGCTGAGCAGATAACCGACGACGACCCAAGTGTGGTGCAC
GAaatcgagctgatcaacgaggCACTTGCCGAAGAACGCCAGTCTGCGAATGTCGGCTTC
GCCGCCGTCTTCACCAACGGACCGCAGCGCTTTTTCTGGCGTACCTTTTTGGGCATGTTT
TCGCAATTCATGCAGCAGCTGTCGGGAATCAACCTGATTACGTACTACGCCACGAGCATC
TTTGAGGAGTCCGTTGGTATGGACCACAACTTGGCGCTGCTGATGTCAGGGTTCAACGGA
ATTGCGTACTTTttctcgtcgctgctccCGATTTGGTTGCTCGATAGAATCGGCCGCCGC
AAGCTGATGCTTTTTGCCGTGATCGGACAGGGCTCGTGTATGGCGATTCTGGCCGGCACG
GTCTCGAACGGCAACACGGCGTCCGGAATAGTCGCCACGATTATGCTGTTTATGTTcaac
ttctttttcgccGTTGGTCTGCTTGCTATTCCTTGGCTGCTCCCAGCAGAGTACGCGCCT
TTGGCGATCCGTACGAAGGCTGCGGCGCTGGGCTCTGCCAGCAACTGGATTTTCACGTTT
TTGGTCGTTGAGATCACGCCGTCGAGCGTCTCCAACATCGGTTACAAGACGTACATCTAC
TTCTGCGTGTTCAATTTCTGCTTTGTGCCGATGATTTATTTCTTCTACCCAGAAACGAAA
AACCTCCCgctcgagaaaatcgaCCGCATGTTTGTGGGGGAGAAGGTCCACTTGTTCTGG
AACGACGCGCTCGAAGACGACTTTGCGCTTGTTGCCGACAAGGCCGCCGAGAAAGCGGAG
GtcgagatggtggagtcAGGTGTGTAA
>Ogaparapol632_famOG0000009 Ogaparapol632
ATGTTTTTACAAAATTTGAGAGGTAATAAGTTGTCACTTGCCATTGCTCTGGCTGGTGCA
TCGGCTTGGATTTTGCAGGGATACGACCAAGCCATTATGAATGGTCTCTTGACAATGGAG
ACTTTTGAGACACAGTTCCCAACGTTGAACACCAGTAGGTCAGGAGTTAACAAAGAGCAT
GCGACTGTGATTGAGGGAACGGTCGTTGCTATTTATGAACTGGGATGTGTGCTCGGATGT
GTTGCCTCTTACTTTTTCGGTGACAAGCTCGGCCGCCGCCGGTTCATCATGACTGTTTGT
ACGGTCACAATTATCGGTGTTATTATCCAGGACACCTCTTACCATATAGTGCAGCTTATT
GTTGCACGAGTGATCACTGGAGTTGGCGTTGGAGGTATCACAGCTACGGTGCCGACCTAC
ATCTCGGAGTGTGCTCCGGCACGTTTGAGAGGTAAGCTGGTGCTTCTCTGCGGGTCACTa
gcaatttttggagtgGCACTAGCTACCTGGGTTGACTTTGGATTTTATTTTGTCAAACAC
AGTTCCGTCAATTGGCGGTTTCCAATTGCACTACAGATGCTCTTTCCGATTATATGTATT
TCGCTGATTCTCTTCCTTCCAGAGTCTCCTCGTTGGCTGGTGAAAGTTGGGCGTACGGgt
gaagcagcagaagTGTTTGCTCGGCTGGAAGATAAACCCGTTGAGAGCGaccaagttcaa
ggagaaatCTCGCTGATTCAGCAGTCTCTTTTGGAGGATCCAGCTGCTATTAAGGCTTCT
CCGTTTTCAAGAACCAAAAACAAGCATTTGAGGCGTAGTCTTATGGCTATTGGTCTGAAC
ATTGGAGCTCAGATGACCGGAATCAATATTGTTACCTTTTACTCCACGAGCAtctttgaa
cagcagctgggCTATAGCTCTGTGGAGGCTCGTATTTTCTCGGGATGTCTTCAGATCTGG
CAAGCAATGTGTGCATTTGCGGCCATCTTCCTGATTGATATATTTGGCCGGCGGTATGCA
ATGATTCACGCCGCAGCAATTATGGGAATTTGTCAGTTTATCCTTGGTGGGCTTGCGTCA
GACCTCGAAAATCCAGCTACGGCAAAGGCTATGGTGGCCTTTTATTTTGTCGCAATGTAT
GCTTTTCCTGtcggtcttcttcttgtggTTTTCATGTATGCGGCTGAAATTGCACCCCTT
GAGTCCCGTGCCCAGATCACTGCTATCAGTACTGCGTGTAACTGGCTATTCAATTTCTTA
GTTGCAGAAGCTTCTCCAACGGCATTCAACAATATTGGCTACAAATATTACTTTGTTTAT
GGATCAGTCGCTTTTGTATTGCTAGCCTGCTTGATTCTATTCTTCCCGGAGACAAGAGAC
AGAAGCCTGGAGGAAATTGATGATATATTTATTCAGTCTCAAACCTTGTTCGACACTGTT
CGGATAGCCAAGACAATGCCAGTTCAAGGTGATGCTGACTACGACCCGGAAAGGAAGCTT
TCCTTTGAAACTAAAGACGTTGTCGAATATGTGGAGTGA
>Ogaparapol653_famOG0000009 Ogaparapol653
ATGTCTTCCGATAGcaaaacagaaaaagcaCCAGTCCAAGAGGGCTACTTCCCCACGTTT
CTGGGTTTGAGAGGCCAAACGCTGCAGAACACGGTCAGTGTGATGGCTTCTGTTGGATTC
TTGCTTTTTGGATACGACCAAGGAGTTATGGGCTCTCTTTTGACTCTGGAGTCATTTAGA
GACACTTTCCCTTCCATTGACACCATCAGACACGCGGACGCTGCCACTATGCAGGGATTC
ACGATTGCTGTGTACGAGATAGGGTGTTTGGCCGGTGCTCTTGCGACGCTTTATTTCGGA
GACAAGCTCGGCAGATTGCGGTGTATTTTCATCGGCTGCGTCGTGATGACTATTGGAGCC
ATCTTGCAGTGCACGGCCTTCAGTGTTGGCCATCTTATTGTTGGCAGAATTGTCACCGGT
CTCGGAAACGGATTCAACACAAGTACAATTCCCATGTGGCAGGCCGAGTGCTCGAAGCCA
AACAAAAGAGGAAAGCTCGTGATGATGTCAGGTGCGCTGATCACGGGAGGCATTGCTCTT
TCGTACTGGGTCGATTTCGGGTTCTACTTCACCAAGGGCTCTGTTGCATGGCGGTTCCCT
GTGGCTTTCCAGATGATCTTCCCAATTATCATTCTTCCATTCATCATGAAGCTACCAGAA
TCGCCTAGATggctcatcaaaaaaggTCACTACGAGAGAGCCCGGATCGTGTTTGCAAGC
TTGGACGGCGTGTCCACGGTGGACCCTGAAGTCGAGGACCAGATCAGCGACGTGCGTGTC
TCGCTGCTCGAGGAGAACCTCGAAGGCGGCAATACGTTCACGGCCAGCAAGCTCTTCACC
CAGGGCGAGCACAGAGACTTCCACAGAATGTGTCTTGGTCTTTGGGCgcagattttccag
cagatcaCCGGTATCAACTTGATCACGTACTATGCGGGTACGCTTTTCGAGAGCTACATT
GGCATGACTGCATTCAACTCACGTATTCTGGCCGCTTGTAACGGAACAGAGTACTTTCTT
GCCTCGTGGATTCCGTTCTTTTTGATTGAGAACGTTGGCAGACGGAAATTGATGATGTTT
GGTGCCGCAGGTCAGTCCATCACCATGGTCATGCTGACGGTGACCATGTACTTGTCGGGA
GAAAAAGGTGACAGCCACGCGGCCATAGCAGCGGCcgtgctgctgtttgtgtTCAACACG
TTCTTTGCCATCGGCTGGCTTGGCATGACGTGGCTATATCCGGCCGAAATTCCGCCACTC
AGTATCCGGGCCCCAGCAAATGCCGTCTCGACCGCCGGAAACTGGTCATTCAACTTCATG
GTCGTGATGATCACGCCTATTGCATTCAAGAACATCGACTACTACACCTACGCGATCTTC
GCCGTCATTAACGCGCTGATGGTGCCTAGCGTGTACTTCCTGTTCCCAGAGACTGCGGGC
AGGTCGTTGGAGGACATGGACCACATCTTTTCGCAGTGCGACCCATGGAAGCCATGGGAA
GTGGTTGGCATTGCCAGAAGACACCCAAGAACGCACGGCGTGGGCGCGGACCTCCGGCTG
GAGCACGGCAAGGTCAGCGCCGAAAACATTGAAAACGCTACTGGATCTACCTCGTGA
>Ogaparapol1790_famOG0000009 Ogaparapol1790
ATGTCGCGCAATTACAAGAAACTCAGTAGCAGGCCTACGCAACAGAATCCGTTTGAGCCT
GAGGAGACCAGCACGGCACTCGAAACCTATCCGATATCGCTTGAGCCGATAAATATACAC
GGGCAGGCGGAGTCTAAGGCACAGCAATGGCAACACCAGGAGGACGTGTTTGCGGACCCG
TCCGATGAGCAGGACTCGCACGAGTCGGAGGAGACGGGCGGGCTGTATTCGCACGTGGAT
TTCGACGCAACCGTCCACAGCCGTCTAAAGGGCCGGCGACTCCTATATTTCACGTCGTTG
TTTAGCTCCATAGGAGTTTATTTGTTCGGATTCGAGCAAGGCGTCATGTCGCTGATTATC
ACAGAAAAATCGTTTTTGAGCTATTTTGACAACCCAAGCAGTATAGAGATCGGGACCTTG
ATAGCCCTGTTAGAGCTGAGTGCGCTTTTCTCTGCTCTGGTGGTGCCCAAGGTGTCGGAC
GCCAAGGGCCGCAAATACACGATTCTGACGGGCGCTCTGTTATTTTGTATCGGTGGCATG
TTCCAGACATTTGCTCCCTTTGAACAGATATGGATCATGATGATCGGCAGGATCATCTCT
GGTTCCGGAATTGGGTTTCTGAGCTCCATCATCAACCTATATCAATCAGAGTGTTCTCCA
AACGACCAGCGTGGTATGATCGCGTCGATGACGTTCAGCTGCAACATCCTTGGGTTTGCG
TCGTCTATCTGGCTGGACTTCATCTGCTCGTTTCTGTCCGGCACGTACGCGTGGAAAGTG
CCGCTTCTGGTACAAGTCTTTTTGGGAGCCGTGCTATTTTTCGGGGGCTTCTACATAGTG
GAGTCTCCCAGATGGCTTTTAGCCATTGACCGCGACAACGAGGGCTATGGGATCCTCAAG
CTAttcaacgacgacgatcCAGACCCTGAGAAGGCGAAAAAAGAGTTCCTGGCCATCAAG
CACACCATCGAGAGcgagaagaaacagctcgAGCGCGAGCAACGCAGCTGGCTCGGGACG
ATCGTCAAAAACCGCAGAGTCATCACCATCGGCGCGTCGTCTCTGTTTTTCGCGCAATTC
AACGGCATCAACCTGGTGAGTTACTACGCTCCGCTGATATTCGAGGAGGTGGGTTTCGAA
GGAAAATCTGCCTTTGTCATCACCGGAATAAATGCCATTATTTATCTCCTATCTACACTT
ATACCATGGTTCCTCGTTGATAACATCCGGATCGGGGGCCGCAGACGACTGCTCATAGCC
GGCGGACTGTTGATGGGCAGTTCGCTGTTTGTCTCTGGGGTCATGAGCGCTCTGAATAAC
AAGTTCGGGTCAATCATGGTGGCCGTTCTCATTGTGCTTTACAATGCTGCTTTCGGATTC
TCCTGGGGCCCATTGGCGTGGCTCTATGCCAGTGAGATATACGCTGACTCCTATACCCGT
TCAGTCGGTGCATCTTTGGGCACCTCCATCAATTGGTTCAGCAACTTTGTTGTTGGAGAG
CTCAGTCCtgaacttcttgacctCATCAGTTGGAGGTTGTATTTCATATACGGCGCCTTC
TGTTTTGTCAGCTGTATTGTTGTGTACAAGTTCTATCCTGAAACAACGGGAGTCGAGCTT
GAGGACATGGACAAATTgtttgaggagttcaaaaaagaaTGA
>Ogaparapol3445_famOG0000009 Ogaparapol3445
ATGTCACGACAAATTACTGTCGATGATATTCCAAAGGCAGTTTTGGTGGGCAACCCGCTG
CTGTACTTTACCACCGGCTTTGTGAGTCTGTGTGTCTTTCTTTTCGGATACGATCAGGGT
TATTTCAGCTCGATTTTGACCAATCACTATTTTAAGGAGTATTTCAACTATCCAACGGCT
CTGGAAATCGGTACTGTGGTGGCAATCCTGGAGATTGGCGCTCTGATTTCATCGCTAAGT
CTGGGCCCCATTTCTGATAAGCTCGGACGCAGAAAAACCACCCGGCTCGGTGCTCTGGTA
TTCTGCATTGGAGGCACGGTCCAGTCGTGTTCCAAGTCGGTGTCCCATCTTGCCATTGGC
CGTTTCATCTCTGGTATCGGCGTTGGGTTTCTGTCAGGTACAGCACCTTCGTTCCAAGCA
GAGATCTCTGCCCCCGAGAACCGTGGACTACTGGGGTCTGCACAGTTTACTGGCAACATC
ATGGGCTACgcctcgtcgatctggaTCGACTACGGCTGCAGCTTCATCGAGAACAACCTT
TCCTTCCGAATCCCACTCATGTTGCAGGTCGTCTTTGGCTCGATCCTATTTTTTGGTAGC
TTTGCGCTGGTGGAAAGTCCTAGATGGCTGCTAGAGCACGACCACGACGCGGAGGGACTC
GTTGTCATTGCAGATCTGTTTTCAGGCGGCCACGTGCACAGCGACAGAGCACGTGAGGAG
TACAAGGCCATCAAAGAGTCCGTTCTAATAGGCCGTCTGGAGGGAAGTCTGAGCTATCTC
GATGTCTTCAGAAAATACCCTAGACGGATATTCATGGCTATGAGTTCGCAGATGTTTGCG
CAGTTCAACGGTATCAACGTGATTTCATATTACGCTCCGCTGGTGTTTGAGCACGCCGGC
TGGGTTGGTAGAGATGCCATTTTGCTCACCGGTATCAATGCCATTTTGTATGTTCTCAGC
AGCATTCCGCCATGGTACCTGACAGAAGCATGGGGCCGCAAGCCGGTGCTGATCATGGGA
GGACTGGTTATGGGGGTCAGCCTGTGTGCAGTCTCGTACTTTAGTAAGTCTGAGGCGTCG
AATAGTGCTACCATGGTTGTTGTTTTCGTCATGATCTACAACTCGTTCTTCGGCTGCAGT
TGGGGACCAGTCGGCTGGCTGAACGTCGAAGTGCTGCCTACTAAGGCCCGTGCGTCCGGA
GCCGCCATGGCTACGGCCACAAACTGGCTGTGCAACTTCATTGTCGGGGAACTTGCACCG
AtcctgctcgaaaaaattaaatgGAGACTTTACCTTATCCACGCCACCTCGTGCTTCATC
TCAGTCGTGACTGTGTGGATTGTGTTCCCAGAAACCAAGGGCCTGAGTCTCGAGGAAATG
GATAGCATTTTTGACGACAGGTCGTCGGTTTACTCGACGCACTCCGGCAATCTCTCTGGC
TTTGGATCCACCAACGACTTGGAGgcctggagcagcaggtcgGGAATGATCACGGGCCAC
GCTCCACAGGCTGCAAGACATCCTGGCGCTCAGGAGTCAAACCCACTGCTGCCAAACAAC
AAGCCGTTCATCTTGCCACAGGATATCGAGCCACCAGACCTGGCTACCATCTACAAGTTT
AAGACAGACGACTCGCACTCTCTGCGCGGCTCGCTCCGCAAGGGATCTGAGGCGGTCTCG
TCCATCTTCCGATTCAACAGATCCAACAATGACGAAGCAAGCATGGCGTCCGACGCGGTG
TCCGAAAGATTTATAAATACTTCACATTGA
>Ogaparapol3786_famOG0000009 Ogaparapol3786
ATGTCTCAGACATCATCCACAGGCAACTACAAAGAGACCAACTTGACTGTTGGATATTAT
AGTCTCAGAAATAAACACAATACATTCGGTCTTACTGGCAGAAAGCTCAGATGGATTATT
ACGCTCACCTCTGTGGTGGGTTTCAGCTTGTTTGGCTACGACCAGGGCCTTATGAGTGGT
ATCATCACTGCCCCACAATTCCAGGAAGAGTTCCCAGCCGTTAGTGGTAGCTCCAGACAC
GCCACTGTCATCCAAGGTATTGTGACTGCTTGTTACGAGATTGGATGTTTCTTTGGTGCT
CTGTTTGCTATGATTTGGGGTGAGCGTCTTGGAAGACGTTACGTGATCATGCTCGGTGCC
CTTATCATTATCATTGGTACCTTCGTGTCGATTTTCCCATTCAAGCCTCACTGGCAACTG
GGACACTTTATCATTGCTAGATCTGTCACTGGTATCGGTAACGGTATGAACACCGCCACC
ATTCCTGTGTGGCAATCCGAGCACTCCAAACCAGAGAACAGAGGTCGTCTTGTTAACCTT
GAAGGTTCTGTCATTGCTGTCGGTACTCTTATTGCTTATTGGGTCGACTTTGGTCTGTCT
TACGCAAACAGTTCTGTTTCGTGGAGACTGCCAATTGCTTTGCAGATCGTGTTCGCTCTG
TGGCTGCTTTTGTTCATGATCGGTTTGCCAGAGTCTCCAAGATGGCTCATCCACAAGGGA
AGAATGGAGGAGGCCAGATTTATTCTGGGAGCCATTAACGGCGTTGATGCTCATGACGAC
AGTGTCATTGCCGAGTCCACCATGATTGCCGACGCTGTGAATAGATTCGATAACGCCCAG
CTCGGattcaaagagcttttcAGCGGAGGAAAGCATCAATACTTCAGAAGAATGATGTTG
GGAGCCAGTGCCCAATTCTTCCAGCAATTCACCGGCTGTAACGCATCTATTTATTACGCC
ACTGTCCTGTTCGAGAACACCCTGAACtttgccagaagaaaggCCCTCATTATGGGTGGT
ATCTTCTCCATTGTCTACGCTGTCTTCACCATTCcatctttcttcttgatcGACAGACTC
GGAAGAAGACCATTGTTCTTGATTGGTGCCATAGGTCAGGGTATTGCCTTCATCATCGCA
TTCGGTTGCTTGGTCAAGGAGAATGAGCAGACTGCCAAGGGAGCCGCTGTTGGTCTCTTC
TTGTTCATTGCCGTCTTCGCCTTCACCATTTTGCCACTACCATGGGTGTACCCACCAGAA
ATCAATGCATTGAGAGCTAGAACCGTGGCCACCTCCATCTCCACGTGTACCAACTGGATT
TGCAACTTTGCCGTGGTGATGTTCACTCCAATTTTCATCAACGAGTCCAAATGGGGATGC
TACTTGTTCTTTGCCATCATTAACTTCATTTACGTTCCTATCATTTACTTCTTCTACCCA
GAGACAGCTGGCAGATCTCTGGAGGAAATTGACATCATCTTTGCCAGATCCTACACCGAG
GGTACTCCTGCCTTCCTTGTGGCTAGCAGACTGGGCAAGCTCTCTGTCAGAGAGGTCGAG
GAAGAAGGTAACAAGCTCGGCCTGTTCGACATGGATGAGTCTAAGCCTACGGCTGAAATG
AACGAGGGCATCTTGGAGAAGCCTCAAGAACCAACAGCTTAA
>Ogaparapol4847_famOG0000009 Ogaparapol4847
ATGACCAAGCAAACCTCAACACAAGACTCGCCGACCTTTATCGGTCTGAAGGGTAAAACC
CTTCAAAATATTGTTAGTGTGATGGCTTCCGTTGGATTTCTGCTCTTTGGTTACGATCAA
GGAGTTATGGGTTCTCTATTAACGCTGGACTCATTTAAAAAGACGTTTCCCTCTATCGAC
ACTTCTCGTCATAGCGATGCAGCCACAATGCAAGGCTTCACAATAGCTGTGTATGAGATC
GGTTGTCTATTCGGTGCGCTCTCTACCATGGGCTACGGCGACAAAATCGGTAGAAGGAAA
TGTATTTTTATTGGGTGTGCAATTATGATCGTGGGGGCAATATTACAGTGCTCTGCTTTT
ACTGTCGGACATTTGATAGTTGGCAGAATTGTTACAGGAGTTGGAAACGGCATCAACACC
AGTACAATTCCTATGTGGCAGGCAGAATGTTCCAGGCCTGAAGGCAGAGGGAGACTGGTG
ATGATATCTGGAGCACTCATTACAGGAGGAATTGCATTTTCCTACTGGGTGGACTTTGGC
TTCTATTTCACTTCCGGACCAATCTCGTGGCGTTTTCCAGTTGCTTTCCAACTAATCTTC
CCAATACTTATCATGCCATTTATACTGAGATTCCCAGAATCTCCAAGGTGGCTTGTTAAA
AAATCACGGTTGGACGACGCACGGTTGGTTTTTGCGGCCTTAGATGGAACTCCAGTTGAC
CATCCTGAGGTTAAATCCCAGTTGCGTGATGTCCAGAAATCATTAGAGGAAGAACACATT
GCTGGAGGTGACTCATTTGATTTCAAGAGGCTGTTTTCCCAAGGAGAGCATCGTGATTTT
CATCGGCTTATGCTTGGCCTATGGGCACAGATCTTCCAGCAGATATCGGGTATCAATCTC
ATTGTCTACTACGCTGGTACCATATTTGAAAATTACATTGGAATGTCGGCATTGAACTCG
CGTATTCTAGCTGCCTGCAATGGCACGGCTTTTTTCCTTGCTGCCTGGATAGCGTTTTTA
TTTATTGACAATATCGGCCGTCGCAAACTGATGCTTTTTGGTTTGGTGGGCCAGACTCTC
TCGATGGCAATGCTGACTGTCACCACTTGGGAGTCGGAGAACAAGGATAATAGTGGTGCT
GCCATAGGTGCCGCTGTTCTTTTGTTTGTCTACAACACATTCTTTGGTGTCGGGTGGTTA
GGAATGGGCTGGCTCTATCCCGCAGAGGTCCCACCATTGAGTATCAGAGCTCCAGCAAAT
GCAATATCTACAGCTGGAAATTGGTCATTCAACTTCCTGGTGGTCATGATTACACCAGTG
GCATTTGAAAGCATCAAGAGCTTCACttatttgatttttgcAGCCCTAAATCTGCTAATG
ATCCCAGCTGTATATTTCTTGTTTCCTGAAACTGCTGGTAGATCTTTGGAGGACTTGGAC
GACATATTTGCTCAATGTGACCCTTGGAAGCCTTGGACAATTGTCAAAATTGCCAGCAGA
CATCCGAAAACAGAAGCTAAAGTGGCAACAGCGGATTCTTTGCTGGAGCAAGGCAAAGTG
GAGGCAGAAATGTACGAGGATTCGGAGGAGGTTTCCTAA
>Ogaparapol4853_famOG0000009 Ogaparapol4853
ATGAAGTCGTACTACGAGCTCCTTGGGCCTGGAAAACCTACCAGAACTGTGTTGACACTC
ACATGTTTATTTTCTTTCATTCTGTATGGATTTGAACAAGGTGCCCTGGCCAACATCCAA
AATCACCCCGTGTTTCAAAACCAGTTTGGCCACCCTTCGGGTAATTACTTGGGAATCATT
GTGTCTGTGTACAACCTTGGAAGTTTCTTCGGTTGTATAATCAACTTCTTCATTGGTGAT
AAACTTGGTAGAAGAAAAACTGTCTGGACCGGTTTCACGCTTGTTATCATTGGAATTATC
TTGCAGACCAGCAGTTACAGCGTCATTCAGCTATTTTTCGGAAGATTTATTTCTGGTCTG
GGAACCGGAATGGAGACTAGTACCGTGCCTATGTTCCAGGCTGAAGTTGCCAGCGCCCAC
AATCGTGGTGGTCTCGTTGCGGCCGAGCCTCAGGGGGTGGCCCTTGGTATCACCATCTCG
TACTGGATCGGATACGGCTGCAGCAAAAGATACGATGAGGCCTCGTGGAGACTTCCAGTT
GGAATTCAGATGCTATTTGCCGTGTTTGCCTGGTTTCTGTTGTTCCTGTGTCCTGAGTCG
CCTAGATGGCTGATGAAGAAAGGACGCGTCGACGACGCCAGAAACTGCCTCGCACGGATC
AACGACGTGCCCAAGGACGACCCTCTCGTGAACAAATGTATTGACGACATCCTGTACCTG
CAAGAGGTTGAAGGTGAGGGAGACCAGCTCAGCTGGTGGGACATTTTGCGTGGCAAGGAC
GCCATGCACGGCAGATACAGACTTTTCCTCTGTGTGATGGTGCAATTCTGGAATCAGTTT
GGAGGTGTGAATCTTGTGGTGTACTACGTGCCGTTGGTGCTTGAGACTAACGTGGGAATG
AACACCAATATGTCGACGATTCTCGGAGGCTGCATTATGGTGACTTTCTTTGTTTTCGGA
TTTATTCCATCTCTATGGCTGGACAGAATTGGACGCAGATTTGCTCTTATTGGTGGCTCC
CTGGGACAGATGGTGTCCATGATGATGATCACCATTCTGTTGAGAGTGGGATCCAAGAGT
AcctctgctgctgcagtcGCCTTCTTCTTCACGTTCATGGCATTCTTCGGAGCTTCCATG
AACTGTGTGCCGTGGGTGTATGTGTCGGAGATTCTTCCGTTGCAGCTCAGATCCAAGGGT
AATGCCATTGGAATTTCGTCGAACTGGATCATCAATTTCGTGATTGCCATGATTACGCCG
ATTGTCACCGAGAAGTTGGGCTGGAAAACCTACATCATCTTCACGTTAACGAACGGTGTC
GCTGCGGTGATGTTCTACTTGTTCTGTCCTGAAACCGGTAACAGGACGCTGGAAGACATC
GAGACTATTTTCCTGAGCCAGAACACCCTGTTCTACGGAATCAGTCACTTTGACAGACCT
GTGGCCAACCTAGACGAAAAGGCCGAAATCTCGCACCTCGAGACCGCCAGCAAGCTGCTC
GAAAGTAATTGA
>Schstipiti1361_famOG0000009 Schstipiti1361
ACTTTTGCAGTTAACTTGTATGTGTTTGCAGTTGGTAGAGTGCTTTCTGGGGTGGGTGTA
GGAGTTCTATCGACTATGGTGCCGTCCTATCAATGCGAAATTAGTCCCAGCGAAGAAAGA
GGCAAGTTGGTGTGTGGAGAGTTCACGGGAAATATCACTGGTTATGCTCTCAGTGTATGG
GCCGATTACTTCTGCTACTTTATTCAAGATATAGGTGATGCAAGGGAGAAGCCTCATAGC
TTCTTTGCCCACTTGTCCTGGCGATTGCCTCTATTCATCCAGGTGGTGATAGCGGCTGTT
CTCTTTGTTGGGGGATTTTTTATTGTCGAGTCACCTCGTTGGTTATTAGATGTAGACCAG
GACCAACAAGGATTCCATGTATTAGCGTTGCTCTATGATTCACATCTAGATGATAACAAA
CCACGTGAAGAGTTCTTTATGATCAAAAACTCCATCTTGTTAGAAAGAGAAACTACACCT
AAGAGCGAACGAACTTGGAAACATatgttcaagaactacaTGACCCGAGTGCTTATAGCT
TGTTCAGCACTTGGCTTTGCACAGTTCAACGGCATAAATATCATTTCGTACTATGCCCCC
ATggtatttgaagaagcaggcttcaacaactccaaggCTTTACTTATGACAGGCATCAAC
TCTATAGTATATTGGTTCAGTACGATTCCTCCGTGGTTTCTCGTGGATCATTGGGGTAGA
AAGCCAATTTTGATATCCGGGGGTTTATCTATGGGAATATGTATTGGTTTGATTGCGGTG
GTAATTCTACTAGACAAGTCGTTCACACCGTCTATGGTTGCGGTATTGGTGATAATCTAC
AATGCATCTTTTGGCTACAGTTGGGGTCCTATCGGATTCTTGATCCCGCCGGAGGTGATG
CCATTGGCAGTTAGATCGAAAGGtgtttctatttctacGGCTACAAACTGGTTTGCCAAT
TTTGTTGTGGGTCAGATGACGCCAATTCTACAGCAGAGATTGGGCTGGGGAACTTATCTA
TTCCCGGCTGGTAGTTGTATCATCTCGGTGATAGtggtgattttcttctatcCAGAGACA
AAGGGTGCAGAGCTAGAGGATATGGACTCTGTGTTCGAGAGCTTTTACAACTACAAGTCT
CCGTTCAAGATTTCACGAAAGAGACACCAGAATGATGGCCAGGCGTACCAAAGGGTAGAG
AACGATATCCGCCACAACGATGTAGAAATGGACGATTTGGACGATTTGGAC
>Schstipiti1559_famOG0000009 Schstipiti1559
GGTTGTGTTATTTGTGGAATCTACTGTGATGCTTTAGGCTGTATCAGCAGCTTCCAGTTA
GCTGGTGGTTTCTGGGTTGGGGGTTCTCTTGTTTCCTGTTTTCTGAGTTACATCTATATG
GTGGTAATTGGAAGATTAATAAAAGGTTTGGCTATGGGAAtactttcttccttgattCCA
GTTTATGTGGCAGAAACAATCGTCAAGAAAGCATCTTCTATATCGTTTGTTCAGTTAAAT
GCAGCAATCTCTGGTTTGGCAATGTACTATATTGCATACTTCTTTCCTGTCTTGATGCCA
AACGAGTACTCCTTTCGTTTCGCCTGGGCTATAGAAGCACTACCAGCTATAGCAATATTT
ATCTtaagcttcttcttgccaGAGTCTCCCAAATGGTTAGCAACAAAGTCAAGATGGGGG
CAGGCTGCAAAAAACTTAGACAAAATAAAAGCATACCAGAATGGAAAACCTCAGGAGAAA
ACTAATCGTGATGATCGTGAATATGTCCTTCGAGCATACACTTCTGGACCAGAAATTCGA
AACTCTTCATATGACAAAATTTTTGGCAAGAAGTATTGGAAACACACTGTTCTGGGAATC
TCAACTCAAGTATTTGTGCAGCTAACTTCTGTTCAGGTGCTAATGAACTACTTTCTATTC
ATCTGTGAACTAtgtggaattgaagaacacAGCCTAATCTTTGTATCGTCGGCTCTGaat
gttgttcaagtaaTTTTCACTTTGGTTCCTTTGTTCATCTTGGACAACACTAGAAGACGA
GACAGTTTGACTTTTGGTTTAATCATATTGAGTGTTTCGTTCCTCGCACTTTTTATCATA
ATTCTTACTTTTGGTGAGCACTTTACTCACGAAGGATTCGACTTGCTCTTTCGCTTCGAG
ATGTTTGATGAACCAGCTTCTGCAGTACTTGCAATTTTCTTATTTATTAATGCTGTTTAC
TCTTCAACTGTTCTTTCAGCCAGTTGGCTCTATGCTGGAGAATTATTTCCAGGTCCAGCT
AGAGCTAAAGGTGCTTCAATATGTATGTGTGCTTCGTGGATGGTAAATACTACGATGGGC
CTCGTTCTTCCAATACTATTCAAGTATATTGGCCCATGGACTTTTGCCACATTGgctttg
ttttcttttgtgGGCGGAATAGCACTAATGTTTCTCCCTGAAACTAGAGATTTGGGCGAA
TATGAGTTATACtcaatattcaattttAAT
>Schstipiti1576_famOG0000009 Schstipiti1576
ATGAGAGAAGTTGGTATTCTTGATGTTGCCCATGGCAACGTTGTAACTATAATGATGAAA
GATCCAGTAGTATTTTTGGTGATTTTATTTGCATCCCTTGGAGGTTTGCTTTTTGGTTAT
GATCAAGGGGTTATTAGTGGCATTGTCACAATGGAATCTTTTGGTGCAAAATTCCCCAGA
ATTTTTATGGATGCCGATTACAAGGGTTGGTTTGTGTCTACTTTTTTGCTATGCGCATGG
TTTGGCTCTATTATTAATACTCCAATTGTTGATAGGTTTGGAAGACGTGATTCTATCACA
ATCTCTTGTGTTATTTTTGTCATTGGTTCTGCGTTCCAATGTGCTGGCATTAATACAAGT
ATGTTATTTGGTGGGCGTGCTGTTGCTGGTCTTGCAGTCGGTCAATTAACCATGGTAGTT
CCAATGTACATGTCGGAATTGGCTCCTCCATCGGTGAGAGGTGGGTTGGTTGTAATTCAG
CAACTTTCGATTACAATTGGTATCATGATTTCCTATTGGTTGGATTATGGCACTCATTTT
ATTGGAGGTACTAGATGTGCTCCTAGTCACCCATACCAAGGTGAAACTTTTAACCCTAAT
GTGGATGTTCCTCCAGGTGGCTGCTATGGTCAAAGTGATGCCAGTTGGAGAATTCCTTTT
GGTGTTCAGATTGCTCCAGCAGTGTTGTTGGGTATTGGAATGATATTTTTCCCAAGATCT
CCCAGATGGTTACTCTCTAAAGGTCGCGACGAAGAAGCTTGGAGCTCTTTGAAATAtctc
agaagaaagagtcATGAGGATCAAGTCGAAAGAGAGTTTGCTGAAATTAAGGCAGAGGTC
GTTTATGAAGACAAGTACAAGGAAAAGAGATTCCCTGGTAAGACTGGAGTTGCTTTAACA
CTTACTGGATACTGGGATATTCTTACTACTAAATCTCACTTCAAGAGAGTTTTTATTGGA
TCAGCTGTCAtgttcttccaacaattcaTTGGCTGCAATGCAATAATTTATTACGCACCT
ACAATTTTCACACAATTGGGAATGAACTCTACAACTACTTCCTTGCTTGGTACTGGTCTT
TATGGTATTGTTAATTGTCTTTCCACCCTTCCAGCAGTGTTCTTGATCGATAGATGTGGA
AGAAAGACTTTGTTAATGGCAGGTGCTATTGGAACTTTTATTTCCTTGGTTATTGTCGGC
GCAATCGTTGGCAAGTATGGCGATCGTTTATCTGAATTCAAGACAGCAGGGAGAACTGCA
AttgctttcattttcatttatgATGTGAATTTCTCGTACAGTTGGGCTCCAATTGGATGG
GTTTTACCCTCAGAGATTTTCCCAATCGGCATCAGATCCAATGCCATCTCCATAACTACC
TCATCTACTTGGATGAATAATTTTATTATTGGCTTGGTCACTCCACATATGTTAGAAACA
ATGAAGTGGGGCACTTACATTTTTTTTGCAGCGTTTGCTATTATTGCGTTCTTTTTCACT
TGGCTTATCATCCCGGAAACCAAGGGAGTTccattggaagaaatggatGCCGTGTTTGGC
GATACTGCAGCATTGCAGGAAAAGAATTTGGTTACCATTACGTCAGTTTCTGAATCTGAC
GCCAAGGATCGCAACTCGATTGAAATGTCAGAATAA
>Schstipiti1895_famOG0000009 Schstipiti1895
ATGAAGTATTTTCAAATCTGGAAATCAGGCAAACAAGTAAGCTACGCTGTTACATTCACT
TGTGAATTGgcatttattctttttggTATTGAACAGGGTATTATTGGTAATCTTATTAAC
AACCAGGACTTCCTAAACACTTTTGGAAACCCCACCGGTAGTTATTTAGGTATTATCGTT
TCTATCTATACCTTAGGGTGTTTTTTTGGTTGTGTtatgaacttcttcattggtgaTCGA
ATGggcagaagaagcaaaattGCTTCCTCAATGACAGTTATCACAATTGGTGTTGCTCTT
CAATGTAGTTCCTTTTcagttgaacaattgatGATTGGAAGATTTATCACTGGGCTTGGA
ACTGGTTGGGAAACTTCTACTTGTCCAATGTATCAGGCAGAACTTTCACCTCCAAAAGTT
AGAGGACGTTTGGTGTGCTCAGAAGCATTgtttgttggagttggttTAATCTATGCATAT
TGGTTTGATTATGCTCTTTCTTTCACTTCTGGTCCTATTGCATGGAGACTTCCTCTTGCC
TCTCAGATTGTGTTCGCCtttgttgttttctgtTTCACTTTCACAATACCCGAATCCCCT
AGATACATGTTTTACAAAggagagaaagaagaagccaaaaGAATTTTATCTTATGTCTTT
GGAAAGCCAGGAGATCATCCTGACATTCTTAAGGAATGGAATGATATTAATGATGCTGTT
ATTTTGGAAACTTCAGAAGGAGCTTTCTCGTGGGCAAAACTTTTCAAGCCCGATAAGGCA
AGAACTGGATACAGAGTCTTCTTGGCATACATGAGCATGTTTGCGCAACAGTTGAGTGGT
GTTAATGTAGTTAATTACTATATTACATTTGTTTTGATTAACAGTGTTGGCATCGAAGAC
AACTTGGCCCTAATTCTTGGTGGTGTTGCCGTCATCTGTTTCACTGTTGGTTCATTAGTT
CCTACTTTCTTTGCTGATAGGATGGGAAGAAGATTGCCTTCAGCAGTTGGAGCTTTTGGC
TGTGGTGTTTGTATGATGCTAATTTCAATCTTATTAAGTTTTCAAGACAAtccaaagttg
aagaagagcagTGGAGCTGGTGCTGTGGCTTTCTTTttcgttttccaacttgtcttCGGC
TCCACTGGTAATTGTATTCCATGGCTGATGATTTCAGAGCTTATCCCCCTTCATGCACGT
GCTAAAGGATCTTCATTAGCTACATCAAGTAACTGGCTTTGGAATTTCTTTGTTGTTGAG
ATCACTCCAACTAtcattgaaaagttgaagtggAAAGCATATTTGATCTTTATGTGCTGC
AACTTCTCCTTCGTACCAATGTtttactttttctttccCGAGACAAAGAACCTTACTTTA
GAAGCCATTGACGATTTGTTCTCA
>Schstipiti3424_famOG0000009 Schstipiti3424
ATGAGCTACGAAGATAAACTCGTTCAACCTGCCTTGAAGTTCAGGACCTTCTTGGACAGA
CTTCCAAACATTTACAATGTGTACATTATTGCATCTATTTCCTGTATTTCAGGTATGATG
TTCGGTTTTGATATTTCATCTATGTCTGCTTTTATAGGTGAAGATGACTACAAGaacttt
ttcaataatCCAGGCTCAGACATCCAAGGTTTTATCACTTCCTGTATGGCTTTAGGTTCT
TTCTTCGGTTCCATCGTCTCTTCCTTCATTTCCGAACCATTTGGTAGAAGAGCAtccttg
ttgttgtgtTCATTCTTCTGGATGGTCGGTGCTGCTGTACAATCATCTTCTCAAAACAGA
GCCCAATTGATGATCGGACGTATCATCGCTGGTTTCGGTGTTGgttttggttcttctgtT
GCTCCAGTTTACGGTTCCGAATTGGCTCCAAGAAAGATTAGAGGTTTTGTTGGTGgtatt
ttccaattctgtGTTACCTTGGGTATCTTGATTATGTTCTACATTTGTTACGGTTTGCAT
TTCATTAACGGTGTTGGCTCTTTCAGAATTGCTTGGGGTTTACAAATTGTCCCAGGTTTG
GTTTTATTTGTCGGTTGTTTCTTTATTCCAGAATCCCCAAGATGGTTAGCCAAACATGGT
TACTGGGATGAAGCAGAATTCATCGTTGCCCAAATTCAAGCTAAGGGTAATAGAGAAGAC
CCAGACGTGTTGATTGAAATCTCCGAAATCAAGGACCAAATtttgattgaagaaaacCTC
AAGAGTTTCGGTTACGTTGACTTATTCACCAAGAAGTATATCAGAAGAACTTTAACTGCC
ATATTTGCTCAAATCTGGCAACAATTGACCGGTATGAATGTCATGATGTACTATATTGTC
TACATTTTCAACATGGCCGGTTACTCTAACAACGCAAACTTGGTTGCCTCTTCCATCCAA
TACGTCTTGAACACTGCTGCAACTGTTCCAGCTTTGTTTTTAATGGATTACAttggtaga
agaagattgttgattGGTGGTGCCATCATGATGATGATTTTCCAATTTGGTGTTGCTGGT
ATCTTAGGTAAATACTCCGTCCCCGTTCCAGGCGGTCTTCCAGGTAACCCAACTGTCACC
ATCCAAATCCCAGAAGATAACAAGTCAGCTGCTAGAGGTGTTATTGCTTGTTGTTACTTA
TTCGTTGTATCATTCGCTCTGAGTTGGGGTGTCGGTATCTGGGTCTACTGTTCAGAAGTT
TGGGGTGACTCTGCTTCCAGACAGAGAGGTGCTGCTGTTTCAACTGCTGCCAACTGGATT
CTTAACTTTGCTATTGCCATGTACACTCcatcttccttcaagaatatcACCTGGAAGACT
TACATCATCTACGCCGTCTTCTGTCTTGTTATGGCAATCCATGTCTACTTTGGATTCCCA
GAAACCAAGGGCAAGCGTTTGGAAGAAGTCGGACAAATGTGGGACGAAAATGTTCCCGCA
TGGAGATCTTCCAGCTGGCAACCAACTGTTCCATTGTTGTCAGATGCCGACTTGGCACAC
AAGATGGATGTTTCCCACAAGGAAGAGCAATCTCCAGATGCCGAGTCAAGTTCTGAGGAA
AAGCCTTAA
>Schstipiti3840_famOG0000009 Schstipiti3840
ATGGCATATCTTGATTGGTTAACAGCTAGAACCAACACTTTCGGGTTGAGGggcaagaag
ttgagagcCTTCATCACTGTAGTGGCTGTCACTGGTTTCTCATTATTCGGATATGATCAA
GGGTTGATGTCCGGAATTATTACTGCTGATCAATTCAACTCTGAGTTTCCCGCCACTAGA
AATAACAGTACTATCCAAGGTGCCGTCACCTCCTGTTACGAGCTTGGTTGTTTCTTTGGT
GCTGTGTTTGCCTTGTTAAGAGgtgaaagaattggaagaagaccTCTTGTGCTTTGTGGC
TCGCTTATTATCATCTTGGGAACAGTTATTTCTGTAACCGCCTTCCATCCACACTGGTCA
TTAGGTCAGTTTGTTATTGGTAGAGTTATCACTGGTATTGGTAATGGTATGAATACTGCC
ACCATTCCAGTTTGGCAATCGGAAATGTCAAGAGCTGAAAACAGAGGAAGATTGGTCAAC
TTGGAAGGTTCCGTTGTCGCTGTGGGTACATGTATTGCCTACTGGTTGGATTTCGGTTTG
TCTTATGTCGACAATTCAGTTTCCTGGAGATTTCCAGTTGCTTTCCAAATAGTGTTTGCT
TCCGTTTTATTTGTGGGAATGTTGCAATTGCCCGACTCTCCAAGATGGTTGGTTGCTAAC
CACAGAAGAGCAGAGGCTCTTCAAGTGTTGTCTGCTTTGAAAGACTTGCccgaagacgac
gaagaaattCTTAATGAAGCTGAAGTTATTCAGGAAAGTGTAGACAAGTTTGCTGGACAT
GCTTCCGTCAAGGAAGTGTTTACTGGTGGTAAGACCCAGCACTGGCAAAGAATGGTTATT
GGATCCAGCACCCAATTCTTTCAGCAGTTCACTGGTTGTAACGCTGCCATTTACTATTCC
ACTGTCTTGTTTCAAGACACTATTGGtttagaaagaagaatggCATTGATTATCGGTGGT
GTTTTCGCAACTGTCTACGCCATTTTCACAATtccttccttcttcttggtcgATACTCTT
GGACGTAgaaacttgttcttgattggtGCTATGGGACAAGGTATTGCATTCACTATCACC
TTTGCCTGTTTGATTGACGATACTGAAAACAACGCCAAGGGTGCCGCAGTTGGTTTATTC
TTGTTTATTTGTTTCTTCGCCTTCACCATCTTGCCATTGCCATGGGTATACCCACCAGAA
ATCAATCCTTTGAGAACTAGAACTATAGCTTCTGCAATTTCCACTTGTACCAACTGGATC
TGTAACTTTGCTGTTGTTATGTTCACCCCTGTCTTTGTCACTAACACCAGATGGGGAGCc
tatcttttctttgctgTGATGAACTTCCTTTTCGTTCctattattttcttcttctaccCA
GAAACAGCTGGAAGAtcgttggaagaaatcgatATCATCTTTGCGAAGGCATTCGTTGAC
AAAAGACAGCCATGGAGAGTTGCTGCAACCATGCCAAAGTTGTCCAACCACGAAATTGAA
GACGAAGCCAACAGATTGGGCTTGTTTGACGATGGTACATTCGACAAGGAAGCATttgaa
accaaagaaaacGCATCCAGCAGCTCT
>Schstipiti7041_famOG0000009 Schstipiti7041
ATGCACGGTGGTGGTGACGGTAACGATATCACAGAAATTATTGCAGCCAGACGTCTCCAG
ATCGCTGGTAAGTCTGGTGTGGCTGGTTTAGTCGCAAACTCAAGATCTTTCTTCATCGCA
GTCTTTGCATCTCTTGGTGGATTGGTCTACGGTTACAATCAAGGTATGTTCGGTCAAATT
TCCGGTATGTACTCATTCTCCAAAGCTATTGGTGTTGAAAAGATTCAAGACAATCCTACT
TTGCAAGGTTTGTTGACTTCtattcttgaacttggtgCCTGGGTTGGTGTCTTGATGAAC
GGTTACATTGCTGATAGATTGGGTCGTAAGAAGTCAGTTGTTGTCGgtgttttcttcttc
ttcatcggTGTCATTGTACAAGCTGTTGCTCGTGGTGGTAACTACGACTACATCTTAGGT
GGTAGATTTGTCGTCGGTATTGGTGTGGGTATTCTTTCTATGGTTGTGCCATTGTACAAT
GCTGAAGTTTCTCCACCAGAAATTCGTGGTTCTTTGGTTGCTTTGCAACAATTGGCTATT
ACTTTCGGTATTATGATTTCTTACTGGATTACCTACGGTACCAACTACATTGGTGGTACT
GGCTCTGGTCAAAGTAAAGCTTCTTGGTTGGTTCCTATTTGTATCCAATTGGTTCCAGCT
TTGCTCTTGGGTGTtggtatcttcttcatgCCTGAGTCTCCAAGATGGTTGATGAACGAA
GACAGAGAAGACGAATGTTTGTCCGTTCTTTCCAACTTGCGTTCCTTGAGTAAGGAAGAT
actcttgttcaaatgGAATTCCTTGAAATGAAGGCACAAAAGTTGTTCGAAAGAGAACTT
TCTGCAAAGTACTTCCCTCACCTCCAAGACGGTTCTGCCAAgagcaacttcttgattggt
TTCAACCAATACAAGTCCATGATTACTCACTACCCAACCTTCAAGCGTGTTGCAGTTGCC
TGTTTAATTATGACCTTCCAACAATGGACTGGTGTTAACTTCATCTTGTACTATGCTCCA
TTCATCTTCAGTTCTTTAGGTTTGTCTGGAAACACCATTTCTCTTTTAGCTTCTGGTGTT
GTCGGTATCGTCATGTTCCTTGCTACCATTCCAGCTGTTCTTTGGGTCGACAGACTTGGT
AGAAAGCCAGTTTTGATTTCCGGTGCCATTATCATGGGTATTTGTCACTTTGTTGTGGCT
GCAATCTTAGGTCAGTTCGGTGGTAACTTTGTCAACCACTCCGGTGCTGGTTGGGTTGCT
GTTGTCTTCGTTTGGATTTTCGCTATCGGTTTCGGTTACTCTTGGGGTCCATGTGCTTGG
GTCCTTGTTGCCGAAGTCTTCCCATTGGGTTTGCGTGCTAAGGGTGTTTCTATCGGTGCC
TCTTCTAACTGGTTGAACAACTTCGCTGTCGCCATGTCTACCCCAGATTTTGTTGCTAAG
GCTAAGTTCGGTGCTTACATTTTCTTAGGTTTGATGTGTATTTTCGGTGCCGCATAcgtt
caattcttctgtCCAGAAACTAAGGGTCGTaccttggaagaaattgatgaacttTTCGGT
GACACCTCTGGTACTTCCAAGATGGAAAAGGAAATCCATGAGCAAAAGCTTAAGGAAGTT
GGTTTGCTTCAATTGCTCGGTGAAGAAAATGCTTCTGAATCCGAAAACAGCAAGGCTGAT
GTCTACCACGTTGAAAAATAA
>Schstipiti8198_famOG0000009 Schstipiti8198
ATGTCTTCGTTATTGACTAACGAATACTTCAAAGACTACTACCACAACCCGACTCCTGTT
GAAGTGGGTACTATGATTGCTATCTTAGAGATCGGCGCACTTTTTTCCTCCTTCATAGCT
GGAAGAGTAGGTGACATCGttggcagaagaagaaccattAGATACGGGTCTTTCATTTTT
GTAGTAGGCGGTCTTGTACAAGCTACTTCGGTCAATATTGTCAATCTCTCACTAGGAAGA
TTGATTGCCGGTATTGCCATTGGCTTTTTGACAACCATCATCCCATGCTACCAGTCTGAA
ATCAGCCCCCCAGACGATAGAGGTTTCTATGCCTGTTTGGAGTTCACCGGAAATATCATT
GGATATGCTAGTAGTATTTGGGTAGACTACGGGTTTTCATTTTTAGACAATGATTTCAGC
TGGAGGAGCCCATTGTATGTTCAGGTTGTTATTGGCTCCATGTTATTTATTGGTTCATTC
CTTATTGTAGAAACCCCTAGATGGCTCTTGGATCACAACCATGATATCGAAGGCATGATT
GTCATTTCTGACTTGTATGCAGATGGTGATGTGGAAGACGATGATGCTATTGCTGAGTAC
AGAAACATAAAGGAAAGTGTCTTGATAGCCAGAGTTGAAGGCGGAGAGAGATCGTACCAG
TATTTGTTCACCAAATATACCAAGAGACTTTCTGTGGCATGCTTTTCGCAAATGTTTGCC
CAGATGAATGGTATAAACATGGTATCTTACTATGCTCCTATGATCTTCGAATCTGCTGGC
TGGGTTGGTAGACAAGCTATCTTGATGACTGGTATCAACTCCATTATCTACATCTTTAGT
ACCATTCCTCCATGGTACTTAGTTGATTCTTGGGGCAGAAAACCTTTGCTTTTATCTGGA
TCTGTGCTCATGGGTGTTCCGCTCTTAACCATTGCTTGTTCGTTATTCTTAAACAACACA
TACACACCCGGGGTTGTGGTTGGCAGTGTAATCGTATTCAATGCTGCTTTTGGATACAGT
TGGGGTCCAATTCCTTGGCTCATGAGCGAAGTGTTCCCTAACTCAGTTAGATCAAAAGGT
GCTGCCATGTCTACTGCAACCAACTGGCTCTTTAACTTTATTGTTGGAGAGATGACACCT
ATTTTGTTGGATACAATTACCTGGAGAACTTACTTGATCCCGGCAACTTCGTGTGTATTA
TCGTTTTTTGCTGTTGGATTTTTATTTCCAGAGACCAAGGGTTTAGCATTGGAGGATATG
GGCTCCGTATTCGATGATAATTCGTCAATATTTTCATATCACTCAACTCCTTCCACTGGG
TATGGTGCGACCGAGTCTAACAGTAATGCCAGGAGAGCAAGTGTCATCTCTTCAGAAAAC
TACCAGGATAGTTTGCATCAGACAGCGGCTTCATTGGCTAGAAATCCTTCAAGCATGAGG
CCTGATTACGATGGCATAATCACAGGAGCTGCTACCCTTTCGCCAGTACCACCATTAAAA
CCAATA
>Schstipiti8359_famOG0000009 Schstipiti8359
ATGTCCAGTGTTGAAAAAAGTGCTGAAACTGCTTCCTATACGTCGCAGGTCAGCGCAAGC
GGCTCTGCAAAGACCAACAGCTACCTTGGCCTCAGAGGCCACAAACTTAATTTTGCTGTC
TCTTGTTTTGCTGGTGTTGGTTTCTTACTTTTCGGTTACGATCAAGGTGTCATGGGTTCA
TTGTTGACCTTGCCATCCTTCGAAAACACTTTCCCGGCCATGAAGGCTAGCAACAACGCT
ACCTTACAAGGCGCCGTTATTGCACTTTATGAAATCGGTTGtatgtcttcttctttagcA
ACCATTTACCTTGGTGACAGATTGGGTAGATTGAAGATCATGTTTATTGGCTGTGTAATT
GTCTGTATTGGTGCTGCTTTGCAAGCTTCTGCTTTCACTATTGCTCACTTGACTGTTGCT
AGAATTATCACTGGTTTAGGTACAGGTTTCATCACTTCTACTGTTCCAGTTTACCAATCG
GAGTGCTCTCCAGCCAAGAAAAGAGGACAGTTGATCATGATGGAAGGTTCTCTTATCGCC
CTTGGCATTGCCATCTCATACTGGATTGACTTTGGATTTTACTTTTTGAGAAACGATGGT
TTGCACTCCTCGGCTTCTTGGAGAGCACCTATCGCGCTTCAATGTGTCTTCGCtgtcttg
ttgatttccacagtcttcttcttcccaGAATCTCCAAGATGGTTGCTCAACAAAGGTAGG
ACCGAAGAAGCTAGAGAAGTTTTTTCTGCTCTTTACGACTTGCCAGCCGACTCTGAAAAG
ATTTCtattcaaattgaagaaattcaagCTGCTATAGATTTAGAAAGACAAGCCGGAGAA
GGTTTCGTACTTAAGGAATTGTTCACTCAGGGCCCAGCCAGAAACTTGCAGCGTGTGGCC
TTGTCATGTTGGTCTCAAATAATGCAACAAATCACTGGTATTAACATTATTACGTACTAT
GCTGGTACTATTTTTGAATCATACATTGGTATGAGTCCATTTATGTCAAGAATCTTGGCT
GCCTTGAACGGTACTGAATATTTCCTTGTCTCTCTTATTGCTTTCTACACCGTCGAAAGA
TTAGGTAGAAGATTCCTTTTGTTCTGGGGTGCCATCGCCATGGCTCTTGTCATGGCTGGT
TTAACTGTTACCGTTAAACTTGCCGGTGAAGGCAACACCCATGCTGGTGTCGGTGCTGCT
GTTCTTTTGTTTGCATTCAACTCATTCTTCGGCGTCTCCTGGTTAGGTGGATCCTGGTTG
TTACCACCTGAATTGTTgtctttgaaattgagagCTCCTGGTGCTGCTTTGTCGACCGCT
TCTAACTGGGCTTTTAACTTCATGGTTGTCATGATCACTCCTGTCGGTTTCCAAAGTATT
GGTTCCTACACCTACCTTATCTTTGCTGCcatcaatttgttgatggCTCCGGtcatctac
ttcttgtATCCCGAAACCAAGGGTAGATCgttggaagaaatggataTCATTTTCAACCAA
TGTCCTGTTTGGGAGCCATGGAAGGTTGTCCAAATTGCCAGAGACCTCCCTATTATGCAC
tcagaagttcttgaccACGAAAAGGATGtcattattgaaaaatctagAATAGAGCATGTC
GAAAACATCAGCTAA
>Cantenuis461_famOG0000009 Cantenuis461
ATGGAAACGAGTGAACAGACTCATCACCACATCCAGATTAAAGACTCGTTCCTTGTGGGA
CGAGCTCTTCTCAACTTCACCTCCATCTTTGTGTCCTTGGGGGTATTTTTATTTGGATTC
GAACAAGGACTCATGTCTTCGCTTTTGACCAATAAGTATTTCCAAGACTATTTCCACCAT
CCCAAGCCCGCCGAGATTGGAACCATGATCGCCATCCTCGAGATTGGGGCTTTGATCTCG
TCGTTTGTGGCCGGGAAGGTGGGCGACAAGATTGGCCGTAGAAAGACCATTCGGTATGGG
GCCCTCATCTTTGTCATTGGAGGAACCATACAAGCTGGATCAGTATCGATCTGGAACCTA
TCGCTAGGACGGTTGATTGGTGGTATTGCCATTGGGTTTTTGACCACCATCATTCCTTGT
TACCAGCTGGAAATTTCACCTCCTGACGATAGAGGATTCTATGCGTGCTTAGAATTCACC
GGGAATATTATTGGGTATGCTACAAGTATCTGGGTGGATTATGGTTTCAGTTACTTGGAT
AATGATTGGTCCTGGAGATCTCCTTTAGTGGTGCAGTGTGTGGTGGGACTTTTGTTATTT
TTGGGGACGTTTGTGATTGTGGAAACTCCAAGATGGTTGCTCGACAAAAACCATGATTTG
GAAGGGTTGATTGTGATTGCAGACTTATACGCCGATGGAGATGTGGAGGATATAAGAGCC
AAAGACGAGTACAGAAACATCAAGGAAAATATATTAATTGCCcgagttgaaggtggtgaa
cgGTCTTATCGGTATATGTTGAACCGATATGCCAAACGATTGTCAGTAGCCTGTTTTTCC
CAGATGTTTGCCCAGATGAACGGTATCAACATCGTCAGTTACTATGCTCCTATGATCTTT
GAGTCTGCCGGTTGGGTGGGCCGTCTGGCAATATTGATGACGGGTGTAAATGCCGTTATC
TATGTGCTTTCTACAATTCCTCCTTGGTGGTTAGTAGATGGTTGGGGTAGAAAACCGTTG
CTCATGACGGGTTCGGTAGTGATGTTTGTTCCGTTATTGGTCATCTCTCTCtcattgttg
gtggatAATGAGTATACTCCCACGACTGTGGTGGTGTGTGTTTTCACCTACAACGCTGCA
TTTGGTGCAAGTTGGGGACCAATTCCTTGGATGATGAATGAAGTGTTACCTAATTCAGTT
AGATCCAAGGGAGCAGCCCTTCTGACTGCTACAAActggttcttcaattttgttgttgga
gaaatgACCCCTATattattggacttgataacttggaaaacttaTTTGATTCCTGCTGGC
TCATGTGTTTTATCGTTCTTCTGTGTATTCTTTCTTTTCCCAGAAACAAAGGGCTTGACC
CTAGAGGATATGGGATCAGTGTTTGATGATTCTTCGTCAATTTTCTCCTTCCACTCATCT
GGAAATGCTGGTGGATATGGGGCTGTTGATGAATCTCGGAGAGCTAGTGTTTCAGTAGAT
AACCAGATGTCTGAATCTTTCCGCCACAACGCTGCTGCCATTGCTAGAAACCCTGCTTTA
ATGAAACCTGATTTCGATGGTATCATCACTGGCACCCCTCCCCCACCTCAAATTCCTTAT
CAAAATGCCTCCACCGCCAGTTTGAAGCCAGTGAAGTCTGATATGTCTTCTGCCACCTCT
TTGGACGGTATTGCTCCTTTAGACTCAAACTTTTCTCCTCAGGAAATTGAACCTCCAACT
TTTTACGAGGTTTATCAATATAAGGTGAACGAATTGAGGAAACCGGGCGTGATCTCACAA
TTGTTGAGCTTTGTATTTAGTGAAAAGAACTCATCTGATGACGAGAGTCGCCTTTTGAGC
CGATAA
>Cantenuis686_famOG0000009 Cantenuis686
ATGGCTCTTAATCCTAAGTTATACCAATTTCTCATCTGTTGTTTTGCTTCCATTGGAAGT
TTTGCTTATGGGTACGATCTTTCGGTCATTGCCCAAGTAGTGGCCTCTGAAAGTTTTGTC
AGTCTGATGCACCCCACTACCAACGAGTCGAGTGCTGTGGTGTCGTTGTTCACAGGAGGT
GCCTTTTTTGGGTCATTCTTTGCTGGCTACTTATCGGACTACATTGGAAGGAAGTACACT
ATTAGTGTTGGGTGCTTGGTGTTTATCTTAGGAGGGATCTTGCAAGCTGCATGCACAAAT
ATTGGAATGCTTTTGGCCGGCCGGTTTATTGCTGGAGTAGCAGTTGGAAAGCTTTGTATG
ATCATTCCATTGTTCCAGGCCGAATTATGTCACCCTTCTATCAGAGGAACTGTCACTTCG
CTTCAACAGTTCTTTTTGGGAATTGGGGCTTTGGCATCTTCATGGATTGCCTACGGGTCT
TACATTGGTTTGGCAGGCTCGGAAAAACAATTTAGAGTGCCCTTGGGACTTCAGGTGGTG
CCCATCGGATTATTGTTTTTCGCAACCTACTTTCTTCCTGAAAGTCCAAGATGGTTGGCT
GCTCATGGTAAGCAAGACAAGGCCTTAATTACACTTGCCAATTTGCATTCAAATGGGAAT
GTTCAGGATTCAGAGTGTAGGGCTCAGTACGAAGAGATCATTGAAGAGGTGGAGTTCGAG
AAACTCAATCCTACTTTGAGTTGGATTGGTCTTTTCTCTACAAAGGACAGAGCCAGAAGA
GTGGTGTTGTGTTGCGCGTTGCAAGCATCTGTCCAGTTGACAGGGGTGTCTTCCATTCAA
TATTTTAGTCCTACAATTTTTGCCAATATGGGGTTGAGCACAGGAAGAACATTGCTTTAT
CAGTCGATCAACTCGATCATTGCCTTGATTGCCCAAGCATTGTGTGTGTTAACCATTGAT
AAGACTGGTAGAAGATGGGTTCTTATTTCCTGTAATGCCTTGAGTTGTCTTTGCTTTATC
GTTGCAaccattttgttggctACTTTCCCTGCTGCTACCACTACCAGTAGACCCGCCCAA
ATCGGATTTATCGCCAGTACTTGGATCTACAACTTTGTTTTCAGTTACGGAATTGGTCCT
CTTTCGTGGGTGATTCCTTCTGAAAGTTTCAATTTGCAGATGAGAGCTAAAGGTATTTCG
TTGGCAACTATGGTGTCCTTTGCTTTCAACACCATGTTTGGCCAGGTCACCACCGTTGCC
ATGGAACAAGTTGGTTATAAGTTCTACTTCACCTTCTGTGTGTGTTGTGCCAGTAATGCT
GTGTTTTTCTGGGCTTTCATGCCTGAAACCAGAAGAGTTCCTCTTGAGCTCTCAGACGAA
TACTGGAGAGAAGCTCCTTACTTTATTCCCGGATGGAGGCCAACCAGAAACTATgacgaa
gacttgaaagaaaagattgaGCTTCTCGAGACAGGAAGAAACTTCGAGGGAGGTTCTGTT
GACGACTTCAaggttgatgttgaacatAACGAGTAA
>Cantenuis1541_famOG0000009 Cantenuis1541
ATGATGATAAGTCTATCAGAATTGCAAAACAGCATGTCGTTCATAGCAAAAGTCAACAAG
CACTTAGATTCTTATCCTAAGTATCACAACGAATGGTTCATTGCAAGCATTGCAACCTTG
TCCGGGGCAATGTTTGGCTTTGATGTTTCGTCAATGTCGGCCTTTATCTCTCAAGATGCT
TACAGAGAATTTTTTAATTTCCCCAGTTCTACCAAACAAGGTGCAATTACTGCTGCGGTA
TCTGGAGGTTGTCTTATAGGGTCTCTCTTATCAGACACATTTGCTGAACctattggaaga
agaacaacttTAATCGTTTCTTGCTTCTTCTGGATTATTGGTGCTATTGTTCAAAGCACT
TGTCGGAATATTGCCCAATTGGTTATGGGCAGAATACTTTCCGGGGTTGCTATTGGTATT
GGTTCTGTGGTGACCCCTACATATATTTCTGAGATTTCAAGAGCTAGAATGAGAGGGGTA
CTTGGAGGGACTTTCCAGCTTGCCATTACCTTTGGAATTTTGGTAATGTTCTACATTGGC
TATGGTTGTACTTTTATACCAGGCGAGAACTCTTTCAGAGCAGCTTGGGCCATTCAAATG
ATTCCAGCTTTGCTTCTCTTGGCAGGTATACCATTTTTACCCGAATCTCCTAGATGGCTA
GCAAACCACGACCAATGGGACAAAGCAGAAGctgtgttgaagaaggtctATGAAAAGGAC
AATACTGACCAATTTTTTATTGAACTAGAAGAGTTAAAGGAGTCTAttgtattcttcaag
tcttctaaAGAAATTACTTATTTCAGTTTATTCTCCAAACAGAATTGGAGAAGTACGACA
GTCGCCATTTCCGCTCAGGCTTGGAATCAGTTGACGGGTATGAATTGTATGATGTACTAT
ATCGTGTACATCTTTGAAATGATTGGTTCCCTGGGGAACAGTAACCTAGTAAGCTCCAGT
ATCCAATACGTTGTCAATTTTGGGGTCACAATTATCTCTTTACCCTTACCTGAATACGTT
GGTAGAAGACCTTTGATGATAATTGGAGGGTTTGCCATGATGATATGTTTATTCATCGAA
GGTGCACTTTTTGCTGTTTACTCGGAAAAGATCCCAAATGTTTCAGCTGATGCCACAGTC
GTTATCAGAATCCCAGACGACCATAAAGAAGTGGGTAAGGCTATTGCCGCCTTTAGTTAC
TTATTCGTTGCCTGCTTTGCTTCTACTTGGGCAGTTGTATCTTGGGCTTACTTTCCTGAA
GTATTACCTAACAGAACGAGGACAAAAGCAGGATCCATTGCAGTTTCTTGTGATTGGGCA
CTTAACTTTGCAATTGCTATGTTTACTCCCTCAGCCTTTAGGAATATAACCTGGAGAACc
tattttgtttttggatcCTTTTGTGGAGCCATGAGTATTCACTgtttccttcaatttccG
GAGACCAAAGGTAAGACCCTCGAAGAAATAGATATGGCTTTCCAAGAAAACATTCCCGCT
TGGCGAACTAGTAGTTTCCAAGCTCATTTAACATCAGAgaatcttggagttgaagataCG
GAAAAGGATCAGAAAACAGAGTATATCGAAGACAGAAGTGAGTAA
>Cantenuis4267_famOG0000009 Cantenuis4267
ATGGTTTGGAGTATTGCTTCTAAAACCAATACTTTTGGCTTGAGAGGAAGAGCATTAAGA
GTTGCCATCACCGCAACAGCTGTTACTGGGTTTTCCTTGTTCGGTTATGATCAAGGTTTA
ATGTCTGGTATTATCACTGCTCCTCAATTTAACTCAGAATTCCCTGCTACTTTGAACGAT
AGTGTCAACCAAGGAGCTGTCACTTCTTGTTATGAAATTGGTTGTTTCTTTGGGGCTATA
TATGCCTTGGTCAGAGGTGATAGACACGGTAGAAGGCCATTGGTTCTTTGTGGTTCTGTa
attatcatcattggtACAGTTATTTCTGTCGCAGCATTCAAGGACTCTTGGGGTTTGGGC
CAATTTGTTATCGGTAGAGTCATCACTGGTATTGGTAACGGGTTGAACACTGCCACTATT
CCAGTTTGGCAATCTGAAATGTCCAGAGCTGAAAACAGAGGTAGATTGGTAAACTTGGAG
GGTTCTGTTATTGCCGTGGGTACCTTCATTGCCTATTGGTTAGATTTTGGATTGAGTTAT
GTTAACACCTCGGTATCATGGAGATTTCCAGTTGCCATGCAGATTCTTTTTGCCTTAATG
TTGTTATTTGGAATGCTGCAATTACCAGAATCTCCAAGATGGTTAATTGCTCACGACAGA
AAGCCTGATGctttgttggtgttgggtGCTTTGAACGATGTTGAACCAGAATCTGACCAA
GTTTTGGCTGAAATTACTGTTATTGCCGATGCTGTCAACAGGTTCGACAAGCAGCaagtt
ggtttcaaagacttgttcACCGGTGGTAAGACCCAACATTTCCAAAGAATGATGCTTGGT
TCTATTGGTCAGtttttccaacaattcaCCGGTTGTAATGCTGCTATTTACTACTCCACT
GTGTTATTCGAACAAACCATTGATTTGGACAGAAGGTTAGCTTTGGTTTTAGGTGGTGTT
TTTGCTACCGTTTACGCCATTGCTACGATTCCTTCGTTCTTTTTGATTGATACTTtagga
agaagaaacttgtaCTTGATTGGTGCCATTGGCCAAGGCTGTTCTTTCCTCATTGCTTTT
GGATGTTTGGTTCATGAAACTAAACAAACTGCTAAGGGTGCAGCCGTTGgtttgtttttg
tttatCGTTTTCTTTGCCTTTACCATCTTGCCTTTACCATGGATATATCCACCAGAAATC
AACCCATTGAGAACCAGAACTCTTGCTTCTGCTATCTCTACTTGTACCAACTGGATCTGT
AACTTTGCTGTTGTTATGTTTACTCCTATTTTCATTGCCAAATCTAACTGGGGTTGTTAC
TTGTTTTTCGCTGCTATGAACTTTGCCTTTGTTCCTATCATTTTCTTTTTCTACCCTGAA
ACTGCTGGTAGacaattggaagaaattgatatTATCTTTGCAAAGGCCTATGTTGATAAG
AGACAACCATGGAGAGTTGCTGCTACTTTGCCCAAGTTATCTTTAactgaaattgaagaa
tatgGTAACCAATTGGGCTTGTACGACggtgactttgaaaaggaaCAAAACGAATTGAGA
GAAGACTCTTCAATCGTCAAATCCAATGATGAATCCTCCCACAACCAGGAAGAGAATACC
GAAGGTGTCTTCGCTAATGATACCAGCAACAAAGCTTAA
>Cantenuis4268_famOG0000009 Cantenuis4268
ATGGTTTGGAGTATTGCTTCTAAAACCAATACTTTTGGCTTGAGAGGAAGAGCATTAAGA
GTTGCCATCACCGCAACAGCTGTTACTGGGTTTTCCTTGTTCGGTTATGATCAAGGTTTA
ATGTCTGGTATTATCACTGCTCCTCAATTTAACTCAGAATTCCCTGCTACTTTGAACGAT
AGTGTCAACCAAGGAGCTGTCACTTCTTGTTATGAAATTGGTTGTTTCTTTGGGGCTATA
TATGCCTTGGTCAGAGGTGATAGACACGGTAGAAGGCCATTGGTTCTTTGTGGTTCTGTa
attatcatcattggtACAGTTATTTCTGTCGCAGCATTCAAGGACTCTTGGGGTTTGGGC
CAATTTGTTATCGGTAGAGTCATCACTGGTATTGGTAACGGGTTGAACACTGCCACTATT
CCAGTTTGGCAATCTGAAATGTCCAGAGCTGAAAACAGAGGTAGATTGGTAAACTTGGAG
GGTTCTGTTATTGCCGTGGGTACCTTCATTGCCTATTGGTTAGATTTTGGATTGAGTTAT
GTTAACACCTCGGTATCATGGAGATTTCCAGTTGCCATGCAGATTCTTTTTGCCTTAATG
TTGTTATTTGGAATGCTGCAATTACCAGAATCTCCAAGATGGTTAATTGCTCACGACAGA
AAGCCTGATGctttgttggtgttgggtGCTTTGAACGATGTTGAACCAGAATCTGACCAA
GTTTTGGCTGAAATTACTGTTATTGCCGATGCTGTCAACAGGTTCGACAAGCAGCaagtt
ggtttcaaagacttgttcACCGGTGGTAAGACCCAACATTTCCAAAGAATGATGCTTGGT
TCTATTGGTCAGtttttccaacaattcaCCGGTTGTAATGCTGCTATTTACTACTCCACT
GTGTTATTCGAACAAACCATTGATTTGGACAGAAGGTTAGCTTTGGTTTTAGGTGGTGTT
TTTGCTACCGTTTACGCCATTGCTACGATTCCTTCGTTCTTTTTGATTGATACTTtagga
agaagaaacttgtaCTTGATTGGTGCCATTGGCCAAGGCTGTTCTTTCCTCATTGCTTTT
GGATGTTTGGTTCATGAAACTAAACAAACTGCTAAGGGTGCAGCCGTTGgtttgtttttg
tttatCGTTTTCTTTGCCTTTACCATCTTGCCTTTACCATGGATATATCCACCAGAAATC
AACCCATTGAGAACCAGAACTCTTGCTTCTGCTATCTCTACTTGTACCAACTGGATCTGT
AACTTTGCTGTTGTTATGTTTACTCCTATTTTCATTGCCAAATCTAACTGGGGTTGTTAC
TTGTTTTTCGCTGCTATGAACTTTGCCTTTGTTCCTATCATTTTCTTTTTCTACCCTGAA
ACTGCTGGTAGacaattggaagaaattgatatTATCTTTGCAAAGGCCTATGTTGATAAG
AGACAACCATGGAGAGTTGCTGCTACTTTGCCCAAGTTATCTTTAactgaaattgaagaa
tatgGTAACCAATTGGGCTTGTACGACggtgactttgaaaaggaaCAAAACGAATTGAGA
GAAGACTCTTCAATCGTCAAATCCAATGATGAATCCTCCCACAACCAGGAAGAGAATACC
GAAGGTGTCTTCGCTAATGATACCAGCAACAAAGCTTAA
>Cantenuis4789_famOG0000009 Cantenuis4789
ATGTTCACTCCTTCGGCCTTTAAAAACATCACCTGGAAGACTTACATGGTGTACGGCTCG
TTTTGTGGAGCCATGTTTGTGCATGTGTTCTTTTTTTTCCCTGAGACAAAAGGAAAAAGA
TTGGAAGAGATTGGCCAGATGTGGGATGAGAAGGTTCCGGCCTGGAGATCCAACAAATGG
GAGCCTTCGATTCCAGTGTTGGGAAGCCACTTTGACGATGAGAAGGAGCATGTGGAACAC
GTGGAAGGGTCGGATTCCTCATATAAGGAGCAGTAA
>Cantenuis5220_famOG0000009 Cantenuis5220
ATGAAGAAACATTTGGGCTTGACTGGAAGACCATTAGTAGCATTGCTTACAGTAGGATAT
GGATTATCTTTCTCGTGGTTTGGGTATGACCAAGGTGTCTTTTCGGGAGTGTTGATCTCG
GAAgactttcttcaacacttccCCAAGGTTAAAGAAAATCATAATGTTTCTGGTATCACC
TCTAGTTGCTTTTCGTTAGGTGCTTTTGTTGGAGCCATCTTTGCTTTCACCTGGGGTGAA
AAAATCggtagaagaagaaccattATCATTGGTGCTTTCTGTAATCTTGTTGGTGCAGTT
TTACAAGTGGCTGCTTTTCAGTTACCTCAATTAATTATTGGAAGACTTATCAATGGGTTT
GGTATGGGTATAACCTCTGCCACTTTTCCCATCTACCAGGCTGAGTCGATAAAGGCCAAA
AACAGAGGTCGTTTTGTGGTTATTGGTTCAGTTTGCAACACTTTTGCGTATATGTTGGCT
AACTGGATGAACTACGGACTTTACTTCACCTCCGGTCCTCTTTCATGGAGATTTCCATTG
GCCTTCCAGTTGTTGTTTCCTATTTTGTCGATCCCCATTATGTTTGTTCTACCAGAGTCT
CCCCGTTGGTTGATTAATCACGGCCGGCTCGAAGAAGGGTTGGAGACTATTGCTGCTCTT
TGGGGAAAGAATCTTACTATTGAACACCATGAGGTGAAAGCCGAGTACTATAGTATCAGA
GCTGCAatagaagaagaaagagctGGACAAGTTCCATTGATGCAAGTTTTAACTGGTAGA
GACAAGCACAAGAACTTAAGAAGAGTCATCTTGGGAGCTGGTACTCAGTTCATGCAACAG
TTTACCGGGGTGAACGCTCTTGGTTACTATATGCCCACGATTTTGACGGTCCAATTGGGG
TTCAGTGCTGGAACTGCAAAGTTATTGGCTGCTTGTAATGCTACTTCATACTTGGGTGCT
GCCTTGGTGTGTTTGATAATCATTGATAAAGtgggaagaagaatcttgatGTTGTACGGA
TCCATTGGATGTTGTATCACATATATTATTGCAGCCATAGCCATGAAAGTCGGTGAGACC
AGAGAAACCTACAGAATGGGGTCATTGACGGTGGCCATGTTCTTCGTTTACTATGTGATC
TATGGAACCAGTTATGCCAAGGTCCCATGGGTTTATAGTtctgaaatcaactccatcGCT
TGGAGAACACGAGGTGCTGCTGTTGCAGCTGCTACTAACTGGATTTGTGGGTTCTGTATC
ACTCAGTATACTGACATTGCGGTTACCAACATGAGATGGGGTTTCTACTTATTGTTTGCA
ATGATTGTGTTGTGCTACGCTCCAATTGTCTACTTCTTCTACCCAGAAACTGCTAAACGG
ACCTTGGAAGATATTAACTACATGTTTGATGAATATGACACCATCTTCCTTGGAAAACAT
AAAGAGTTGAGACAGCTTTCGAGACCTCAAGCATTTATTGATGCTGAATTCGATAGACTC
AGTGCCCTCAGGCTTGTGAACAACGGAAAGGATTATGacgagaagttggatacTGACCAT
GTTGAAGACATCAAGAGTTCGAAATCTAAGGAGTCTGTTGAACATGTCTAG
>Cantenuis5221_famOG0000009 Cantenuis5221
ATGTTGGCTAACTGGATGAACTACGGACTTTACTTCACCTCCGGTCCTCTTTCATGGAGA
TTTCCATTGGCCTTCCAGTTGTTGTTTCCTATTTTGTCGATCCCCATTATGTTTGTTCTA
CCAGAGTCTCCCCGTTGGTTGATTAATCACGGCCGGCTCGAAGAAGGGTTGGAGACTATT
GCTGCTCTTTGGGGAAAGAATCTTACTATTGAACACCATGAGGTGAAAGCCGAGTACTAT
AGTATCAGAGCTGCAatagaagaagaaagagctGGACAAGTTCCATTGATGCAAGTTTTA
ACTGGTAGAGACAAGCACAAGAACTTAAGAAGAGTCATCTTGGGAGCTGGTACTCAGTTC
ATGCAACAGTTTACCGGGGTGAACGCTCTTGGTTACTATATGCCCACGATTTTGACGGTC
CAATTGGGGTTCAGTGCTGGAACTGCAAAGTTATTGGCTGCTTGTAATGCTACTTCATAC
TTGGGTGCTGCCTTGGTGTGTTTGATAATCATTGATAAAGtgggaagaagaatcttgatG
TTGTACGGATCCATTGGATGTTGTATCACATATATTATTGCAGCCATAGCCATGAAAGTC
GGTGAGACCAGAGAAACCTACAGAATGGGGTCATTGACGGTGGCCATGTTCTTCGTTTAC
TATGTGATCTATGGAACCAGTTATGCCAAGGTCCCATGGGTTTATAGTtctgaaatcaac
tccatcGCTTGGAGAACACGAGGTGCTGCTGTTGCAGCTGCTACTAACTGGATTTGTGGG
TTCTGTATCACTCAGTATACTGACATTGCGGTTACCAACATGAGATGGGGTTTCTACTTA
TTGTTTGCAATGATTGTGTTGTGCTACGCTCCAATTGTCTACTTCTTCTACCCAGAAACT
GCTAAACGGACCTTGGAAGATATTAACTACATGTTTGATGAATATGACACCATCTTCCTT
GGAAAACATAAAGAGTTGAGACAGCTTTCGAGACCTCAAGCATTTATTGATGCTGAATTC
GATAGACTCAGTGCCCTCAGGCTTGTGAACAACGGAAAGGATTATGacgagaagttggat
acTGACCATGTTGAAGACATCAAGAGTTCGAAATCTAAGGAGTCTGTTGAACATGTCTAG
>Cantenuis5238_famOG0000009 Cantenuis5238
ATGAAGTATTTTGAGATTTGGAAACCTGGAAAACAGGTCAGTATAGCCGTTGCATTCACT
TGTGAATTGTCATTTATCCTTTTTGGAATCGAACAGGGAATTGCtggaatcatcatcact
ggTGAGGATTTCTTGAATCAGTTTGGTAATCCAACTGGAAGTTGGTTAGGGTTCATCGTG
TCTATTTACACCTTAGGATGTTTTTTTGGATGTATTGTGAACTTTTTCACCGGTGATATG
CtaggaagaagaaagacaaTTGCGGTAGCTATGTGTCTTATTATGGTTGGTGTCACCTTG
CAGTGTACATCATTTTCGGTTGCTCAATTAATGGTTGGAAGGTTCATCACCGGATTGGGA
ACTGGCATGGAAACAAGCTCAGTGCCCATGTACCAGGCAGAATTGGCAAAGCCTCATTTG
AGAGGGAGATTGGTGTGTTCTGAAGCTCTCTTTGTGGGTATAGGATTGGTGTTTGCCTAT
TTCTTAGATTTTGGGTTTTCTTACATCAAAACTCCTGTTGCCTGGAGGGTGCCTCTTTCT
ATTCAAATTCCTTTCGCCTTCATTgtattgttgatgacgTTTACTGTACCGGAGTCTCCA
AGGTATTTGTATTTCAAAGGTAAGAAAGAAGAGGCTAAGAGGATCTTGTCTTATGTATTT
GATAAACCTGAGGATCACCCAGATATCGTTAAAAATTATCAGGAAATCGAAGAGGCTATA
AGTTTGGAAACCCAAGACTCGGATTCTTCCTGGAAAGCTATATTCGTTGCAGACCATGCA
AGAACAAGATATAGAATCTTTTTGGCTTACATGTCAATGTTTgcccaacaacttggaggT
GTCAACATTATCAATTACTATATAACTACTATTTTGATCGAAAGTGTGGGCTTAGAACAC
ACCTTGGCAATGatccttggtggtgttgcTGTTATTTGCTTTACTGTTGGTTCAATTATT
CCTTCGTTCTTTGCAGATAAGTtgggaagaagaatgcCTTTGGTATATGGATACGCTGGA
TGTTTCATTTGCTTTCTTATGGTTACCATCCTTCtcaattttcaaagtaACGCTGATTTG
AAAGCAAGTACGGGAGCAGCTGCAGTggctttcttcttcttgtatCAGCTTTGTTTTGGA
GCCAGTGGAAATTGTATTCCCTGGGTGTATGTTCCTGAATTGATTCCCTTGAAGTATCGT
GCAAAAGGAACAGCAATTGGGATTTCCAGTAATTGGTTGTGGAATTTCTTCTTAGTGGAG
ATTCTGCCTGAGTTGATTTCGGCTGGTACTAGGAGTCACAAGCAGGGGTTGAGCTATCTA
CCATTTGTATTCAccaatttcatcttcattttccaGTTTTACTTTTTCTACCCGGAGACA
AAGAATTTGACACTCGAAAAAATTGATGAGTTGTTTTCAGAAAACAGAACCATTTTCATG
GGTTTGGTAGATCAGAGAAGGTTCAGGGAAGGTATCCTTTCCACTGCTCAATCTGACATT
GAAAAAGGTACTACTCCTCAATCTGACATTGAAAAAGGTACTTCTGAACACATTGAGATT
GAGCTGAGTGATTAA
>Cantenuis5239_famOG0000009 Cantenuis5239
ATGAAGTATTTTGAGATTTGGAAACCTGGAAAACAGGTCAGTATAGCCGTTGCATTCACT
TGTGAATTGTCATTTATCCTTTTTGGAATCGAACAGGGAATTGCtggaatcatcatcact
ggTGAGGATTTCTTGAATCAGTTTGGTAATCCAACTGGAAGTTGGTTAGGGTTCATCGTG
TCTATTTACACCTTAGGATGTTTTTTTGGATGTATTGTGAACTTTTTCACCGGTGATATG
CtaggaagaagaaagacaaTTGCGGTAGCTATGTGTCTTATTATGGTTGGTGTCACCTTG
CAGTGTACATCATTTTCGGTTGCTCAATTAATGGTTGGAAGGTTCATCACCGGATTGGGA
ACTGGCATGGAAACAAGCTCAGTGCCCATGTACCAGGCAGAATTGGCAAAGCCTCATTTG
AGAGGGAGATTGGTGTGTTCTGAAGCTCTCTTTGTGGGTATAGGATTGGTGTTTGCCTAT
TTCTTAGATTTTGGGTTTTCTTACATCAAAACTCCTGTTGCCTGGAGGGTGCCTCTTTCT
ATTCAAATTCCTTTCGCCTTCATTgtattgttgatgacgTTTACTGTACCGGAGTCTCCA
AGGTATTTGTATTTCAAAGGTAAGAAAGAAGAGGCTAAGAGGATCTTGTCTTATGTATTT
GATAAACCTGAGGATCACCCAGATATCGTTAAAAATTATCAGGAAATCGAAGAGGCTATA
AGTTTGGAAACCCAAGACTCGGATTCTTCCTGGAAAGCTATATTCGTTGCAGACCATGCA
AGAACAAGATATAGAATCTTTTTGGCTTACATGTCAATGTTTgcccaacaacttggaggT
GTCAACATTATCAATTACTATATAACTACTATTTTGATCGAAAGTGTGGGCTTAGAACAC
ACCTTGGCAATGatccttggtggtgttgcTGTTATTTGCTTTACTGTTGGTTCAATTATT
CCTTCGTTCTTTGCAGATAAGTtgggaagaagaatgcCTTTGGTATATGGATACGCTGGA
TGTTTCATTTGCTTTCTTATGGTTACCATCCTTCtcaattttcaaagtaACGCTGATTTG
AAAGCAAGTACGGGAGCAGCTGCAGTggctttcttcttcttgtatCAGCTTTGTTTTGGA
GCCAGTGGAAATTGTATTCCCTGGGTGTATGTTCCTGAATTGATTCCCTTGAAGTATCGT
GCAAAAGGAACAGCAATTGGGATTTCCAGTAATTGGTTGTGGAATTTCTTCTTAGTGGAG
ATTCTGCCTGAGTTGATTTCGGCTGGTACTAGGAGTCACAAGCAGGGGTTGAGCTATCTA
CCATTTGTATTCAccaatttcatcttcattttccaGTTTTACTTTTTCTACCCGGAGACA
AAGAATTTGACACTCGAAAAAATTGATGAGTTGTTTTCAGAAAACAGAACCATTTTCATG
GGTTTGGTAGATCAGAGAAGGTTCAGGGAAGGTATCCTTTCCACTGCTCAATCTGACATT
GAAAAAGGTACTACTCCTCAATCTGACATTGAAAAAGGTACTTCTGAACACATTGAGATT
GAGCTGAGTGATTAA
>Cantenuis5818_famOG0000009 Cantenuis5818
ATGGTGGGTGGTCTGCTCCAGAGCTTTGCGGTGAATCTCTATGTGTTCTCTGTGGGGCGA
GTATTGAGCGGGTTCGGTGTGGGGATTCTTAGTACTATGGTCCCGTCGTATCAGTGTGAG
ATTTCTCCCAGTGAAGAGCGAGGCAAGTTAGTTTGTGGTGAGTTCACAGGGAATATCACC
GGATATGCGCTCAGTGTGTGGGTGGACTACTTCTGCTATTTTATCCAGGATGTGGGTGAT
GCCAGAAAGAACCCCCATACTTTTGCTGCCAATTTAAGTTGGAGGTTACCGCTTTTCGTG
CAGGTGGTGATTGCGTTTGTTTTATTTATTGGCGgattcttcatcgtcgAGAGTCCGCGG
TACTTGCTTGATGAGGATATGGACCAGCAGGGATTCAACGTGTTGTGTCTTTTGTATGAC
TCGTCTCTCGAGCACAACAAGCCTGTCAAGGAGTTTTTCCTCATCAAAAACAGCATTCTC
AACGAGCGAATCACGATTCCCAAGTTCGAGAGAAGCTGGAAGAACATGCTTAAGAACTAT
CGGACCCGGGTCTTCATTGCGTGTTCGGTGTTTGCATTTGCCCAATTCAACGGGATTAAC
ATCATCTCTTACTACGCACCTATGGTGTTTGAAGAGGCcggtttcaacaactccagTGCC
CTTCTCATGACTGGCATCAACGGAATAGTATATTTGTTGTCGACGATTCCACCGTGGTTC
TTGGTCGACAAGTGGGGCCGTAAACCCATTTTGGTGAGTGGAGGCATTGCCATGGGTATT
TGTCTTTATATGATTGCTTGGATGATATGGCTTGACAAGTCATATACTCCCAACATGGTA
GCGATGTTGGTGATCATATACAACGCTGCGTTTGGCTACAGTTGGGGACCCATAGGGTTC
TTGATTCCACCGGAGGTGTTCCCTTTGGCCATACGGAGCAAAGGGGTATCGTTAGCTACT
GCTACCAACTGGTTGGCCAACTATATAGTGGGACAAATGACCCCCATTCTCCAGGACTCA
GTCAAGTGGGGGTTATACTTGTTTCCAGCGACGTCGTGTGTGATTTCCatcgtggtggtg
gtgatctTTTACCCTGAAACAAAAGGAGTGGAGTTGGAGGACATTGACCGGGTGTTTAAC
GAGTTCTATAATACCAAGGGTTCCCAGCCCCAGATGAACGAGTATTTTCGGGTTGATGAG
GCCACGGAGATGGCGGGCGATGGGTTGGAgcttgatgagcttgacTACGAAACGGACTTT
CAGAGACGGGATGCCCTCTAA
>Cantenuis6000_famOG0000009 Cantenuis6000
ATGTCCAGTACCTCCCAGACAGATTCAGTGCCTGCTGGTCAGCACATCTTCCAAAGCGAC
GAAAAGCTTACTACGCCTTCTCCCGTGCAATATTCCGACAGCAATGGCCTGGATGATGAC
CAAATCTACAGTTATATAGGAATGCAGGGCAAAAAGTTGCACTTGGCGGTGGCCATTATG
TGTGGTGTTGGTTTCATCTTGTTCGGTTATGACCAGGGTGTTATGGGTTCATTGTTAACT
TTGGGCCACTTTCGTGAAACCTTCCCGGAAATCGATACCGTCACCTACGGGTACAGTCGG
TCTGCCTTCCAGGGCTTTGCCATTGGTATCTACGAAATCGGGTGTTTTGCATCGGCTCTA
TCAACCATCTGGTTGGGAGACAAGTATGgaagaatcaagttggtgtttgcCGGATGCTTT
ATTATGATGATAGGAGGGGCCTTACAGGCGTGTGCATTCCATATCTCCCATTTGATAGTT
GCCAGAGTGGTTACAGGTCTTGGAAACGGGTTTATCACCTCCACCGTACCGGTTTGGCAG
TCCGAAATTGCAAAACCAGAACAGAGAGGTAAGTTGATCTGTATCCACGGAGCCTTGATC
GCCGGTGGAATTGCTATCTCCTACTGGGTGGACTTTGCCTTCTACTTCACGAGAAATTTG
CACCCCCACCAAGCTGTTTCCTGGAGGTTTCCTATTGCTTTCCAGTGTATTTTCCCGTTG
GTGATCATGCctttcatcttcaagtttcctGAGTCTCCAAGATGGTTGCTTAGACAAGGA
CGAGTGCATGAGGCCCGGAAGGTGTTTTCGGCGTTGGAGGGTGTTCCCGCCAACAGTGCT
ATTGTCAACGACgaaatcaatgagattGAGGAGTCTATCAGAATGGAAAAATCCACCGGG
GCCGACAAGTTCTCGTTTAGACGGTTGTTCAAGCAGGGTCCCAAACGTCACTTCCACCGG
TTGTGTCTTGCTGGCTGGGCCCAGTTGATCCAGCAGATTTGTGgtatcaacttgatcact
TACTATGCGGGTACAATTTTTGAACAGTATATCGGATTGAATGCTTTGGACTCCAGAATC
TTGGCTGCTTGCAATGGGCTCGAGTACTTCTTAGCAGGGTTAATCCCCATTCTTTTTATT
GAAAAATGGGGCAGAAGACCCTTGTTGATCGCAGGTTCAATCGGCCAGTGTGTTTGCatg
gtggtgttgacgGTTGCTTCGTACTATTCCGACGATAAGTGGGGTGGAAGACGCAATGGG
GCTCCGATAGTGGCAGCCgtgtttttgtttggattCAACACATTCTTTGCCTTAGCTTTC
CTTTCTGAAATGTGGTTGTTACCTCCAGAATTGACGTCTTTGGAAACAAGAGCTCCATCG
GCAGCCATTTCCACCTGTTGTAACTGGCTCAGTAACtttgtggtggtgatgatcaCACCG
GTGCTTTTCCAAAGTATCGGTCCGTTCACCTATGCGTTGTTTGCtggaatcaactttttg
attgtTCCCGTGTTGTACATCTTCTatccagaaacaaaggGAAGATccttggaagaaatg
gatCTCATTTTTAACAAAACCCCTATCAACAAGCCATGGCAGGTGGTGAGAATTGCTGCC
ACGATGCCGTACCACCATGCTGGTCTCCACGAGGAAGAGACGGAATTGGTTTCCAgagtt
tcttccaagaCTCATGTGTCGCACATCGAGGTTTAG
>Cantenuis6001_famOG0000009 Cantenuis6001
ATGTCCAGTACCTCCCAGACAGATTCAGTGCCTGCTGGTCAGCACATCTTCCAAAGCGAC
GAAAAGCTTACTACGCCTTCTCCCGTGCAATATTCCGACAGCAATGGCCTGGATGATGAC
CAAATCTACAGTTATATAGGAATGCAGGGCAAAAAGTTGCACTTGGCGGTGGCCATTATG
TGTGGTGTTGGTTTCATCTTGTTCGGTTATGACCAGGGTGTTATGGGTTCATTGTTAACT
TTGGGCCACTTTCGTGAAACCTTCCCGGAAATCGATACCGTCACCTACGGGTACAGTCGG
TCTGCCTTCCAGGGCTTTGCCATTGGTATCTACGAAATCGGGTGTTTTGCATCGGCTCTA
TCAACCATCTGGTTGGGAGACAAGTATGgaagaatcaagttggtgtttgcCGGATGCTTT
ATTATGATGATAGGAGGGGCCTTACAGGCGTGTGCATTCCATATCTCCCATTTGATAGTT
GCCAGAGTGGTTACAGGTCTTGGAAACGGGTTTATCACCTCCACCGTACCGGTTTGGCAG
TCCGAAATTGCAAAACCAGAACAGAGAGGTAAGTTGATCTGTATCCACGGAGCCTTGATC
GCCGGTGGAATTGCTATCTCCTACTGGGTGGACTTTGCCTTCTACTTCACGAGAAATTTG
CACCCCCACCAAGCTGTTTCCTGGAGGTTTCCTATTGCTTTCCAGTGTATTTTCCCGTTG
GTGATCATGCctttcatcttcaagtttcctGAGTCTCCAAGATGGTTGCTTAGACAAGGA
CGAGTGCATGAGGCCCGGAAGGTGTTTTCGGCGTTGGAGGGTGTTCCCGCCAACAGTGCT
ATTGTCAACGACgaaatcaatgagattGAGGAGTCTATCAGAATGGAAAAATCCACCGGG
GCCGACAAGTTCTCGTTTAGACGGTTGTTCAAGCAGGGTCCCAAACGTCACTTCCACCGG
TTGTGTCTTGCTGGCTGGGCCCAGTTGATCCAGCAGATTTGTGgtatcaacttgatcact
TACTATGCGGGTACAATTTTTGAACAGTATATCGGATTGAATGCTTTGGACTCCAGAATC
TTGGCTGCTTGCAATGGGCTCGAGTACTTCTTAGCAGGGTTAATCCCCATTCTTTTTATT
GAAAAATGGGGCAGAAGACCCTTGTTGATCGCAGGTTCAATCGGCCAGTGTGTTTGCatg
gtggtgttgacgGTTGCTTCGTACTATTCCGACGATAAGTGGGGTGGAAGACGCAATGGG
GCTCCGATAGTGGCAGCCgtgtttttgtttggattCAACACATTCTTTGCCTTAGCTTTC
CTTTCTGAAATGTGGTTGTTACCTCCAGAATTGACGTCTTTGGAAACAAGAGCTCCATCG
GCAGCCATTTCCACCTGTTGTAACTGGCTCAGTAACtttgtggtggtgatgatcaCACCG
GTGCTTTTCCAAAGTATCGGTCCGTTCACCTATGCGTTGTTTGCtggaatcaactttttg
attgtTCCCGTGTTGTACATCTTCTatccagaaacaaaggGAAGATccttggaagaaatg
gatCTCATTTTTAACAAAACCCCTATCAACAAGCCATGGCAGGTGGTGAGAATTGCTGCC
ACGATGCCGTACCACCATGCTGGTCTCCACGAGGAAGAGACGGAATTGGTTTCCAgagtt
tcttccaagaCTCATGTGTCGCACATCGAGGTTTAG
>Cantenuis6292_famOG0000009 Cantenuis6292
ATGGGATACGAAGCCAAACTCCAGGGCTTGGCCCTCAAGTTCAGAGGTATGTTGGACAAA
TTCCCCAATACCCACAACATCTTTGTTATTTCAATTGTGACATGTACAGCTGGACTTATG
TTCGGGTTCGACATTTCGTCCATGTCTGCGTTTATCAGTACCAGCCAGTACCGAGACTAC
TTCAATGCTCCGGATTCGACTCTCCAAGGGATCATCACCGCCAGCATGGCGTTGGGATCG
ATTTTTGGGTCGTTGGCCTCGTCGTTCGTGTCGGAGCCTTTTGGTAGACGGTCTTCTTTA
ATGGTCTGTGGGATTTTCTGGTGCATTGGTGCCATAATCCAAACGTCCACCCAAAATGTC
GGCCAGTTGATTGGCGGCCGGGTGGTTTCGGGGTTTGGAGTGGGTTTTGGTACCGCTGCT
GCTCCAGTGTTGGTGTCGGAGTTATGCCCCAGAACTATTAGAGGACGAGTGGGAGGGTTG
TTTCAACTGGCGGTGACCGTTGGAATCAtggtgatgttcttcaTCTCCTACGGGTGCTCC
CAGATCGACGGCACTACCTCGTTCAGGGTGGCGTGGGGGTTGCAGCTCATTCCAGGAATT
GGGTTGATTTTTGGCTGTTTCTGTATTCCTGAGTCTCCTAGATGGTTGGCCAAACAGGGA
TACTGGGAGGACGCCGAGGAGATCGTGGCCAAGGTCCAAGCCAAGGGAAATCGTGAGGAT
GAGAACGTGTTGATCGAAGTTTCCGAAATCAAAGAACAGATCTTACTTGATAGGGATGCA
AAAACTTTCACCTACGCGGACTTATTCACAAAGAAATATCTTCCCCGGACTATCACCGCC
ATATTTGCCCAGACCTGGCAACAGTTGACGGGCATGAATGTCATGATGTATTACATTGTA
TACATTTTCCAGATGGCAGGCTACGGTGGTGGAGCTTTACTtagttcttcttccatcCAA
TATGTGctttttgtggttgcaaccATTCCATCTTTGTActttttggacaagtttgGTAGA
AGACCCGTGTTGCTTGTAGGTGCGGCGGTGATGATGGGCTTGCACTTTGCGGTGGGTGCC
ATCTTAGCGGTGTATGCCAATCCAGTCGACAACATCGACGGAGACGATACGTTGAAATTG
GAAATTCCGGACCTGAGAAAGGCGGCTGCCAAGGGGGTGATTGCCTGTTGCTACCTCTTT
GTGTGTGCTTTCGGAACATCTTGGGGAACTTGTATTTGGGTCTACTGTTCCGAAGTTTGG
GGAGATTCCGCTTGTAGACAAAGAGGTGCGGCTGTATCCACCTGTGCGCTTTTGACATTC
CCCTAA
>Cantenuis6293_famOG0000009 Cantenuis6293
ATGGGTTATGAAGATAAACTTGTCCCCCACGCTTTAAAATTTAGAAGGTTCTTAGATAAG
TTCCCTAAATTCCACAACATCTATGTCATTGCATGTATTTCATGTGTGTCAGCTTTGTTG
TTTGGTTTCGATATTTCGTCCATGTCCGCCTTCATTGGTACCGAACAGTACACCAGCATG
TTTGACTTATCATCTGATGTGCAAGGTTTTGTTACTGCTGCCATGTCATTAGGTTCGTTT
TTCGGTTCTTTGGCTTCTGCCTTTATTTCTGAACCTTTCGGAAGAAGATCCTCCATCTTA
TTATGTTCCATCTTGTGGATGGCTGGTGCTGCTATTCAATGTTCTTGTAGAAACCTTGGT
CAGTTGATCGCCGGAAGAATCATTTCTGgtcttggtgttggtttcGGTACTGCTGTCGCT
CCTGTGTATGGTTCCGAATTGGCTCCAAGAAAGATCAGAGGTTTGATTGGTGGTTTGTAC
CAATTGTTTGTGACCTTGGGAATCTTGATCATGTTCTACATTTCATACGGTTGTTCTAAG
ATTGATGGTAGATCTTCTTTCAGAACTGCCTGGGGTATTCAAATGATTCCAGGGTTCgtt
ttgtttgttggtATGTTCTTCCTTCCAGAATCTCCAAGATGGTTGGCCAAGCAAGGATAC
TGGGAAGATGCCGAAGAAATCGTGGCCTTGATCCAGGCCAACGGTAACAGAGAAGACCCC
GAtgttttgattgaaatctCTGAAATCAAGGAACAAATCTTGGTTGACGAACATGTTAGA
GCTTTCACTTACGCTGACTTGTTTACCAAGAAGTATCTCCCAAGAACtattgttggtgtt
tcCGCTCAGATTTGGCAACAATTGACTGGTATGAACGTTATGATGTACTACATTGTCTAC
ATTTTCGAGATGGCCGGTATCCATGGTAACGCtaacttggtttcttcttctatTCAGTAT
GTGTTGAACACTGTTGTCACCATTCCATCATTATACTTGTTGGATAAGGTTGGTAGAAGA
CCCGTTTTGTTGGTTGGTGCTGCTTTCATGTTTGCTTTCCAATTTGGTGTTGCAGGTATT
TTGGCTACTTATGCTGAAACCATTCCAGAAGCAGAAAGAACTTCTCCTTCCGTCACCTTG
AAGATCCCAGACTCCAGAAAGAATGCCTCCAGAGGTGTTATTGCTTGTTGTTACTTGTTT
GTGTGTTCGTTTGCTCCATCTTGGGGTGTTACGATTTGGTTGTACTGTTCTGAAGTGTGG
GGTGACTCCGCTTGTAGACAAAGAGGTGCTGCTTTATCCACTGCTGGTAACTGGATCTTT
AACTTTGCCATTGCTATGTTCACTCCTCCTTCATTCCAGAACATTTCATGGAAGACCTAC
TGTATCTACGCTACTTTCTGTGGATGCATGTTTGTTCACACCTACTTTTTCTTCCCTGAA
ACCAAGGGTAAgagattggaagaaattgaccAGATTTGGGCTGATAAGATCCCAGCTTGG
AAGACTGCCAGCTGGCAACCAATTGTTCCACTTTTATCCGATGCTGATTTGGCTGCCAAG
ATGAAGTACGAGCACAAGGAAAACGAAAgtgacttgatcaagtctgATGCTGACGACAAC
TCTGAAaatgagaagaaggttGAGCAGGCTTAG
>Cantenuis7864_famOG0000009 Cantenuis7864
ATGGATTATCTTTGGTTCAAGTCTCGGTACTTTGCAAGAGGTAAAACCCTTCGTTATGTG
GTCACGTTCTGTTCGTGTACCGGTTTTTTGCTTTTAGGATATGACCAGGGAGTCATGGGG
TCAATTATTGGCGACCCAGTGTTTCTCAAACAGTTTGGGTATCCCGATGCTACCACCCAG
GGTTTACTCACGTCAGTGTATGACTTGGGGTGTGTGCTTGGCTCGATCGTGGCGTTCTTT
GTGGGAGAAAAACTTGGGAGAAGAGCCATGATGTTGTTTGGGGCCTTCATCATGATGGTG
GGGACGGTGCTACTTGGCAGCTCCTACACCCGTGCCCAGTGGTACGTAGGGCGGATGGTC
ACCGGTATCGGCAATGGGTTTAACTCGTCCACCATTCCCGTCTACCAGTCTGAATGTGCT
ACTGGAAACAACAGAGGAAGGCTATTGACATGGCAGGCAATTGTGACGATTTTGGGAGTG
GTGATCGCCTACTGGATCGGGTTTGGATGTTCATACACAAACTCGTCCCTCCAATGGCGA
TTCCCCATCTCTTTCCAGGGAATTTTTGCCATTGCcttgttctttgaaaccTGGTTTTTG
CCTGAAAGTCCCCGGTGGTTGGTGCAGCAGGGCCGGTCAGAGGAGGCAGCCGAAGTGTTG
GCAGCCTTGGACAGTGACACttccaccatcaccaccgaGAGGGTGATCCGGCAGAGAATC
GAGATCGAGACGGCAGTGGAGATGGAGTCACGTGGAGGACCTTTCAAGGTGTCTGAGTTG
TTCAGTGGTGGAGAGCTTCAAAACTACAGACGATTGTTGATCTCATTGTTCCTTATGTTT
GCACAGCAGTTTGGAGGCTCgaacttcatcaactatTATGCTCCCACAATCTTCACGTCG
GCCATGAATATGGACCGGGTGACatcgttgattttggcgGGCTGCACGGAGATCGTCTAC
CTTGGGGGGTCGTTTATTCCTCTTTGGCTCATCGATAATCCCAAATTGGGTCGCAGAAAC
CTTCTTATGATTTCAGGCTCGGGGCTTTCTTTCTGCTTTATCATGGTGTCAATATTGCTT
TCCATCGGTGGGTATGGATGTTCCGTAGGGGCAACgttctttgtgtttttgtACCAGCTC
TTCACCGGAGTAGGGTGGCTTCCAGTGCCCTGGTTTATGGCAGCcgaaatcaacatcacc
agaTTGAGGTCACGGGTACAGGCGGTGGCTTCGGCCTTTAACTGGCTCTGTGTATTTGCG
GTGGTGCAGATCACCCCCATAGCTATCGACAATATTGGGTGGAAGACCTTTATCATCTTT
GCCATTCTTTGTGCTGCATGGGTTCcaattgtgtttgtgttcatTCCCGAAACGGCTggg
ttggagttggaggatATTGACTATATATTCAAGAGAACTGGGTTTACCAGAGGGGTGTGG
GAGACTAGAGGAAGAACTGTGCAGCACGATGCACATGCCAGGGCCATCCACCTTCTTCCT
GAGGATGACGAGAAGGATATTAGTATCGTCGAGGTGGATGACAATGGTAGCGTTGAGGCT
GTATAG
>Spapassali262_famOG0000009 Spapassali262
ATGAttttatcaagaattgatcaagCTTTATTCGACCCCGCTATCAAGGTAAGAAACTTT
TTAGATCGCTTTCCTAAGATTTACAACATCTACATGATTGCAATGTGCTCTACCATAGCA
GGTATGATGTTTGgttttgatatttcttcaatgtcTGCCTTCATAGGTACTGACAGTTAT
AtcaatttttttgacaACCCAGGTTCCACCATTCAAGGTTTCATTACCTCCTGTATGGCT
TTAGgttctttctttggttcCATTGCTTCCTCATTTGTCTCCGAACCATTCGGTAGAAga
ttttcattgttggtttgTTCATTCTTCTGGATGGTTGGTGCTGCTATTCAGTCTTCTTCC
CAAAATCGTGCTCAATTGATCATTGGTAGATTAATTTCTGGTATTGGAGTCGGTTTCGGT
TCTTCCGTTGCCCCAATTTACGGTGCTGAATTGGCTCCAAGAAAGATTAGAGGTTTAATT
GGTGgtcttttccaattctcTGTTACCTTGGGTATCTTAATTATGTTCTATATTTCTTAT
GGTTTAGGTAAGATTGACGGTGTTGCCTCGTTTAGAATTGCTTGGGGTTTGCAAATTATC
CCtggtttgattttatttacTGCCTGTTTCTTTATCCCTGAATCGCCTCGTTGGTTAGCC
AAAAGAGATTTCTGGGATGATACTGAATATATTATTGCTAAAATCCAAGCCCATGGTGAC
AAAGATGATCCTGATGTTTTGATCgaaattggtgaaattaAGGACCAACTTTTAGTTGAG
GAAAGCGCAAACTCGATTGGTTATGCAACTTTATTCACAAGAAAGTACTTTAGAAGAACC
TTTACCGCTATTTCTTCTCAAATCTGGCAGCAATTGACTGGTATGAATGTTATGATGTAC
TATATTGTCTACGTGTTCCAAATGGCTGGTTTCACTGGTGATACTAACTTGATTGCTTCT
TCGATTCAATATGTATTAAACGTTGTCATGACTATTCCTGCTTTGCTTTTGCTTGATAGG
GTTGGTAGAAGACCTTTGTTAATAGTTGGTGCCATTTGCATGATGGCATTCCAATTTGGA
GTTGCAGGAACTTTGGCTGTTCATTCTGTTCCATGGCCAGATTCAGGCAATGAATCCGTC
AACATTCAAATCCCAGATACTAAAATGTATGCTTCAAGAGGTGTTATTGCTTGTTGTTAC
TTGTTTGTGTGCTCTTTTGCCTCTACCTGGGGTGTTGGTATTTGGGTTTATTGTGCAGAA
ATCTGGGGTGATTCAAGGATCTCTCAAAGAGGTAACGCTTTATCTACTGCTGCTAATTGG
ATCTTCAATTTTGCTATTGGGATGTATACTCCATCTGGATTCAAAAACATTTCTTGGAAG
ACGTATATTATTTATGGTgttttctgtttctttatGACTGTTCACGTATTCTTTGGATTC
CCAGAAACTAGAGGCAAGAGATGGGAAGAAATTGGTCAAATGTGGGATGAAAATGTTCCA
GCTTGGCAGTCTAGATCTTGGACACCAATTATTCCTATTAACCCAGAAACAGAAAAGGCT
GCCAGAATATCTCTTGAACGTGAAGAAAAACGAAGAGCAAGTAGTGTTGTGCGACCTTCA
ATCCTGGATCCCTCagtttaa
>Spapassali263_famOG0000009 Spapassali263
ATGTCTTCTAAAATAGAGAGTGCTTTTTCAAAGCCTGCCTTAAAGTTTAGATCTTTCTTA
GATCGTTTTCCTAATATTTACAATGTTTACGTTATTGCTATGTTTTCCACCATCGCTGGT
ATGATGTTTGGTTTCGATATTTCCTCCATGTCTGCCTTCATTGGTACTCCATCTTATATC
AAGTTCTTTGATAACCCAGGTTCCACCATTCAAGGTTTCATTACCTCCTGTATGGCTTTA
GgttctttctttggttcCATTGCTTCCTCATTTGTCTCCGAACCATTCGGTAGAAgattt
tcattgttggtttgTTCATTCTTCTGGATGGTTGGTGCTGCTATTCAGTCTTCTTCCCAA
AATCGTGCTCAATTGATCATTGGTAGATTAATTTCTGGTATTGGAGTCGGTTTCGGTTCT
TCCGTTGCCCCAATTTACGGTGCTGAATTGGCTCCAAGAAAGATTAGAGGTTTAATTGGT
GgtcttttccaattctcTGTTACCTTGGGTATCTTAATTATGTTCTATATTTCTTATGGT
TTAGGTAAGATTGACGGTGTTGCTTCATTCAGAATTGCTTGGGgtattcaaattgttcca
GGTTTAgttttgtttgttggttgtttctttattCCAGAATCTCCACGTTGGTTAGCTAAG
CAAGGTAACTGGGAAGATGctgaatatattgttgCTAGAATCCAAGCCAAGGGTGACAGA
GAACACCCAGATGTCttggttgaaattggtgaaattaAGGAACAActtttgattgaagaa
agtgCCAAGTCTATTGGTTACGCTACTTTATTCAGAAAGAAGTATATCAGAAGAACTTTG
ACTGCTATCTTTGCTCAAATCTGGCAACAATTAACTGGTATGAACGTTATGATGTACTAT
ATCGTttatattttccaaatggCTGGTTACTCTGGTAATGCTAACTTGGTTGCTTCTTCC
ATTCAATACGTTTTAAACACTGGTACTACTGTTCCTGCcttattcttgtttgatagAATT
GGTAGAAGACCATTATTGATTGGTGGTGCTATTTTCATGatgattttccaattcgGTGTT
GCTGGTATCTTAGCTACTTACTCCGTTCCATGGCCAGATTCAGGTAATGAATCCGTTACC
ATTAGAATCCctgaagaaaacaagacTGCTTCCAGAGGTGTTATTGCTTGTTGTTACTTG
TTCGTCTGTTCCTTCGCTTCCTCGTGGGGTGTCGGTATCTGGGTCTACTGTTCCGAAATC
TGGGGTGATTCTAGAATCTCCCAAAGAGGTAACGCTTTATCTACTGCTGCTAACTGGATT
ATCAACTTCGCTATTGCTATGTACACTCCATCTGGTTTCCAAAACATTTCTTGGAAGACT
TATATCATTTACGGTGTTTTCTGTATTGTTATGGGTATTCACGTCGTTGTTGGCTTCCCA
GAAACCAGAGGTAAGAGATTGGAAGAAATCGGACAAATGTGGGACGAAAATGTTCCAGCT
TGGAGATCTTCCTCATGGCAACCACATATTCCTGCTACTTCAGATGCTGAAATTGCCAGA
AAATTATCTCTTGAACATAAGGAAGAAGGTGATTTGATGGCTGAAACTAATTCTGATAAC
CAGGTTTAA
>Spapassali1678_famOG0000009 Spapassali1678
ATGACGGAAAGAAAAGATAGCGCATCATTCCTGCAAGATAGCTCCAATTCCAGCGGGAAC
AATCAATTCCCAGATGAGGATACAACAGTTTACACCTACTTGGGTATGAAGGGGAAAAGG
CTACATCATGCTATTTCCTTCCTTGCCGGTATGGGGTTTTTACTTTTTGGGTACGATCAA
GGGGTCATGGGCTCTTTATTGACCTTACCTACATTCAGAGACACATTCGAATCGATTGAT
ACTACGCGATACCCTGACCGAGCCACATTCCAAggttttgttgttgccattTATGAAATC
GGGTGTTTGATTGGTGCTTTATTCACCATGTATATTGGTGACAAAATTGGTAGAAGAAAG
ACCatttttgttggttgtATTATTATGATTATTGGTGCTGTCATTCAAGCATCGTCATTT
TCTGTCGCACAATTAATTGTGGGGAGAGTTGTTACTGGGTTTGGTAACGGTATGAATACA
GCTACTGTACCAATGTGGCAATCAGAATGTGCCAAGAGTAAAGATAGAGGTAAGTTAGTT
ATGGTCCAAGGTGCTTTAATCACAGGTGGTATTTGCATTTCTTATTggattgattttggt
ttcttctttattaAGAACAGTTCAGTTTCATGGAGATTCCCTATTGCTTTCCAAATAGTC
TTCCCGTTATTCATTTTACCATTTATTTTAAGATTACCCGAATCTCCAAGATGGTTGTTA
AAGACTGGGAATACGCAAGAAGCCACTAAAGTTTTCTCTTCTCTTGATGAAGTATCAGTG
AATGACCCAAGAATTGTTTATGAAGTTAATGAAATTGCCGATTCGATcgaaaaggaaaga
aatgATGCTACCAACAAGTCCAAGTTCCGTCTCTTGTTTATTCAAGGTGAAACTAAGAAC
TTTCATAGAACATGTTTGGCTGTTTGGGCACAAATCATGCAGCAAATCAGTGGTATTAAT
TTGATTGTATATTACGCTGGTACCATTTTCGAAAACTATATCGGAATGAGTCCAATtaat
tcaagaatcttgGCTGCTGCTAATGGTACCGAATTCTTCCTTGCTTCATGGGTTGCCTTC
TACACTATTGAAAGATTCGGTAGAAGAAAATTGATGTTGTTTGGTGCTGCTGGTCAAGCT
GCCTCGATGGCTATTTTGACAGGTACTACCTGGGCTGCCAGTCCTAAGAATAACAACGAC
AGTGGAGCCGGTATTGCTGCTGCCGTTTTCCTTTTCTCCTTCAATACATTCTTTGCTATT
GGTTGGTTAGGTATGACATGGTTATACCCAGCTGAAATTACTCCTTTGAACATCAGAGCT
GCTTCTAACGGGTTGAGTACTGCTGGTAACTGGTCATTTAACTTTATGGTGGTTATGATT
GCTCCTGTGGcgtttgaaaatattgattcTTACACATACACCATTTTTGCCGTCATTAAC
TTGTTGATGTTCCCAACTGTGTATTTCTTGTATCCAGAAACTTCTGGTAGaactttggaa
gaaatggatAAGATTTTCGAATTATCCAATCCTCGTACTCCTTGGGATGTGGTTAAAATT
GCTAGAGAGTTGCCTTATGAGAACCAAATGCACAGTGGTGATGTTGAAAAGGCATCAATG
TAA
>Spapassali1999_famOG0000009 Spapassali1999
ATGCACGGAGGTTCAGACGGTAATGACGTTCAAGCTATCATTGCTCAAAAGCGTTTAGAA
ATTGCAGGTAAGCCAGGTATTGCTGGTTTAATTGCCAACAGAAAATCTTTCCTTATTGCA
GTTTTTGCATCCCTCGGTGGTTTAGTCTACGGTTATAACCAAGGTATGTTTGGTCAAATT
TCTGGTATGACCTCTTTCTCAGCAGCTGCTGGTGTCGGTAAGATTCAAGATAATCCAACT
TTGCAAGGTTTATTGACCTCTATTTTAGAATTGGGTGCTTGGGTCGGTGTGTTAATGAAC
GGTTACGTCGCCGATAGAGTCGGTAGAAGATGGTCTGTTATGTTTGGTGTTGCTTGGTTT
ATTCTCGGTGTTATTATTCAAGCTTGTACTCACGGTGCTAACTATTCATTCATTCTTGGT
GGTAGATTCATTGTCGGTGTCGGTGTCGGTATTCTTTCTATGATTGTCCCATTATATAAC
GCTGAAGTTGCTCCACCAGAAATTAGAGGTTCCTTAGTTGCTTTACAACAATTGGCTATT
ACTTTCGGTATTATGATTTCTTATTGGATTACCTATGGTACTAACTTCATTGGTGGTACT
GGTGAAGGTCAAAGTAAGGCTGCTTGGTTAGTTCCAATTTGTATTCAAATGGTTCCAGCT
TTAATCTTGGGTTCTTGTATCTTCCTTATGCCAGAATCCCCAAGATGGTTAATGAACGAA
GGTAACGAAGAAAAGTGTTTGGATGTCCTTTCCAGATTACGTGGCTTAGACAGAAACAAc
gaattgattcaaatggaGTTCCTTGAAATGAAGGCTCAAAAGATTTTCGAACATGAATTA
GAAGCCACTGCTTACCCAGACTTACAAGATGGTTCTGCTTCTTCTAGATTCAAGATTGGT
TTCCTTCAATACAAGTCTATGCTTACTCACTACCCAACTTTCAAGAGAGTTGCTGTTGCT
TGTTTGATTATGACTTTCCAACAATGGACTGGTGTTAACTTTATTTTGTACTATGCTCCA
TTTATTTTCGCTTCCTTAGGTTTATCTGGTAAGACCACTTCCTTATTGGCTTCTGGTGTT
GTTGGTATCGTCATGTTCCTTGCCACTATTCCAGCTGTCTTGTGGGTCGATCAATTGGGT
AGAAAGCCAGTCTTGATTTCTGGTGCTTTACTTATGGGTATGTGTCATTTCGTTGTTGCT
GGTATCTTGGGTGGTCTTCACGGTGAtttcaccaacaacatGGGTGCTGGTTGGGCTGCC
GTTGTCTTTATTTGGTTATTCGccatcttcttcggttACTCTTGGGGTCCATGTGCCTGG
GTTATTGTTGCTGAAGTTTTCCCATTAGGTTTAAGAGCCAAGGGTGTTTCCATTGGTGCT
TCTTCTAACTGGTTAAATAACTTCGCTGTGGCCATGTCTACTCCAGATTTCGTTGCCAAG
GCTACTTACGGTGCTTATATCTTCTTAGGATTGATGTGTGTCTTTGGTGCTGCTTAcgtt
ttcttcttctgtcCAGAAACCAAGGGTAGAACTTTGGATGAAATCGATGAATTATTCGGT
GATACTTCTGGTGTTTCCAAGAGAGAAGGTGAAATCCGTAACCGTATTCTTAAGGAAGTT
GGTTTATTGGAATTAATTGGCTTAGAAGAATTAGACTCTGACAAGTCTAAGGGTGGTGAT
GTTCattaccaagaagaaaaggcCGCTGATGCTGATGCTGACAGTGCTTAA
>Spapassali2130_famOG0000009 Spapassali2130
ATGGAAGGTATACCAAATAGCCAAAACCATcacattcaaatcaaagaatCCTTCCTTGTA
GGTAATGctcttttgaatttcacATCAATCTTTGTTTCCCTTGGAGTATTCCTTTTTGGG
TTCGAACAAGGTTTAATGTCGTCATTGATCACcaataaatatttcaaagaCTACTATGAC
AACCCAACCCCCGCAGAAATTGGGATAATGATTGCAATTTTGGAAATCGGGGCACTCGGA
TCATCCTTTATAGCAGGAAGAGTTGGTGATAAAAcaggaagaagaaagacaATACGGGTA
GGATCACTTATATTTGTCATTGGGGGTATCATTCAAGCAACTTCaattaatattttaaaC
TTAAGTGTGGGGAGATTCATTAGCGGTATTGCCATTGGGTTCCTAACTACAATTATCCCA
TGTTATCAATCAGAAATTAGTCCACCTGATCATCGTGGGTTCTACGCTTGCTTAGAATTC
ACTGGAAATATAATTGGGTACAGTTCTAGTATTTGGTTAGATTATGGATTTTCgtttttg
gaaaatgatTATAGTTGGAGAAGCCCCTTGATTGTTCAAGTTGTCATGGGAACATTGTTA
TATTTAGGTACCTTCATAATTGTCGAGACTCCGAGATGGTTATTGGACCATAACCATGAC
GTGGAAGGTATGATTGTCATTGCTGATTTATATGGTGATGGAGACGTGGAAAACGAACAT
GCCAGAAACGAATATAGAAATATCAAGGAGAATGTATTGATTGGTCGTATTGAGGGTGGT
GAGCGCTCTTACAGATATTTATTCCAAAGATATGCAAAGAGATTGTCAATTGCTTGCTTT
TCACAAATGTTTGCTCAATTCAATGGTATTAACCTTATTTCATACTACGCGCCCATGATT
TTTGAATCTGCTGGTTGGGTAGGAAGACTGGCTATATTAATGACGGGAATTAACTCAATC
ATTTATATTTTCAGTACTATTCCgccttggtttcttgttgatggtTGGGGAAGAAAACCA
TTACTTATCTCAGGAGGTGTATTGATGGGATTACCATTATTTATCACTGCATATTCGtta
tatttgaataatcAATTAACTCCAACTGTGGTGGTTGTATGTATTATAATTACCAATGCA
GCATTTGGATACAGTTGGGGTCCAATTCCTTGGTTGATGAGTGAAGTATTCCCCAATACT
GTCAGATCAAAGGGAGCAGCAGTAAGTGTTGCAGTTAATTGGTTGTGTAATTTTATTGTG
GGATTTGGATCTCCCGTATTGTTAGATTTAATCAAATGGAAAACTTATTTGATTCCTGCT
ACATCCTGTGtcatttcaatatttgcaGTGTATTATTTGTTTCCTGAGACAAAGGGGTTA
AGCTTGGAAGAAATGGGATCAGTATTTGATGACAAGTCTTCCATTTTCTCATTCCATTCG
TCTGGTAATGGTTCTAACTCAAGTATTCGTTATGGTTCAATATCAGAACCTTCTGCTTCA
GAGCCATTACACCAAGTTTCATCGGCTTCCATTCAAAGAAACCCAGCAACCATGAGATCA
GACTTGGATGGATATATAGCTGTTCCAGCAAGAATTGCCTCTCCCTTGaaaattgatatt
aattCTTCAGGTGCATCATTTGATACTCCTCTTATTACAGACAGTGTCCCGGAAGAGATT
GAACCACCCtcttttgaagaaatcatcaagtttaAACAAAAGCAGTTTGCTCAATCAAAC
ATGCTTACCAGATTATTTATGTCAGGAACATTTAGCTCACAGGATGTTTAG
>Spapassali3475_famOG0000009 Spapassali3475
ATGACTTCCTATAATAAAGATAACTCATCGTTACTGCAAGAAAGTGTTACTTCAAGCGGT
AATAATCACTTAGACTCCAGTGATGATTCTAATACATACACTTACTTAGGAATGAAAGGG
CAAAGGTTACATCATGccatttcttttcttgctgGTATGGGGTTTTTGCTTTTTGGTTAT
GATCAAGGTGTCATGGGTTCTTTGTTAACCTTGCCAACATTTAGAAACACTTTCGAATCG
ATTGATACCACTAGATATCCAGACCGTGCAACTTTCCAAGGTTTTGTTATTGCtatttat
gaaattggtTGTTTAGCTGGTGCCCTCTCTACCATGTACATCGGTGAtaaaattggaaga
agaaagacaATTTTCATTGGTTGTATTATTATGATTATCGGTGCCATTATTCAagcttct
tccttttctgTTGGTCAGCTAATTGTTGGTAGAATTGTTACTGGTCTTGGTAATGGTATG
AACACAGCTACTGTTCCTATGTGGCAATCTGAATGTGCCAAGAGTAAAGACAGAGGTAGA
TTGGTTATGGTCCAAGGTGCTTTAATCACTGGTGGTATTTGCATCTCCTATTGGATCgat
tttggtttcttctttattaAAAATAGTTCAGTTTCTTGGCGTTTTCCAATTGCTTTCCAA
ATTTTCTTTCCATTATTCATTTTACCTTTCATTTTAAGATTACCAGAATCTCCAAGATGG
TTGTTAAAAACAGGTGATATGCAAGAAGCTGCCAGAGTTTTCTCTTCCCTTGATGATGTT
CCAGTTAATCATCCAACTATTGTTTACGAAGTTAATGAAATTGCCGAATCTTtagagaaa
gaaagaagtgACGCTACcaacaaatccaaattccGTCTTTTATTTATTCAAGGTGAAACC
AAGAACTTCCATAGAACATGCTTAGCTGTTTGGTCTCAAATTATGCAACAGATTACTGGT
ATTAACTTGATCACTTATTATGCCGGTACtatctttgaaaattataTCGGTATGAGTCCC
TTAAATTCCAGAATTTTAGCTGCTGCCAATGGTACCGAATATTTCCTTGCTTCTTGGATT
GCCTTCTACACCATTGAAAGATTTGGTAGAAGAAAGTTAATGTTGTTTGGTGCTGCTGGT
CAAGCTGCCTCTATGGCTATTTTGACAGGTACCACCTGGGCTGCAAGTCCTAAGAATGAA
AACAATAGTTCTGCCGgtgttgctgctgctgtttTCCTTTTTATCTTTAATACCTTCTTT
GCTGTTGGATGGTTAGGTATGACTTGGTTATATCCTGCCGAAATCACACCATTGAATATT
AGAGCTGCATCTAATGGTTTGAGTACTGCTGCCAACTGGTCATTCAACTTTATGGTGGTT
ATGATTACTCCAATtgcttttgaaaatattgattaCTACACTTATACTATTTTTGCTGTC
ATCAACTTGTTAATGGTTCCAACTGTGTACTATTTCTATCCAGAAACGGCTGGTCGTTct
ttggaagaaatggacaagatttttgaattatcaAATACTTCAACTCCATGGGACGTTGTT
AAGATTGCTCGTGAATTACCTTACGAAAGCCAAACCCGTGAAGGTGACATTGAAAAGGTT
GCCATTGAACACATCGAGTAG
>Spapassali4320_famOG0000009 Spapassali4320
GGAAGTATAATATGTGGTCAAATATGTCATAAATTTGGATTCATTCGAGGATTTCAAGTA
ATATGTTTGCTTTGGATAATTGGAATCATAATCGCGTTCTTCCTGTCTACAACATGGTTA
TTGATTATCGCAAGAGTAGTAAAAGGAGTTGCAATTGGGTTTACTTATGCCAGTGTTCCA
ATCTATATTTATGAAACTATTCCACCGAATAGCCGAGGAAGAGTCTTATCAATCGGTATA
TTCTGTGGTGCTTCAGGAAATTTAATCACATTCTCAATTTATAATCTCATAGAAGAGTTT
GTTAAGGAAATTGCACCGATTTGGACCAGGCTATACTGGAGCTTTGGAGTTGTTCCGGTG
GTTATATCCTTTGGATTCACTTTTTTAATTCCAGAATCTCCTAAATGGTTAGCGACAAAT
TCCAAATGGGAAACAGCAGCAGATGTTTTACAAagtattcaattgaaaaattcatCAGGA
CTAGAAAGCAAAACTAAAGATGAAAGGATCAAACTCGGAGATAAACATTTTGTGATCAAG
GAGTATACCTCAGGTGTATGTGTCAAGAGTTGTTCACTCAATCGATTATTTGGCAAGAAA
TATATTAAAGAGTTGGTCACAGCAATCCtaatccaattcttcctAGTATTTACATTTATA
ACAAAATTGCAGGAATCATTTGATTGTATTTGCAATGCATGTCAATTGTTAACTGTTGAT
ACCAAGCTTGCtaatttatttgatatttcaaTGAGAATATTGTTTGCATGTTTCCCCATT
GTGGTGCTAGATATattaagaagaaaagatatCCTTGTATTTGCAGTTATCATAACTACA
GGGATTATGATAGGATTTACTATATTATTcttattcttttcttaCAAGACTTCGGCTGCG
AGGATAAACTGGCAATTGCAGCGAGTATTCTTTGACCAAACAGCTTCATTTTTGTTAGCG
TTGACTGTGTTGGCAGATGTGATATATACTTCAATATTACTTCCATCATGTTGGTTACTT
ACAATTGAGACCTTTTCAAGTTCCTCAAGAATCCAAGGATGGGTAGTTTCAACATGTATA
TTTTGGATACTTGAAACTATAACATCTCTTGTATTTCCATTTTTATtacaaatcttgaat
gaatggttatttcttgtaatatCAATTATTTGCATTGTTGGACTAGGgttttcaattaaa
ttaGCAGAAACTAAAGGGAAGTCGGGGCTTGATTCAGACTTTGTATTGGATTCCAAGTCA
ATACTCCAACTTTCTCCAACCAAGAGcattcaaaaagaattacCAAGATTTGCACAACCT
ATTGAAAAAGTGCAAGCCAATCGGGCGATATCAACGTATCGTCACAATACTATCAATAGA
TTTGGAAGTAAGAATGCCAGTTTAGGATCGAAAAGAGTGAATGAAATAGTGCAAATCCAA
GGGGAATCtgaaaacaaagaaaaccaaacaaCCGGAGCAAGTTctgaagaggaagagggT
ACAAGTCAATCTTATTCTCCTGCTAGTTTAGAATCTACAtaa
>Spapassali4404_famOG0000009 Spapassali4404
ATGCCTTCTAAACTTGATGTATACTGTGCAAAGCCCGCTTTGCAAGTGAGGACTTTCTTA
GACAAGTTCCCAAAGATCTACAATGTCTACTTCATTGCCATGATTTCTACCATTGCTGGT
ATGATGTTTGgttttgatatttcttcCATGTCTGCCTTCATTGGTACTGAGAGTtatatc
aatttctttgacaACCCTGGTTCTACCATTCAAGGTTTCATTACTTCTTGTATGGCTTTA
GGTTCATTCTTTGGTTCCATTGCTTCTTCGTTCATTTCCGAACCATTCGGTAGAAGATTA
TCTTTGATGGTTTGTTCCTTCCTTTGGATGGTCGGTGCTGCTATTCAATCTTCATCGCAA
AACCGTGCTCAATTAATTATTGGTCGTATTATCTCTGGTGTCGGTGTTGGTTTCGGTTCT
TCTGTGGCTCCAATTTACGGTGCTGAATTAGCTCCAAGAAAGATCAGAGGTTTAATTGGT
GgtcttttccaattctcCGTCACTTTAGGTATTTTGATTATGTTCTACCTTTCTTACGGG
TTGGGTCATATTCATGGTGTTGCTTCCTTCAGAATTTCCTGGGGTTTGCAAATTGTTCCA
GGTTTACTTATGTTCTTTGGTGTCTTTATCATTCCAGAATCTCCACGTTGGTTGGCCAAG
CAAGACTTGTGGGACCAAGCTGAAGATATTGTTGCTAGAATCCAAGCCAAGGGTGATAAG
GAACATCCAGATGTCttggttgaaattggtgaaattaAGGAACAActtttgattgaagaa
agtgCCAAGTCTATTGGTTACGCTACCTTATTCAGAAAGAAGTATCTCAGAAGAACTTTG
ACTGCTATCTTTGCTCAAATCTGGCAACAATTAACTGGTATGAACGTTATGATGTACTAT
ATCGTttatattttccaaatggCTGGTTACTCTGGTAATGCTAACTTGGTTGCTTCTTCC
ATTCAATACGTTTTAAACACCGCAACTACTGTTCCTGCcttattcttgtttgatagAATT
GGTAGAAGACCATTATTGGTTGGTGGTGCTATTTTCATGatgattttccaattcgGTGTT
GCTGGTATCTTAGCTACTTACTCTGTTCCATGGCCAGATTCAGGTAATGAATCCGTTACC
ATTAGAATCCCTGAAGACAACAAGACTGCTTCCAGAGGTGTTATTGCTTGTTGTTACTTG
TTTGTGTGTTCGTTTGCTTCCACCTGGGGTGTGGGTATCTGGGTCTACTGTTCTGAAGTT
TGGGGTGATTCCAGAATCTCACAAAGAGGTAACGCTTTATCTACTGCTGCTAACTGGATC
ATTAACTTTGCTATTGCCATGTACACTCCATCTGGATTCAAGAACATCTCATGGAAGACT
TATATTATCTACGGTGTCTTTTGTATTGTCATGGCCATCCACGTCTTCTTCGGATTCCCA
GAAACTAGAGGTAAGAGATTGGAAGAAATCGGAGAAATGTGGGACTCCAATGTTCCAGCT
TGGAGATCTGGTTCTTGGGAACCACACATTCCTGCTACTTCAGATGCTGAAATTGCTAGA
AAGTTGAGTCTTGAACACAAAGAAGGAGGATTAATGGAAGACTCAAACTCATCTGCTGAT
AGAGTCTAA
>Spapassali5068_famOG0000009 Spapassali5068
ATGGCTCATTTAAGTTGGAGATTGCCATTATTCATGCAAGTTGGACTTGCTGTGGTACTA
TTCTGCGGTGGgtttttcattgttgaatctCCCCGGTGGTTACTAGATAATGACATGGAT
CAACAAGGGTTCAACGTTCTCGCATTATTGTATGATTCTGATCCAACTATAACTAAACCC
AAATCGGAATTTTTCatgatcaagaattcaatattACAAGAAAGAATAACCAGCCCCAAA
TCAGAAAGAAGctggaagaaattgttcacCAATCATTTGCTTCGAGTTGCAATTGCTTGT
TCAGCCATGGGGTTTGCTCAATTAAACGGAATAAACATCATATCATACTATGCACCTATG
GTTTTCAAAGAAGCTGGGTTCAATGACGCCAATGCAATTTTAATGACAGGTATAAACTCA
CTAATCTACCTCATGTCAACCATAGCTCCTTGGTTCTTGGTTGATAGGTGGGGGAGGAAA
CCTATCTTAATAAGCGGTGGTGCAGCAATGGGGATATGTCTTTATATGGTTGCATTGATC
ATGTACCTAAACGTATCTGCCACCCCATCATTAGTTGCTTTGCTAGTGATTATTTACAAT
GCTGGCTTTGGGTATAGTTGGGGACCCATTGGGTTCCTCATCCCACCAGAAGCATACCCA
CTTTCAGTTAGAGCTAAGGGAGTATCATTGGCAGTTTCCACAAATTGGTTATGTAATTTT
GTGGTTGGGCTATTGGCACCCATTTTAAAACAGGATATTGGATGGAAGATGTATTTGTAT
CCAGCAACCCTGTGTATCATCAGTATATTTATCGTGTTGCTATTCTACCCTGAGACAAAA
GGggttgaattggaagatatgGATAAAGTGTTTACTGACTTTTACAAAGATACTACATTA
GTCAGAGTTAGCAAAATGAGATtaagaaagagaagaatGAACAAGAATGATTATAACCAG
AACTTCAACCAACCAAATTCCTTTGAGAACCGCGAAGGgttgaatgaaattgaattggag
GATATTAATGATTTGGATTATGAGCGGAGGCAGATGTTGTAA
>Spapassali5502_famOG0000009 Spapassali5502
aTGTTTACTGAAACTAAAGATAATTCATCAGTCCTGCAGGACAGTGTTCCATCAAGGAAC
CAATCTGGATCACCAGAAGATTCAACAACCTATAAGTACTTAGGAATGAATGGGAAAAGA
TTACATCATGCTATTTCCTTTCTTGCTGGTATGGGGTTCTTGCTTTTCGGTTATGACCAA
GGTGTTATGGGCTCTTTGTTAACTTTACCCACTTTCAGAAATACTTTTGATTCTATCGAT
ACTACTAGATTTCCAGAAAGAGCCACTTTCCAAGGGTTTGTTATTGCtatttatgaaatt
ggtTGTTTGGCTGGTGCTCTTGCAACGATGTATGTCGGTGAtagaattggaagaagaaaa
acaatCTTTCTTGGTTGTATTATTATGATTATTGGTGCTACTATTCAAGCTTCCTCATTT
TCCGTTGGCCAATTAATCGCTGGACGTATTGTTACTGGGATCGGTAATGGTTTCAACACA
GCTACTGTTCCCGTGTGGCAATCTGAATGTGCCAAGAGTAAAGATAGAGGTAAATTAGTT
ATGGTTCAAGGTGCTTTAATCACAGGTGGTATTTGCATCTCTTACTggattgattttggt
ttcttctttattaAGAACAGTTCTGTCTCATGGAGATTTCCAATTGCTTTCCAAATCTTA
TTTCCATTGTTCATTTTGCCCTTTATTTTAAGATTACCAGAATCTCCAAGATGGTTATTG
AAAGCTGGCCACATTCAAGAAGCTGCCAGGGTATTTTCAGCTCTTGATGCAATCCCAGTT
AATGATCCAACCATTGTTTATGAagtcaatgaaatttctGAATCATtagaaaaggaaaga
atTGATGCTAGCGACAAGTCCAAATTCCgtcttttgtttattcaagGTGAAACTAAGAAC
TTTCATAGAACATGTTTGGCTGTTTGGTCACAAATCATGCAACAAATCAGTGGTattaat
ttgattgtttaCTATGCAGGTACTATCTTTGAAAACTATATTGGTATGAGTCCATTAAAT
TCCAGAATCTTAGCTGCTGCCAATGGTACTgaattcttccttgtttCCTGGGTTGCCTTC
TATACCATTGAAAGGTGCGGGAGAAGAAAGTTAATGTTGTTTGGTGCCGCTGGTCAAGCT
ATTTCTATGGCAGTATTAACTGGTACTACTTGGGCTGCCAGTCCAGACAACCTTAACAGT
GGTGGAGCTGGTATTGCTGCTGCcgtgtttctttttgtcTTCAATACATTTTTTGCTATT
GGTTGGTTAGGTATGACATGGTTATACCCTGCTGAAATCACTCCTTTGAATATCAGAGCT
GCATCCAATGGTTTGAGTACGGCAGCAAATTGGTCTTTTAACTTTATGGTGGTTATGATT
TCTCCTGTtgcttttgaaaatattggtTCATATACTTATACTATTTTTGCTGTAATTAAC
TTGTTGATGGTCCCTACTGTTTACTTTTTCTATCCAGAAACTGCTGGAAGATCTTTAGAA
GAAATGGATAAGATTTTCGAATTATCCAATACTTCGACTCCTTGGGATGTTGTCAAGATT
GCTCGTGAATTACCCTTTGAAAGTCAAACCCGCGACCATGACATTGAaaaggttgttgtt
gaacatGTTAATTAG
>Naudairene3898_famOG0000009 Naudairene3898
ATGTctgataaaaaaatttgtcATTTAGGATTGGTTTCCTTTATTATGTCCATTGCAGGA
TTTATATTGGGTATGGAAATTACATCATTAGCTGTCTTTTTAACTAGTGAATATTTTAat
caatattttaataatcCTTCACCTTTTCAACAAGGTATTTTAATGGCCTCTTCAACCTTC
GGTGGTCTTTTCGGTTGTATTATCTATACTTTGATAGTAGCAAAGTGTGGCAGAGTCACT
TTATTCCATCTTGGCTCCATTTTATGGTTTATTGGCTCAATTGTTGGGATTTTTGTTTAC
AATATTTGGATGATTGCAGCAtcaagatttattaaaggTATTACTATTggaattttttca
attttaattcCTGCTTATATTAGTGAATTATATCCAGCAAAGAAAAAGGGTAGGGTTATG
GGGTATACTCAATTAGCCTGCACACTATCTACtcttattattcattatctttGTGTTGGA
TTAAATGAACTTGGAAATGATGTTTCATTTAGAGCTGCTTGGGGGTTCGAAATTTTACCa
gtattattgttttttggTCTTACTTTCTGGTTACCTGAAACTCCACAATGGTTAACTTTA
CATGGGGACTATACCAAAGctcaaataattcaaaataatgttGCAACAAGTTACAATTCA
AGACATAATGAAGTTAATCATATTGATCTTTTACATAAAATCGATTTAGCTGGTATTTAT
GGTGATGGttcaaatgatttgaaatacATGGACCTTTTCAAGAAGCCTTATTGGAAACAA
ACTCTTTTCGGAACTATTTTACAATTGTTAGTTCAATTTAGTGGTATCAacattttgttg
ttttacATCACCTATATTTGTGAAATGATTGGTTTGAAAGGTGAGGAAAAATTTGTTTGT
GCTTCCATTCCATATTTTATTAACACTGGGTTAAGTCTTTTCCCAATTATGTATATGGAT
CATGTCAAGAGGAAAATAAGTACCTTATTTGGTGCTTTCCCTTTAAGTTTGATAATGATT
GCTATAGGTGTTATAATGGCCGTATTTGGTCATAGTGTTAAACCTATTGATGGTAATAAG
TCCATTGTTTGGTTTATTGAAGGTAAACCGGGGCTTTGGATCTTGGGGCTTTGCCTCCTT
TTCGTTGTCATTTTTGCTTTGACGTTATCTTGTATGCCAACAATTTTTACAAGTGAgatt
tttgaattgaaatcaagACCAAAAGGAATGGCGTTCTGTATTTCAGCTGGGTGGTTATTA
AACTGTATTTTGACTTTGTTAGCACCCTTAATGatggaatatttgaaatggGGGACATTT
ATCTTACTTGGAGGTGTTACCTTTGTTgtttcaattataatttcCATCTATGGTAAAGAA
ACTTATAATTTAAGTGAAAAACAGATTTCTAGTTTgtttgataaaaataaaagggGTAGT
TTCACGGGTTCAagtgatgataataaaagtACCAGTACTAATGAGAATACAACCATGTCC
ATTTCAATCAAATCCAAAGAAAACCCTGCAAGTCAACCTAtcattttacaaaaatacTCC
GGGTCGTCATTTTCTGTTTGA
>Erecymbala336_famOG0000009 Erecymbala336
atgacGGCGGCTACGGACAAATTACTGTTGCGCAACGTCAAGTACGAGGGACGGGTATAT
GAGGGGTTCCccaaaatatacaatatcTATGCGCTTGGGTTTGTTTCTTGTATTTCGGGG
CTAATGTTTGGTTTTGATATCTCGTCGATGTCGTCGATGATCGGTACGGAGGTGTATGGC
CGTTATTTTGGGCATCCGGATTCGACGACTCAGGGTGGGATCACGGCGTCGATGGCGGCA
GGGTCGTTTTGGGGGTCTTTGATGTCTTCTTATATTTCTGATACGTTTGGTAGGCGTGTG
TCTCTGCATGCTTGTTCTTCGTTTTGGATAGTGGGGGCTATTTTACAGTGTGCGTCGCAG
GGTCAGGCGATGTTGATTGCTGGGCGTGTTATTGCAGGTATGGGGATTGGATTTGGGTCG
TCGGTGGCGCCTATTTATTGTTCGGAGATATCTCCGCCCAAGATCAGGGGGGCGATTGGT
GGTATTTTCCAGCTGTGCATTACGATTGGTATCATGGTGCTCTTTTTCATTGGGTACGGG
TGCCATTTTATCAATGGCACGGCGGCTTTCCGGATTACGTGGGGTGCTCAGATTGTTCCT
GGGGTGCTTTTGCTGGTCGCTGTGTTCTTTTTGCCGGAGTCGCCTCGTTGGCTTGCCAAT
CGTGGGCGTTGGGAAGAAACGGAGCACATTGTGGCGGAGGTGACTGCGGGTGGGAATCGG
AAGGATGAGCAGGTGCTGTTGCAGATGGAGGAAATAAGGGAGCAGGTTTTGATCGACCAG
ATGGCGTCTAACTTTGGGTACAAGGATTTGTTCCGTAGAAAGACGTTGCCGAAGACGATT
GTGGGTGTTTGTGCGCAGATGTGGCAGCAGCTTTGTGGTATGAACGTTATGATGTACTAC
ATTATATACATTTTTGATATGGCTGGATTCTCGGGGAATACCAACCTATTGTCCTCTGCG
ATCCAGTATATCCTTAACGTATTAATGACGATTCCTGCTTTGTTCATGGTGGACAGGTAC
GGAAGAAGACCAGTTTTGTTGGCGGGTGGTGTGCTGATGACGGGATGGTTGTTCTCTGTC
GCAGGCTTGCTTGGTAAGTATTCGTTGCCCGCCCCTGGAGGCATTAACGGCAACGATACG
GTACGTATTCGCATACCGGAAGATCGTCGCAACGCTGCAAGGGGCGTTATAGCCTGCTCT
TATTTATTCGTGTGCTCCTTTGCACCTACGTGGGGTGTGGGGATTTGGATCTACTGCTCC
GAGATCTTTAACAACATCGAAAGGGCTAAAGGGTCTGCGCTTTGCACTGCAGTTAATTGG
GCCTTCAATTTTGCATTGGCGATGTTTGTACCTTCTGcgttcaaaaatatcacttGGAAA
ACGTACGTTATTTTCGGGATCTTTGGAATATGCTTAACGATCCAAACATACTTCATGTTC
CCAGAAACCAAGGGCAAGACGttggaagaaattgatCAAATGTGGGATAGCAAAATCCCT
GCCTGGCAATCCGCTTCTTACGTGCCTCACGTTCCTATTATCGAAGACAAGATGGGCAAC
AAGGTCGGTATGGGCGGCTCTTCCCAGCACGTTGAAAACACAGAAAAGGAAAGGAATCCA
ATGCTTGGCAGAAATGCCAACAGTAGCTCAACAACGTCTTCCGTTTGA
>Erecymbala516_famOG0000009 Erecymbala516
ATGAGGAAGGTTTATGATTTACCTAGGATATCCTGCTTCTTGGTCTTAGTTGGGTTAATA
TTGGGTATTGATATCTCATCCATGGCTGTATTTATAAGTTCAGATTACTTCaatgaatat
tttaatcATCCAAACCCTTTTGAGCAGGGTATGGTGTCTGGAGCACACCCAATTGGTGGG
TTGACAGGCTGTATTTTATTTGCGTATATGGGGGAAAGAATAAGTCGTTTAGGTTGCTTC
AGATATTTCTCATTTATATGGATAGTTGGTTGTGTTATCTCTGTTCTTGTAATTGATATT
TACATGGTTGCAATTGGCAGGTTTGTAAAGGGTGTTTCCGTTGGAGCATTGTCCGTGGTT
GTATCCGTATATCTATCCGAAGTATTCCCTCCGAACAGAAAGGGTATAGCAACAGCTATA
ATACAGCTCACCTTGACTTTTGCTATTTTCCTAATGTACATGATATGTTGGACATTCAAT
CGATTTAACAACCATCTTGCATTCCGCATTTCATGGGGTCTAGAGGTACTCCCAGCTTTA
GCAGTGATAGTGGGTACATTTTTCATTCCAGAATCCCCTAGATGGTTTGTGATGAAGGGA
CAGTATAATAAAGGACAAGAGCTTCTTTCAAGATTAAATCGTGGATCTAAATTAGAATTT
AATAGGCAAGCGATTTTAAACATGTACGGGAACACAGCAAAAGCCAGATTCAGAGACCTA
ATAAAGCCACCTTATATAAATCAAATGTTTATGGGTATTATTATTCAGACTTTAGTTCAA
TTTACTGGAATCAATGTGGTGATgtattatttgatatacATTTGCGAGATGGCTGGATTA
GAAGGTAAAGATAAAATGAATGCTGCTAGCGTTCCATATTTGTTGAACATATTATTTACA
TTTCTCCCATTGAACTTTCTAGATAGAGTTCAAAGGAAAGCCCTTATAATATATGGCTCA
TTTATTTTGTCAATTGTGATGAGTCTTATAGGTTTCACTATGTGGTTTTATGGAACTGAT
GTTAGTCCTATAAATGGGAACCCAGCTTTAGTATGGAAACTAGATCCAAGAGGAGGTGAG
ATGACTATTGTTCTATGCTTTGTATTTGTATCTGTATTTGCGAGCACATTAAGTTGTGCA
GGTTGGCTATATACTAATGAGATACTACCTAGTGATATCAAGACGAAAGGGCTATCTGTT
TGCATGGGCTTTAGTTGGgtttttaacttttcaTTGACATTTTTATCGCCTTTAATGATG
TCCACTTTGAAGTGGGGCACTTTCCTCATGTTTGGAACTGTGACATTCCTACTTACGCTG
GTTGTTTGGTACAATTTCCCGGAAACTTTAGGATTGAGTTCTCAGGATATAATAGATAtg
tttaatgaaaaatcCAAGAAAAACATAGAGCATGATGATATTTCATCAGAAAATAAACTC
AAGGGGAAGCCACCCCCAATTCCTCAAGATCATTCGTCAGATACAGCTGACATTATTGAG
AGAAGTTATCGATCCGCAGCCCCACCTCCTGAATCAATTGAGGAAGTGCAAGAAAAAGTG
CGAGAAAATAAGACTAAACAACGAGATATATACTTAGATGGTCAAAATGGCGATCTTGGA
GAACAAAAGCCTGTATTAAGTCCGtctgaagaagatactATGATAACTTTGACTGCAATA
AGTAGTGACCTTTCTGGCATGTCCGTTAAAGTTAGTGGTACTGGACCGGAAAGCAGAGTT
GATCCGTACAGTGTATAA
>Erecymbala1730_famOG0000009 Erecymbala1730
ATGACATTTATAAGTAAGTGTTTTTCAAGAACCTCCACTGGAGGCTTGTCTGGTAATAAT
TTAAGGTTGGCGGTAACAATCACTGCGGTTATAGGATTTTCACTTTTTGGATATGATCAG
GGTCTCCTAGCTGGTTTAATTAATGGAGAAAAGTTTAATGAAGAGTTTCCTGCGACGTTA
GAAAAAAATGAGAACGATAGACATTCAACAGTAATACAAGGTGCGGTAACTTCTTGCTAT
GAAATTGGATGCTTCTTTGGATCGTTGTTTGTCATGATATGGGgagaaagaattggaaga
aagCCGCTAATTATCTTCGGATCTTTGTTAACGATTGTAGGTGCCATTATTTCTACCTCG
GCTGTACGTGACCATTGGGGACTAGGTCAGTTTGTGGTTGGTAGAGTTATAACCGGCCTT
GGCACTGGTTTAGATACCTCGACTATTCCGGTGTGGCAGTCGGAGATGTCGAAACCTGAA
AACAGGGGACTGTTGGTTAATTTTGAGGGATCTGTCATTGCACTTGGAACAATGATTGCA
TACTGGATTGACTTTGGTTTATCGTACGTCGATTCTAGCTTCCAATGGAGATTTCCTGTC
GGTATGCAAATAGCATTTGCAATTTTGCTGTTTATTTGTATTATCCAATTACCAGAATCT
CCACGTTGGTTACTATCACATGGGAGAAGAGAGGAATCTAAAGATATTTTGAGTAATCTA
GATAATGTAGCTCCTGATGATGACTATATTGTAGCAGAATTAGCGGCTATGGAAGATGCT
ATAAATAGAAAGGAGTTTGAAAATAAATCTTTCGCAGCTGCCCTAACTAATGGTAAGGga
caaaatcttcaaagaaCACTGATTGCATGTTCGGCacaattttttcaacagtttACCGGT
TGTAATGCTGCAATTTACTACTCTACTGTACTATTCAATAAGACTATTAAGTTGGATCAC
CGTCTTTCGTTAATTTTAGGAGGTGTATTTTCTACCGTCTATACTTTATCTACAAttcct
tctttctttttgataGAAAGCTTTGGCAGAAGAAAGTTATTTCTAGTCGGAGCTCTTGGA
CAAGGTATCTCTTTTCTCATCACCTTTGCATGTTTGATTAATGATACTAAGGAAAATGCA
AAAGGTGCAGCGGTTGGGTTATTcttatttatttgtttctttggtATGACTATTTTGTCT
CTTCCATGGATATATGCACCAGAAATCGCCTCTACAAGGGTCCGTTCGATGACAAATGCA
ATGTCAACCTGCACCAATTGGCTCTGTAACTTTGCTGTAGTTATGTTCACGCCTATTTTT
ATCCAACAATCCAGATGGGGATGCTACCTATTTTTTGCCATTATGAACTTCCTGTATATT
CCTGTTATCTATTTCTACTATCCTGAGACTGCAGGTAGGACCCTCGAAGAGATTGATATC
ATCTATGCTAAGTCCCACGTCGATGGTACTCAAGCCTGGAAAGTAGCAGATGCCTTACCT
AAACTGACTTTAGAGGAAATTGAGCAATATGGTAATTACTTTGGTTTTTCCCAGAGCTCA
TCATCGTCTCCTAATGATATGGAGACCAGCAAAGAGAGATTTAATCATATCGAAAGGACT
ATTTCTGGTGCAAATGGAGACTCGCCCAGTTATGAGTGA
>Tetphaffii993_famOG0000009 Tetphaffii993
atgactACTTTTACTGATTTTATTCTCCTAAGGAATACAAACTATAAAGGGGCTCTATAT
GACAAATTCCCAAAGATATACAATGTTTATTTCATTGCTATTATTTCATGTCTATCTGGT
TTAATGTTCGgttttgatatttcatCAATGTCTTCAATGATTGGTACGGAAGGTtacatt
gaatattttggtaCTCCAGACTCTACTACTCAAGGTGGTATTACTGCATCCATGGCTGCT
GGTTCTCTAGGTGGCGCTCTTGTCTCTCCAAAATTCTCTGACGCTTTCGGTAGAAGAGTA
TCTTTACATTTATGTGCCGCTTTCTGGATCATCGGTGCTATTATTCAATGTGCTTCTCAA
AATGTTGGCATGTTAGTTGCCGGTAGAGTAATTTCTGGTATTGGTATCGGTTTCGGTTCT
TCAACTGCTCCAGTTTATTGTTCTGAAGTTTCTCCACCAAAAATCAGAGGTACTATTGCT
GgtattttccaattttctGTCACTCTCGGTATTATGATTTTATTCTATATCGGTTATGGT
TGTCACTTCATACAATCTGATGCTGCATTTAGAGTTACTTGGGGTCTCCAACTTGTTCCA
GgtgttatattattaatcttCACTTTCTTTTTACCAGAATCTCCAAGATGGTTAGCAACT
CATGATCGTTTTGATGAAGCTAAATTCGTTGTCGCTAAAGTTGGCGCCAAAGGTGATATT
CATGATCCTGAAGTTAAACTTCAATGTCAAGAAATTAGAGAACAAGCTTTAATTGACAAG
GAAGCTGATGCTTTTACATACTTCGATTTATTCAGAAAGAAGACCATAAGAAAGACTATT
GTTGGTATGTCCGCACAAATGTGGCAACAATTATGTGGTATGAATGTTATGATGTACTAT
ATTGTCTACATTTTCCAAATGGCCGGTTACTCTGGTAACACCCTTTTAGTTTCTGGTTCA
ATTCAATATGTTTTAAATGTCGTCATGACCATCCCAGCATTATTCTTAGTCGACAAAGTT
GGTAGAAGaccaattttaataatcgGCGGTATCTTCATGTTCTCCTGGTTATTTGCTGTC
GCTGGTCTATTAGCTACTTACTCTGTTCCTGCTCCAAATGGGTTTAATGGTGATGATACT
GTCCGTATCAGAATCCCAGATAGCGAACCTGCTGCTGCCAAAGGTGTTATTGCTTGTTGT
TACTTATTCGTCTGTTCATTCGCCCCAACCTGGGGTATTGGTATCTGGATTTATTGCTCT
GAAATTTTCAACAATGTTGAAAGAGCTAAGGGTTCTGCTTTATCCGCTAGTGTTAACTGG
GCATTCAACTTTGCATTAGCAATGTTTGTCCCATCTGCATTCAAAAACATCACATGGAAG
ACCTACATAATTTTTGGTGTCTTCTCCGTAGCTCTAACTATTCAAACATTCCTCATGTTC
CCAGAAACCAAAGGTAAAACATTAGAAGAGATTGACATGATGTGGGCAGCCAACATTCCA
GCTTGGAAAACTGCTAGCTTCGAACCTGTATTACCagaaattgatttatcCACTGATGAT
CAAAAACAAGGTAGTCAAGACTTTGACTCTAATGTTAACCATGTTGAGGATGAAAAACAA
GTAGTATACCATAATGATATTGCTGACGATGTCTCTTCcttataa
>Tetphaffii5121_famOG0000009 Tetphaffii5121
atgaaaTCTTCAACAAAGGACAAGATACTTTTGAGGAATGTGCAATTCGAAGGTTCTTTG
TATAAGAAGTTCCCAAAAATTTACAATGTTTACTTCATTGCCATCATTTCCTGTATTTCA
GGTCTTATGTTGGTTTTCgatatttcttcaatgTCATCAATGTTAGGCACTGCCCCTTAT
AAGAAGTACTTCGGCTCTCCTGATGCCACCATTCAAGGTGGTATCACGGCTTCAATGTCT
GCTGGTTCTTTTGTCGGTTCTTTAATCTCTCCAACTATCTCAGAAGCCTTCGGAAGAAGA
GTTTCTTTACATCTCTGTGCTACTTTCTGGATCATTGGTGCCGTTATTCAATGTGCTTCT
CATAATGTCGCTATGTTAGTCTGTGGTCGTTTGATTTCAGGTATTGGTGTTGGTTTTGGT
TCTTCTGCTGCTCCAGTTTACTGTTCCGAAATTGCGCCACCAAAAATTAGAGGTTTGATC
GGTAGTTTATTCCAATTCTCCGTCACTTTCGGTATTATGATCTTATTTTACATCGGTTAC
GGTTGCAGTTTCTTAGACAGCTCTGCTTCTTTCAGAATAACTTGGGGTCTCCAAATGGTC
CCGGGCTTTATTTTACTGGTCTGCACGTTCTTTATCCCAGAATCTCCAAGATGGTTAGGT
AATAAAGGTAATTGGGATGAATGTATTAATGTTATCACTAGAATTAACAACACCACCAAG
GATACTATGACTGAAGAAGTTGCTCTTCAAGTCGAAGAAATGAAACAGGCTGTTAATGAA
GATGTTGCTAATTCCGACTTCGGTTACattgatttattcaaaaagaaGACTATCCGTAAA
ACTATCGTTGGTATGTCTGCTCAAATGTGGCAACAGTTATGTGGTATGAATGTTATGATG
TATTATATTGTCTACATTTTCGAAATGGCTGGTCACACTGGTAATAACACTTTGGTTTCA
TGTTCAATCCAATATGTTTTAAACGTGGTCATGACCATTCCAGCATTGTTTTTAGTCGAT
AAAGTCGGTAGAAGACCATTGTTATTAATTGGTGGTGTTTTGATGTTCTCCTGGTTATTT
GCTGTTTCAGGTCTACTAGCCACCTACTCAATCCCTGCTCCAGATGGTTTTGAGGGCGAT
GATACTGTCCGTATTAGAATCCCGGATGAGAACAAAAGTGCCGCTGACGGTGTCATTGCT
TGTTGTTACTTATTCGTTTGTTCTTTCGCTCCAACATGGGGTGTTGGTATCTGGTTATAC
TGTTCTgaaatctttaataataaagaaagagCTAAGGGTTCCGCTTTATCTACTTCAGTT
AATTGGATTTTCAACTTCGCCATCGCTTTATTTGTTCCAAGTGCtttcaaaaacattacC
TGGAAAACATACATCGTATTCGGTGTTTTCTCCGTTGCCTTAACTATCCAGACTTACTTC
ATGTTCCCAGAAACAAAAGGTAAGAGtttagaagaaattgatatGATGTGGGCTGCCAAC
TTACCAGCTTGGAGAACAAAATCTTGGGTTCCAGATGTTATTATTCCACAATTGGATGTT
GAACCATTAGAAAAGGGTGGTTCTGAAGGATCCACTGAATTCGTCGAAGGTTCCCCATAC
AATGACGAAAAACCAATAACAACACATTTCGAAGGCTCTTCTGATAATGACTcaatttga
>Naucastell3748_famOG0000009 Naucastell3748
ATGGTTCAATCAAACAGGTTAACATATCATCTAGTTGTAATTGGAGTCATCTTACTGTTT
CCCTCATTTATAATGGGGATGGAAATTACGTCTCTAGCAGTGTTCTTAAACAGTGACCAT
TTCATCAAGTATTTTAACCACCCATCACCATTTCTCCAAGGAATATTAATGTCTTCTTCA
ACACTTGGTGGATTAGTTGGTTGTATTAGTTACAGTGCCACAGTGGTAAAGGTTGGTCGC
ATTACAGGGTTTCAGATCGCTACGTTGTTGTGGTTCATAGGAGGCGTGGTGGCTACGTTA
GTACAACATATCTCAATGATTATAATTgcaagaattattaaaggGGTTACCATGGGCTGG
TTTTCAGTATTGATCCCAGCTTACATTGGTGAAATTTATCCTTCGCAATGGAGAGGTAGA
ATGATCGCTATGACACAATTAAGTTATACTATTGCCATCCTGCTGGTTCATTACCTTTCA
ATTTGGTTCAATCATGTTTGGAAAAATCATTGGTCGTTTAGAATGGTTTGGGGGTTAGAA
ATTATCCCCTCATTGTTGTTCTTTTGGGGCAGTGTGTGGTTACCAGAGACTCCTCAATGG
CTAACTTTACATGGTGAATACACGAAGGCACAAAAGATACAAAATAATTTGGcaataaaa
tttaattcaagATTTGGTAGCACAAGTAATCATTCAAGCAAAGACATAGTTACATCCAAT
GAAGATGCCGCTGAAGAAGACGATCAACAAAGAgcaaaaatggaaataatGGATAAGCTT
GATTTGGCAAATTTATATGGAGATGGTTCCAATGACTTAAAATATAAGGAACTTTTTGGA
AAAAGTTACTGGAAACAAACTGCCATTGGCGTTACCTTACAATTATTGGTCCAGTTTAGT
GGAATTAATATCCTGATGTTTTATATTACCTATATTTGTGAAATGTTGGGCCTCAATGGG
AACACAAATTATTTTGCATCTTCAATTCCTTACTTTATTAATATGATACTTAGTCTAATA
CCGATTTGTTTCATTGATTCAGTTAATaggaagaagatgactCTTGCAGGATCGTTCCCT
GTAAGTATAATTATGGTTGCCATAGGTACGATAATGGCTTTAAATGGACGTAAAGTCGCT
CCTGTAAATGGCAATGAATCTATTATTTGGTTTGTTGATGATTCAAGTGGTGGATGGATT
CTTGCTTTATGCTTTCTATTTGTTGGAGTTTTTTCCTTAACGCTATCATGTTTTCCATTG
TTATATACAAATGAGATATTCCCCACTAAGGCAAAACCCAAAGGTCTTGctttttcaatg
tttaTTAGTTGGACGTCCAATTTCACATTAACTTTACTTGCTCCTCTTATGTTGGAGTAT
TTGAAATGGGGGACATTTATTTTACTGGGTGGACTGACCTTTGTTCTCTCAGTCTGTATT
GCCATCTTTTTCCCTGATACTAGTGGACTATCAGTTCAAGAAATTAACCACTTATTTATT
CcagaagaatttgattatGAGAGTACTTTTGATAAAGTCGATGATATATCTcccaaatca
aataatcCCCAAAATGAACTGATAGAGCCAATTACTTTAGCACGTCAAGAAACAGAACAA
TTAAGTATTTCATGA
>Tordelbrue1016_famOG0000009 Tordelbrue1016
ATGGACACTGATCAGAATGCCGGTCGTGGAACACCCGTTAAGAGTGGTAACTTGGTTTCT
GATAAGGGAACAACAACACTTTTGCGGCAGGATCAGTTCGATAATGAACGTGCAGATATG
GGATTGGGAGTTCTGTCGAATCGGCAGGGAACTCCAGATATGGATGGGCTCAGAGTTGGA
AAGATGAGGGCAAACTCGTCGGTATCTCCGAGGACTTCTATGGGTAATCTAGTCGATCAA
TCAGGGCCCATTCGTCCTGAGAATCTCGCGCATCTCACCGTGAAGGACTCGGTGTTGACT
GGGAGACCGTTATTATATTTCACATCGATTTTTGTGTCTCTTGGAGTGTTTCTGTTTGGG
TATGACCAAGGTGTTATGTCCGGTTGTTTAACTGGGCattatttcaagaatcaCTTCAAT
AATCCGTCGCGTGCAGCAATTGGTAATATGGTGTCAATCCTGGAGATTGGTGCACTTGTT
TCTTCGCTTTTGGTTGGTAGATTAGGTGAGAAATGGGGCCGCAGAAGGACCATCAAATAT
GGGTCTTTAATATTTGTTATTGGGGGCCTTTTCCAAGGATTTGCAGACAAGATGATGCAC
TTGATTATTGGGAGAACTATTAGCGGTTTGGGCGTTGGTCTCCTGAGTACCATTGTGCCC
ATTTATCAGTCCGAAATATCTCCTCCTCATAATAGAGGTAAGCTGGCTTGCATAGAGTTT
ACTGGGAATATTGTTGGTTATGCTGCAAGTGTTTGGATTGACTATGGCTGTTCTTTCATC
GAGGGAAATGCCTCTTGGAGAATCCCATTacttttgcaaagtgtTATTGGGTTTGCACTC
TTCTGCGGTACATTTGTCATTTTGGAGACCCCTCGTTGGTTGTTAAATCATGACCATGAC
GTGGAAGGTCTTATTGTTATTGCTGATCTTCACAGCGATGGAGATGTTCAAGACCAAAGG
GCAAAGGATGAATATCATGCAATTAAGGAAACTGTGCTGATCTCTAGAATGGAAGGTGAA
GGTAAATCCCATTGGAACGTGTTTAAGCGCTATAAAAGAAGAATGTTGATTGCAATGAGC
TCTCAGATGTTTGCTCAACTTAATGGTATTAACGTTATTTCCTACTATGCTCCTATGGTG
TTCGAGCAAGCCGGCTGGGTTGGCAGAGAGGCCATATTGATGACGGGTATTAACGGTCTC
ATTTACGTGCTCTCGACTTTACCACCATGGACGCTTGTTGATAAGTGGGGTAGGAAGCCG
ATCTTAATGACTGGTGGTATCTTTATGGGTTGTGCCCTTGTATCAATATCCATATCAATG
CTGGCAAACATCCCTGCTACTCCAAAGCTTGTCGTTCTATTCGTGATAGTCTTCAATgca
ttctttggtttcAGTTGGGGTCCTATCCCATGGCTATACCCTGTCGAAATTGCTCCACTA
TCGGCTCGTTCAGCAATGGCTTCATCATCTACAGCAACAAACTGGCTTTGTAATTGGCTC
GTAGGTATAATGACTCCCATCCTACAAGAAAAGATTGCCTGGAGGTTGTACCTGATTCAT
GCGACTTCTTGTTTCATTTCTTTCGCAGTCGTCTTTAAGCTCTATCCAGAAACGGCTGGT
CTACGTTTGGAAGACATGGATTCTGTGTTTGATGACAGATCCTCGACTTTTAGCTTTGCT
AGATCAGAGTTGAACTCTGGTGATTATGCTACGGATATCGATGCAATGTCTACAAAAAGT
GCAGGACCAATCCCAGATAGGCAACCTGGTGTTGCGCAACCAACTGTCCCAGGCGGACCG
ATGATGAGGAGCAACCAAAGCATCAAATCCAGAACTACTGGGCTCACCAGCTTTCCAATG
GGAACTTTGGAGCCTCCTAGTGTTGAACAAGTACTTGACTTCAAAGCGAAACAGCAACAG
AAGGGCATCAAAACTGCAATTAGACGCGGTTCTGAAAACATTTCGCTATTTGTTAGCAAA
GTCATTCATCTTGGTGACAGAGAAGGGACAGGTAATGGAGCCTATGGTACAATTTCTGCA
AATGATTTGGAATCTGGGAACTAA
>Tordelbrue1573_famOG0000009 Tordelbrue1573
ATGATTGAGAAAAAATCATTAAAATCGAGATTTTTCAGTAGGACTAGTCATTTTGGGCTA
ACAGGTAAAACCCTACGGTATGTCATCACTCTTTGTGCTATGACGGGTTTCTCTCTTTTC
GGTTACGATCAGGGTTTGATGGCCAGTTTGATTACTGGTACTCAGTTCAACTATGAATTT
CCAGCTACCAAGAGTAAGAGTGACAACGATACACATGCTTCTACTGTGCAAGGTGCTGTT
ACTTCCTGTTATGAGATAGGTTGTTTTTTTGGTTCGCTTTTTGTTATGTTTTATGGTGAA
AAAATCGGTAGAAAGCCACTTATTGTCATTGGTTCTGTGATTACGATTGTTGGTGCAGTT
ATTTCTACTACTGCATTTAGAGATTATTGGGCTTTAGGTCAATTTGTTGTTGGAAGAGTC
ATCACTGGTGTTGGTACTGGTTTGAACACTTCTACCATTCCTGTTTGGCAATCTGAAATG
TCGGATCCAAGTATCAGAGGTATTTTGGTTAATTTGGAAGGTTCCACTATTGCTATAGGT
ACTATGCTTGCTTACTGGATCGATTTTGGTTTCTCTTTCATCGACAGTTCTGTGCAATGG
AGATTCCCAGTTTCTATGCAAATTCTATTTGCATTGATTCTATGTTTTATGATTGTTAAT
TTGCCAGAATCTCCTCGTTGGTTGATCTCTCAAAGTAgaactgaagaagctcGTTATTTG
TTAGGTCaacttgatgatgttgaCCCTAACGATGATCGTATTGTCGCTGAGGTGGCTATG
ATTCATGATGCTGTTAACAGATCTAAGCAGGAAAAGAACTCCATGTCTGTTCTTTTCTCC
GGTGGTAAATCGCAAAATATGCAAAGAGCTTTGGTCGCTGCCTCCactcaattcttccag
CAATTCACTGGTTGTAATGCTGCAATTTATTATTCTACCGTGTTGTTCCACGAGACTATC
CAATTGAGTCCAAGATTGTCCATGATTTTGGGTGCTGTCTTTTCTACAGTTTACGCATTG
TCTACCATTCCATCTTTCTTCCTAATTGAGCGTCTAGGTAGACGTAAGCTGTTTTTATTG
GGTGCTACCGGTCAAGCTATCTCTTTCACAATTACTTTTGCATGTTTGGTTAGACAAACA
GAAGAAAATGCAAAGGGTGCCGCTGTGGGTCTGTTCCTGTTCATTGTgttctttggttgt
tcCATGTTATCTCTACCATGGATCTATCCTCCAGAAATCGCCTCTATGAAGGTTCGTGCT
TCCACAAATGCTTTCTCCACTTGTACCAACTGGTTGTGTAACTTTGCTGTCGTCATGTTC
ACACcaatcttcatcaacaaatctGGCTGGGGCTGTTACTTGTTCTTCGCATGTATCAAC
TACCTCTACATCCCagtcatcttcttcttctatcCAGAAACTGCTGGTAGAAGtttggaa
gaaatcgaTATCATTTACGCCAAGTCTCACGAAGAAGGTACCCAAGCCTGGAGAGTTGCT
GCTCATCTACCCAAATTGTCATTGCAAGAAGTCGACGACCATGCCAACGCCCTTGGTCTA
TACGAAGACGACTTGGAAAAGGAAGACTTCGCCGCAGAAGAGGAGGGTAAAGAAGCCGGT
GCTCATGGCTACGCTTTGTTCGCTAGAAATACAAGCACTAGCAACAATGAAGATGGATCT
TCTGAATCAGAGAAGGACCAGAATGCCACTCCTCGTGCTTAA
>Tordelbrue1658_famOG0000009 Tordelbrue1658
ATGTTTGAGCCCATTTATAGTGCTGTTAAAATTACAGGAATAACGTTCCTTTGTGGATTT
ATTATGGGAATGGATATACCTTCATTATCAATGTTTTTGGGCAAGGATCATTTTGCAGAA
TATTTTAATTATCCCAGCCCCATAATGCAAGGTTTAGCGACTGGGGCGAGCCCCATGGGA
GGGCTTTTCGGTTGTCTATTGTACAATGGTCTTGCTCGGTATTTTGGCCGAGTCAGCTTG
TTTCGCATTGGCTCAGCTCTGTGGATTCAGGGTTCTTTAATTGGCTTATTGTCGTTTAGG
TTGTGGATGGTGGTCTTGTCTAGATGGATCAAGGGCCTCGCTATTGGAATGTTTTCAATA
CTTGTTGCCGCATATATCAGCGAAATTATCCCAAAGCATCGGAAAGGGAGGACAATGGCG
CTTGTGCAGTTCGCATTTTCTTTGGCAATGTTGGCAGTTTATTATATGTGCGTCGGATTG
AATTTCTTGGGGTCTCCGTTATCCTTCAGAGTAGCCTGGGGGCTTGAAATGATACCTGCA
ATTGCAACAATGATAACCACTTTATGGCTACCTGAATCACCAGAATGGCTCACCTTACAA
GGTGATTACGTCAAGGCCGAGTTTGTACAGAACGAATTAGCTAACCATTTTAACAAAACG
AGTAAGACGCGGAAGATAACTCTTTACAATAAACTAGAACTGGCCTGTCTTCACGGAGCT
AAAACAGATGGATTTAGGTACAGAGATTTACTTGGTCCGAATTGTTGGAGGCAAACCCTG
ATGGGCTCAACTTTACAATTGCTAGTGCAATTCAGTGGGATTAACATCCTGATGTACTAT
ATCATATTTATCTGTGATATGGTGGGATTAAAAGGCACAGTTCGGTTCGTAGCCGCTTCG
ATGCCATATATCATCAATGTGCCCTTTGGCCTGTTCCCAATATTTGTCATGGACCATGTT
AGAAGGAAAGATCTTACCTTGGCGGGTGCATTCCCGCTAAGTATCATCATGTTTGCCCTT
GGCATTATAATGGCCACAAATGGGCACAAAGTGGACCCGATCAACGGAAACAAATCTTTA
GTATGGTCAATCAACAATCAGGCAGCTCCTTTCGTACTAGGTCTATCGTTTTTGTTTGTA
GCAGTGTTCACAGTGACATTATCCAGCACACCATGGATCTATACAAACGAGATACTGCCG
GCAAGAGCTAAACACAAGGGTCTAGCAGTCTGTATGCTAATCGGATGGGCCGCCAATTTC
ATCCTGACTTTACTCGGCCCCCTCATGATGGCATCCATAACTTGGGGCACTTTCATTTTA
CTGGGATCTACAACGTTCATCATCGCGCTCTCAATACTACTATTTTTCCCCGATACCAAG
GATTTGAGCTCAAAAGAGATCGAAGCTCTATACGAAAAGAACCTAATAAAAGAGGAACAA
CCCAAGACACCAATCGAGTCCGACAACGAATCAACAAGCGGAGCTGAACCCATTGGAATG
CTCAATGCAGACGTCCAATCATCGATTGAAGTCCCCACGTTGCCCAAACTGTCAAATGCA
CACTAG
>Tordelbrue3028_famOG0000009 Tordelbrue3028
ATGTCGGTCAAGGACAAGTTTTTATTGCGTAATGTGGAATATCACGGGCGGTTGTATGAT
AAGTTCCCAAAAATTTACAACGTATATGCCATCGGTATGGTAGCGTGTATCTCCGGTCTT
ATGTTTGGGTTTGATATCTCCTCGATGTCATCAATGATCGGAACGCATTATTATCAGGAA
TTTTTTGGGCGTCCCAGTTCAACGGCCCAAGGTGGTATCACTGCTTCGATGGCTGGTGGT
TCTTTGTTAGGGTCCATTGTTTCTCCCAACTTTTCTGATGCGTTTGGTCGTCGTTTCTCG
CTTCATCTATGTGCAGCTCTTTGGATTATTGGTTCGATTATCCAATGTGCATCTCAGAAT
CAAGGCATGCTTATTGCTGGCCGTGTGATCAGTGGTATGGGGATTGGGTTTGGTTCTTCT
GTTGCTCCTGTGTACTGTTCGGAAGTGGCTCCTCCAAAAATTAGAGGTACTATTTGTGgt
ctttttcaatttaGTGTTACTCTTGGTATTATGATCTTGTTCTACATCGGGTTCGGGTGT
CATTATATTAACAGTACTGCATCATTCCGTGTGACTTGGGGCTTGCAAATGGTTCCTGGG
TTGATCCTGTTGGTAGGTACGTTCTTTTTGCCCGAATCTCCAAGGTGGCTTGCAAACCAT
GGTCGTTGGGAAGAATCCTATGACATAATTGCACGTATTGGCGCTAAAGGTGATCGCGAT
GATCCACACGTCAAGTTCCAGATTGACGAGATTAAGGAACAGGTCATGATTGATCGGGAA
GCTGTCGACTTCAGTTACAAGCATCTATTCCGTAAGAAGACTATCAGGAAGACGATCGTC
GGCGTTTCAGCTCAAATGTGGCAACAACTTTGCGGTATGAACGTTATGATGTACTACATC
GTCTACATCTTCAGGATGGCAGGGTACGGTGAATCAATGGTCTTGGTTTCCGGTTCCATT
CAGTATGTTTTGAACGTTGTCATGACCATCCCAGCCCTTTTCCTGGTGGACAAGATTGGT
CGTAGGCCCGTTTTGATCACAGGAGGTATTTTGATGTTTATTTGGCTTTTCGTTGTTGCC
GGATTGCTAGCGAATTATTCAGTGGCAGAGCCTGATGGATTCGACGGTGACCAAACTGTT
ACTATTAGAATTCCAGAATACCACGGGTCTGCAGCTCGGGGTGTCATCGCTGCATCCTAT
TTATTCGTGTGTTCTTTTGCACCAACCTGGGGTATTGGTATCTGGATCTACTGTTCCgaa
attttcaacaacatgGAACGTGCTAAAGGGACTGCCTTATCCGCATCTGTGAACTGGGCT
TTCAACTTTGCTTTGGCAATGTTCGTCCCAAGAGCCTTCCAGAACATCTCATGGCAAACA
TACATTATCTTTGGTGTCTTCTCGGTAGCATTGACCATCCAAACAATCTTCATGTTCCCA
GAAACAAAGGGCAAGACACTGGAAGAAATAGATCAAATGTGGGCGGACCATATTCCAGCT
TGGCAAACCGCATCCTACGTTCCTATTTTACCGGTCATGAAGGACAACCAAGGCAGAAAA
CTGGGCATTGATGACAATGTGGAACATGTTGAAAATGTGTCTTGCGGCCCATCTACCGAA
AAAAATGGTGTCAAGAGTCCAGAATTAGCAAGCGACAGTTCAAGCAGTGCTTCGAACAGG
AACGGTGAGTCTAAGCTCGTGAACCAAGTTTAA
>Tordelbrue4697_famOG0000009 Tordelbrue4697
ATGCGCCAACTGGTACCAAGAAATTGTAAAGCCGTTCCGCTGATTACGCTATCGGTGTAT
CACATATTTCCTCTTATTCCAAAGGGACTTGTTGTGGATGATAATTTGATGCTCTTCCTA
TTTATCCGGATTTATAAATTTTGTTACCACAGTTGGTTGGTACTTTCTTTTGCCAAATTT
CTAAGATGGCTTGCAAACCGTGGTCGCTTGGAAGAGTCCTTTGACATTATTGTTGCCGCT
AAAGGTAATCGTGAAGATGCACAAGTCAAGTTGCAGTTAGAAGAGATGAAGGAACAGGTA
ATGATCGATCGAAAAGCTGTCGACTTCAGTTACAGGCGCCAATTCCGTAAGAAGACCATC
AGAAAGACAATCATCAGCGTTTCTGCTCAAATATGGCAACAACTTTGCGGTATGGACGTT
ATGATGTACTTTATGGTCtacaatttcaagatggcCGGTTACAGTGGATCAACTGTCTTA
GTCTCAGGTTCCATTCAGTATGTTTTGAACGTTGTCATGACCATCCCAGCCCTTTTCCTG
GTGGACAAAGTTGGCCATAGGCTCGTGCCTATCACATAA
>Sacarboric439_famOG0000009 Sacarboric439
ATGGAACCTTCATTAAACATGTCACGCTTAAGTAAACCACTTACTTCGGAAGCAGCTGCC
TCAGCGCACATCGATAGAGCACATCAACTAGCACAGGATTTTAACAGCAAACAGGATGAT
ACAGCACTAACCTCACTGCCCCACAAGAACCCCGACATATTTAGGTTTGAGAATAATACT
ACAGCCCATAGTTCACGTCGAGGTTCGCTATATAGAGACAGCGATGCTACCGTGATTCTG
CCGCTCTCTGAGCAGACCCCTAGGTTATCGATGGACGATCCATACCGCCAATTATTACAA
CAGGCAGAAATTTTACAACTACgaagcaagaaaataagaCATTCGAGCCGAACTCTGAGA
GCTTCgtttattttgtttgtGGTGTTGGTTTCGTCATTATCGGGACTCGACCAGGGCCTC
ATATCTGGCAACGTTATGACACTATCATTCCAGAagtattttcattatccATTGACCTCT
CTATTGGGTAATATCGTAAGCATTGTTAATTTGGGCGCTTTTATGGCGTCTTTGTTTGTC
TATTCCGGTGTCTTGGAGACATACAgtaggaaaaaaatgctcCAAATAAGTACGATGATA
TACTCTTTGGGTGCCATCATTCAAGCTTTTGCCCTGAACCAATGGTTCCTACTGTTGGGC
AGATTCATACTCGGGGTAGGAATGGGGTTTGCTTTTGCCATAGTAGTGATTTATCAATTC
GAGTTCCCCCTCCCATGTATAAAAAAACGGACATTGGTTTCCATTCAGTGTGTCTCTAGT
GTCATCTCATACTCACTTGGCATTTGGATTAACTGTATTTTTAGATATTGGGGATTTGCA
TGGAGGTATCCATTGTCTACACATGTGTTCCTTGGGATAATATTAAACTTAATGTCAGTT
TACTTAATTCTGGAATCTCCTTTCTGGTTTttaaaacagaaaaaagatgTTGAAGCGTTA
GTCTTGATATCCAATATATTTGATGACCGTAACTTTGAAGGAAATCAAACTCAGATGAAA
TTTAGAACtctgaaaagagaaatgcTTTTACGATCTCAcctacaaaaaaatgcataTCCA
TATgcatatattttcaaagatttttcgtcaataataaaaatttcgATAGGTTTCCAATTG
CTTACACGGTTTAATGGTGTTGATGCGTTCTTGTACTACTCGCCACtgatattacaacaa
atGGGAAGGGGAGAAAGAAAGTCTATCTATTTAACGGGGCTCAATGCCTTGATTTACACT
GTCATAACATTAGCATCTTTCCCCATGGTGCTTCGAAAACgtaaggaaaaaatgaacgTA
ATACTAGGTTCTGTTGTCATGTGTGTCTTGTTATTCATCATCTCTTTCACAGACTGGTTC
CCCAAGAGTACGACAAGatatatatctttattGTTCGCTGTGTTTCTTTTCACGCACTTT
ATCAGCTGGGATTCTATAGGGTGGATTATGACCATTGAGCTCTTACCGCACTTATCACAG
GGCCCAGTGATATTGCTGATATCGAACGTTTATTGGTTCTCTAAATGGTTTGCCAGTTTG
ATAACACCTATACTAATCGACCGCCTCTCTTGGAAGTTCTACCTTATTCcatctttatct
tcattcATATCCATAATATTTGCTATAAAGATTTTCCCCATAGAGACCGATGACCAGGGA
CAAGATTCTGATGAGGATTCCACCGGCAATGGTAGTGccaataatgaagatgtttTTGGC
GATACTGATTCCGAACTCTCATCTTCGCCATCTTTTTCTGCGTACCAGATAAATACTCTA
GGAAGCAGcatcaaacaaaataacCAAGCATATTCATCAATTGACAACAACCAAATTCTA
CCTAAAGATGGAATGCCGAGCCAGGCGCATGAATCCCTACAAAatgtttattttatcacC
TCCGACTCGGGACCATCAAGGATGGGTGAattcttcagcttccaTAATAAGGCTGATCCA
AACGTCAACGGTAGTGCTCCTTCAAACAAAGCGCCTCCAAGTAGCGAACCAAATTCACCC
GAAACCATGACAGCTGCTTAG
>Sacarboric950_famOG0000009 Sacarboric950
ATGAACGCAATCACAGCAATGATTTGGAAACTCCCCAAGATGCcgaaaatcaaaattcca
aaaactTATGAAGTTGCCAAAATTACCGCAATATTAACGCTTGTAGGGTTTATAATGGGT
CTTGAAGTTCCATCCCTAGCAACTTTTCTCACAAATAAAACATTCAACGAATATTTCAAG
TATCCAACGCCATTGCAGCAAGGGCTTCTCATGGGGTCTACACCCTTGGGCGGTATCCTT
GGATGTCTTATCTACTGCGCAATGAATGATAAGTTTAGTAGAATTTATCAGTTTCAAACG
GGAATAATGATTTGGAATATTGTTACGTTGTTAAACTTTTGTATTTGGAACCTACTAGGA
CTATTAATCTGCCGGGTGATCAAGGGAATGATCTTGGGAAACTTTTCGATTTTAGTAGCT
TCATATGCTAATGAAGTTATTCCTCGGGGCAAACGTGGTAGTACAATGAGTTACATTCAA
TTGTGCTTAACCATCGGAATTCTTGTTATGCATTATCTGTGCATTGCACTGAGTCTTTGG
GACTCTCATTTCGCTTTCCGCATAGCGTGGTGTTTAGGGATTGTCCCTGGAATGGTGTTT
TGGGTAGCTAGCTTTGCATTACCTGAATCATATCACTGGCTAGTGTTACATGGACAGATG
AGTAAAGCTCAAGAGATCCAGCACAATTTAGcgaaaaaattcaatgaaagTCAACCAAGA
GATGCGGTTCCTGAAATGAGCAAGATAGAATTAGCAGGTGATTTTTGGATTGGAGTTAAC
GATTTGAATTTCTGCAAAAAATTGCCCCGCGGTTCACTGAAGCCCTTGATTCTTGGAATG
ACTTTACAGTTATTGATTCAATTCAGCGGTATAAATATTATCCTTGGGTATATCACGTAT
ATTTGCGAAATTGTGGGGCTTGAGGGAAATGTGAAACTCTTTACAAGTTCCATACCATAC
TTCATTAATATGGTGTTGAGCTTGTTACCAATTACGTTTATTGATTACACAAGCAGGAAA
TTGATCACTTTGTTGGGCGGATTACCCATAAGTGGACTGCTAATCACTATTGGTGTATTA
TTTCTCAAATACGGCAAAGATACCAAGCCGATCGAGGGTAATAAGAGTTTAGTTTGGTCA
ATTGGTGAAAATCCGTTTGTAGGCGGGTGGATTTTATCACTATGTTTTTTGATTGTTGGA
ATATTTGCCATGAGCCTTTCCAGTATACCTTGGATTTACACAAATGAAATGTTGCCATCA
CGGGTGAAAGTTAAAGGGTTTGCCATTTGTGTTACATTTGGATGGTTGGGCAATTTCATA
TTGACGTTTCTATGTCCTGTGATGATTGAAACGTTAAAAGGCACAACGTTTATAATATTT
GGATCTTTGACCTTGGTAATATCACTGATTGTTTTGATCTGGTTTCCAGAGACAAAGGGA
ATGAGTATGGAAGacattgataaattttttgagtttgaaGACAAAGAGAACGCCAATGTG
CACGAGGAAAAGAGCATTAAGACCCCggatttgaatttcaatttggGTTCAACAAGATCA
TCCGAAGAAGACGAATTGCACAAGCCCAtacaattaaaaaatgacgAGGAGATAATCATA
TGA
>Sacarboric2755_famOG0000009 Sacarboric2755
ATGAAAGAATCGAGAGTATCAAATGTTAAATccagatttttcaacaggACCAACCATTGG
GGGCTTACAGGCCAGAAGCTGCGGTACTTTATCACCATTGCGTCCATGACGGGTTTCTCC
CTGTTTGGATACGACCAAGGGTTAATGGCGAGTTTGATTACTGGTCAACAGTTCAATTAC
GAATTTCCAGctacaaaggaaaatggTGAACACGACAGACACGCAACTGTAGTGCAGGGC
GCTACTACCTCCTGTTATGAACTAGGTTGTTTTGCAGGATCGTTGTTTGTCATGTTCTAT
GGTGAAAAAATAGGTAGGAAGCCACTGATCATAATGGGTTCCATAATAACAATTATCGGC
GCAATTGTCTCTACATGCGCGTTCCGCGGCTACTGGGCTTTGGGTCAGTTCATCGTTGGA
AGGGTGGTTACAGGTGTTGGTACCGGTTTGAATACTTCGACCATTCCTGTTTGGCAATCT
GAAATGTCCAAGCCAGAGAATAGAGGTTTGCTGGTTAATTTGGAAGGGTCTACAATTGCT
TTTGGTACTATGATTGCTTATTGGattgattttggtttttcttaCGTCAATTCCTCTGCT
CAATGGAGGTTCCCGGTATCGatgcaaattttttttgccctTTTCTTGCTTGTCTTCATG
ATAAATTTACCTGAATCTCCACGTTGGTTGATATCTCAGAGCAGGACTGAAGAAGCGCGT
TACTTAGTAGGAACTTTAGACGATGCGGATCcaaatgatgatgaagttgtCACAGAGGTT
GCCATGCTTCACGATGCTGTTAATAGGACTAAACACGAGAAACATTCTTTGTCAAGTCTC
TTTACCAGAGGTAAATCTCAAAATCTGCAGAGAGCTTTAATCGCAGCATCAACAcaattt
ttccaacaaTTCACTGGTTGTAATGCTGCCATCTACTATTCTACTGTTTTATTCCACAAG
ACGATCAAGTTGGATTATAAACTCTCAATGATCATAGGTGGGGTATTTGCAACAATCTAT
GCGCTATCTACTATTGGTTCTTTCTTcttaattgaaaaattgggcAGACGTAAACTATTT
TTGTTAGGTGCTGCAGGACAAGCAATTTCATTCACAATCACATTCGCATGTTTGGTTAAG
GAGAATAAACAAAATGCAAGAGGTGCCGCAGTTGgtttgtttttgttcattataTTCTTT
GGGTTGTCTTTGTTATCGCTACCATGGATATATCCACCCGAAATTGCCTCGATGAAAGTT
CGTGCATCAACAAATGCCTTCTCCACATGTACCAATTGGTTGTGTAATTTCGCAGTCGTT
ATGTTCACTCCAATTTTCATCGGACAATCAGGATGGGGCTGTTACTTATTTTTTGCCATT
ATGAATTATCTCTACATTCCAATTATCTACTTTTTCTACCCTGAAACTGCTGGTAGAagt
ttggaagaaattgatattatCTTTGCCAAGGCTTATGAGGATGGTACTCAACCTTGGAGG
GTCGCCAACCACTTGCCCAAATTATCCTTGCAAGAAGTCGATGATCATGCTAACGCCTTG
GGCTCCTACGAcgatgatttggaaaaagaagattttgCTGAAGATAGGATAGAAGACACT
GATAACCAAATTAATGACAGAAACTCATCTAGTTCTTCGAATTTTAAGAATGAAGAGAGA
ATtagtgataaaaaaaattctgaaaACTAA
>Kazafrican1966_famOG0000009 Kazafrican1966
ATGTTGTTTCCCAAGAAATTGCTGGGTTTGAAAGATGAACAACCAACGTATAATCTGCGA
AAGATTACATTCATTTTAGCTATTGCTGGTTTTACTATGGGATCTGAAATCACGTCATTG
CCTGTATTTCTAGTTTCACCAAATTTTGTAAGATACTTTAACTACCCTTCGCCATTACAG
CAGGGATTTCTCATGAGTTCTACCATTTTTGGTGGGTTTACTGGTTGCATATTATATGGT
ATGATgaccaaaaaatttggtcGAGTGGGCATACTTCAAATGGGAACAATAATCTGGTTA
TCAGGTAGTCTATTAGCTACTGGAGTCTTTGATTTGTGGATGATAATACTCTCTCGGTGG
GTGAAAGGGATAACGATGGGGATGTATTCCATCTTATTAGTTGTTTACACAGGAGAACTT
TTCCCCAATGATAGAAGAGGTAAAATTATGGCAATTATTCACTTATCATCTAGTTCTGCC
ATGTTATTTATGCATTACTTATCCGTATTCTCCTTAAGTATCAGGTCGCATTATTCATTT
CGACTTGTTTGGGGTATTGAAACTATCCCAGCAATATTTCTCTATGTGTTTTCCATATGG
CTACCTGAATCACCTCAGTGGTTAACGATTAATGGTTCATATGCTAAAGCgcaatttatt
caaaatgagATTGCAATCAATTATAATGAGAAGCACAAGAATAATAGGAAGCCGATTCCA
ATTATGAGTAAATTAGACTTAGTAGATCTACATAGTGAAGATACGgggaaaaaattggaa
tgGAGACGAGTGCTGATGTCCATTATTTTACAATTATTAGTTCAATTTACTGGAattaat
ataatattatattatatcaCTTATCTATGTGAAATGATTGGTATTCCAGGAAGAATCAAG
TTTTTAACGGCATCTATACCATACTTTATAAATATGGTAGTATCGATATTTCCAATAact
tttattgataaagtaAGTAGAAAATTTGTGATTACAATTGGATCAGTTCTATTAAGTTTG
ATTATGATTAGTATTAGTATAGTAATGAAGTTTATGGGACATGAAGTCGATCCAATAAAT
GGGAATGAATCATTGATATGGAGTGTTAATAAACAAGGTGGTGGCATAATCATTGgattt
tgttttatatttGTTGCAATATTTGCACTGACATTATCATGCATACCATGGGTTTATACC
AATGAAATTCTTGGTATTGGTGTGAAGAGTAGAAGGATGTCATATGTTATGAGTATCGGT
TGGTTGAGTAATTTTATAATAACGTTATTGGGGCCAATAATGATGACATATTTAAAATGG
GCAACATTCTTATTATTTGGTATTGtgactttttcaattagtGTTCTTATCTTAATAATT
TTCCCTGATACTAGAAATTTAAGTCGAGAGGAGATTGATAAACTGTTTGATGGTAAAAAG
AGTATCGATGATTTATTTTGTGCTGCTGGCGTTAATAATAGTAAAGAGAAATCGATCGAG
CCTATTATACTGTATCGAGAAGATGGAGAAGAGATTTAg
>Kazafrican4280_famOG0000009 Kazafrican4280
ATGGCAAACGTGATTGAAAGAGGCTCCCGAAGGGCCAGAgctttcaatgaagaacaaact
gatgaaaattttacctCATTGCCAAGGAAAGATCCTGATATTTTTTCCTTCGATAAATCT
AATGCAATGCATCTAGAGTCcaaatcaagaagaaatagtcTCTACAGAGATAGTACCGTA
GTAGTAAAATATCCTTCCAGTCTACCAAACTTATCTCTTTCTACTAGTTCTGGAGGAGAA
CATATACATATACTGAACCAGGTGAGCTCTGATCTAGAGTTGAAAAAGGGCTCCTTCGAT
CATCTATTGTGGTTCTTAATTGTGAATGTTGTACTACTCAATTTCACAATTGGATTCTGT
TATGGGTTATTGCCTGGGATGTTACTACAATTGAACAAAGCATCGCATACAGAAGTTGAA
TTTGCAGTCAGTGTATCCATTATGGatttttttgcatttttGAGTCTGATTGCATTCGAA
TGGATAGGCTATTTACGTACTCATGGAAGGAGACAAATTATACTTATTGGAAGTTTTTGT
TTGGTTGTGGGCTCAGTTATCTGCTTGTTATTTCATGATGATTTGACCCATTTGGCATTT
CTCGGGGGAAGATCACTCTTGGGCATCGGTATGGGGCTATTGAGTTTTATTTTGccattt
tatatttttgaaattttaacCTTCATTAATCGAACCAGATTGCTTTGCTATTTCATTGCA
AACTATCTATTTGGATTCTGTATCGGTATCTGGACATGTTATGCAATGGTTAGTGGTAAT
TTGCCTACTGtattaataattcaatcCATATTGTGTTGTGTAGTCCTAACCGTCTCGTAT
CTAATTATTGTCGAAACACCATATTGGCTATTGTCCAACAATTTCGATTTGGAAGGGTTC
ATTGCAATAACTAACCTTTATAATAATGGTGACATTAACCATCCAAAGGTAAAAAGAGAA
TATCAGAGAATTAAACAGGCAATTCCCTTTAGCACAAACCAGGAAAACGATGCAAGAGAT
ATATTTGccaattcaaagaaaaaactgTTAATAATGTTAAGTTTATCCACTTTCACAGTC
GTTAACGGTACGACATTATTTAACATCTTCATGCCGGTTATAgtaaatttcaaagatacC
ACGGAGACTTTATTAGTCACAGCGTCAATATTCACAGTACATGTGTTGGCATTAATGGGC
CAAATATACTTGCATCTAATAAATAAGCTTAACCAAAAGCAAATCCTGTTATTAAGCATA
CCGATGTTAATGATCATACTgctatttttgataataagCAACATACCCAATATCAGCTGT
CTACTCATTGCATTTTTCCAGATCATTATTGGTTTTACATGGGCACCAATATCTGTCACC
TACTTATTTGAAGTGGCAGCAGCTGGTAGCGAATTTAGATTAATTTTAACAGCTATGACG
CTAAGATTTCTAATCAATGCAGCCTTTGAATTTATCGCTGGATATTTAATCTGGAATAAT
CCAGGCAATACACGATGgatttatttattcaatttaacGTGCATCGGTATAAGTTTCTAT
TTCATTCGTAAATACTATTATGACACGATAAGGCTGCCCCTGGAGGATGTCGGTGacact
aataataatggtgaAATCGTTGCAGATGAGGAAAGCGTGATAGAAATTATACCAAGCTCA
AGCATAAGAAGTTTCAATGCATCAAGAACTAGTAACTTAATTGAGCCACCTACTATTGAA
GATGTAGCGAATTTCAAGAAGCATCaaactgaagaagataagGTGGTCTTGAAAAACCTA
AGAAGAGGCTCAGAAAACATATCAatctttgtaaataaatttattagaCGAAATGGGATG
AGTAGCAGAAGTGACGACGCTGAGAGCAATGCCATATCGTATGGATCCATAGACTCACAC
AACCGCAGTAGCCTGTAG
>Wicciferri73_famOG0000009 Wicciferri73
ATGggtattgaaaaatcagcTGAAGGTCCAGctttaaaactttatcaatttttagataaa
tttccaaatttaacaaatgtTGTTATTATTTGTATGATTTCATGTATATCAGGTTTAATG
TTTGGTATTGATATTGCTTCAATGTCTGCATTCTTGGGTCATGATTCTTAtttagaattt
ttcaattcaccTAAATCTGATTTACAAGGTTTTATAACAGCTTCAATGTCATTAGGCTCA
TTTTTTGGTGCTTTAAGTTCAAGTTTTATTTCTGAACCATTTGGTAGAAGAGCTGCTTTA
TTATGTTGTTCATTTTTTTGGTGTGTTGGTGCCGCTGTACAATCTTCATCTCAAAATGTT
GCACAATTAATTATTGGTCGTTTAATTGCTGGTTATGGTATTGGATTTGGCTCATCAGTT
GCACCAATTTATGGTTCTGAATTAGCTccaagaaaaattagagGTTTTATTGGTGgatta
tttcaattttctgTTACTTTAGGTATTTTAATTATGTTTTATGTTTGTTATGGATGTGGT
AAAATTAAAGGTACTGGATCATTTAGACTTGCTTGGGGTTTACAAATTGTTCCTggaatt
ttattatttattggtATTTTTTTCATTCCAGAATCTCCAAGATGGTTAGCTAAAAATGGA
TTTTGGGAAGATTGTGAAGCTATTGTTGCAAATATACAAGCAAAAGGTAATCGTGAAGAT
GCTGATgttcaaattgaaatttctgaaattaaagaacaattattaattgatgaacatgtt
aaagattttacttatggtgatttatttaaaaaaaaatatattaatagaACTTTTACTGCA
ATTTTTGCACAAATTTGGCAACAATTAACAGGTATGAATGTTATGATGtattatattgtt
tatatttttgaaatggCTGGTTATTCAGGTGATGCAAATTTAGTTGCTTCATCAATTCAA
TATGTTTTAAATACTTGTACCACAGTTCCAgctttatattttttagataaattaGGTAGA
AGACcagttttattatttggtgCAGCTGCAATGATGACTTTCCAATTTGGTGTTGCAGGA
TTATTAGCTACATATTCTGAACCAATTGCAGATTATAATGGTTCAGATACTgttaaaatt
caaattccaGATTCTGAAGGTGCAGCTGCTAAAGGTGTTATTGCATGTTGttatttattt
gtttgTTCATTTGCAACATCATGGGGTGTTGGTATTTGGTTATATGTTTCTGAAATGTGG
GGTGATAATGTTTCAAGACAAAGAGGTACTGCATTAGCAACTTCTGCAAATtggattttt
aattttgcaATTGCAATGTTTACACCATCAgcttttaaaaatattaCATGGAGAACTTAT
TGTATTTATGCAGCATTTTGTGCTTGTATGTTTGTTCATGTTTTCTTTGGATTCCCAGAA
ACTAAAGGTAGAAGATTAGAAGAAATTGCACAAATTTGGGATGATAAAATTCCAGCTTGG
AGATCAGCTTCATGGCAACCAAGAGTTCCATTATTATCTGATAAACAGTTGGAAGATAAA
TTAACAACTCAACATAATGAAAATACTAGCggaattttaaattctgaTCATGCTTCAAGT
AATGAAAAGGAAATTGTTGAACATGTTCCAAATAAAGAAGTTGTTTGA
>Wicciferri83_famOG0000009 Wicciferri83
ATGTCACAACCTAATGATTTAACAGTTCCTGAGAAGACTACTCTTCAAGAAACTGAACAA
GTACCATCTGCAACTACTGATTCACATAATGACTATACTAGCACgaatgatgaagatgat
ataTTTGAACTAACACATACCAAAGAAAACGTTTTCCAAATGGCTAAAAAGAATCCATTA
ATGTTTATTATTGTTGTATTTGCTACATTGGCTGGGTTTCTTTTTGGTTATGATCAAGGT
GTTGCTGGTCCTTTAGTTACAGGTCAAGCTTTTGGTGCTAGATTTCCAAGAATCTTCAAT
GATAGTGAATATAAAGGTTGGTTcgtttcaactttattgATTTCAGCTTGGTTAGGTGCT
ATTGTTTGTGCTCCAATGGTTGATAGATTTGGTAGAAGAGATTCTATTATTATTTCATCA
actatatttattattggaTCCGTGTTCCAATGTGCTGGTATTTCAGTTTCAATGTTATTT
GGTGGTAGAGCTGTTACAGGGTTTGGTGTTGGTATATTAACAATGTTGGGTCCTTTATAT
ATTAGTGAATTATCAGTTCCTTCTGCAAGAGGTAGTTTAGTTTCTTTACAACAATTAAGT
ATCACATTTGGTATCTTAGTTGCTTATTGGGTTAATTATGGTTCGAATTACATTGGTGGT
ACAAGATGTTCACCAAATACACCATATGCTGATGGAGAATCATTTAATCCTTATACAGAT
GTTCCACAAGGTGGTTGTGATGGACAACGTGATTCTGCTTGGAGATTCCCATTTGGTCTT
CAAATCTTACCAGCTGCAATTTTAGCAATTGGTATGTTTTTCTTACCAAGATCACCACGT
TGGTTAATGATTAAAGGTCGTGAAGaagaatctttaaataCATTAGCTTATTTACGCCGT
CTTCCAACAGATGATAAAAGAGTTCAAGCtgaatttttggaaattaaaGGTGAAGTTCTA
TTTGAAAAGACTTTCAAAAAGcaaaaatttggtaataGTAAAGGTGTTGCTTTAGCTTTC
AAAGAATATAAAAACTTATTCAACAATAAGGCAAATTTTAGAAGAGTTTTCATTGGTTCT
GCAATTATGTTTGAACAACAATTTATTGGTTGTAATGcaatcatttattattctgtttca
attttctCAATGTTAGGTCTAAGTGGTGATACTGCATCTTTATTAGCATCAGGTGTCTAT
GGTATTGTCAATTTTGTATCAACAATTCCAGCTGTGTTATTCTTGGATAAATTTGGTCGT
AAGAAAATGTTACAAGCAGGTTCAATTGGCACtttcatttcattaatcATTGTTGGTAGT
ATTATTGGTAAATATGATGGTAAATTAGATCAAAATAAAGCAGCTGGATGGACTGCTATT
GCATTTGTTTATATCTatgatattaatttcaGTTATTCATGGGCACCAATTGGTTGGGTT
TATCCATCAGAAATTTTCCCATTAGCTATTCGTTCTAAAGCCATTTCAATAAcaacatct
tcaacatggatgaataattttattattggATTAATCACACCTATAATGTTGGATACTATG
AAATTTGGTACTTTCATCTTCTTTGCAGCTTTTGCATTTATTGGATTTCTCTTTGTTTGG
TTCCTTGTTCCGGAAACAATGAATAGAACTTTAGAAGAAATGGATGAAGTGTTTGGTGAT
CTTGAtgcatttgaaaataaacgTCAATTAGCAAAGATTCAAGAAAGTTTGAGTAAAAAC
CCTGGTGGTGagattgatattgattcaaaacaaaattttgaacaCCTTGAGGATAGTAAA
GTCTAG
>Wicciferri1546_famOG0000009 Wicciferri1546
ATGAGTTTCTCTGAGAAATATAATGGCTTAGCTGATGAGAAAGCTTCAGTTCCTGCTGAT
TTGAGCAGTACTGAACAAGCTTTTGCTGCTCATGCTGATGAAGAGCCAATTTATCACAGC
TTTTTAGGAATGTCTGGTAAAAAGCTATCAACTGTGGTTTCAACTGTTGCAGGTGTTGGG
TTTCTTTTATTTGGTTATGATCAAGGTTTGATGGGTTCACTTTTAACTTTAGAACCATTC
AGAGAAACTTTCCCGGAgattgatgttgttgatgatccatcaaaatcaacttATCAAGGT
TTTGTTATTGCAGTTTATGAAATTGGGTGTCTTGCTGGTGCTTTATTTACAATGTGGTTT
GGTGATAAAGTTGGTCGTAGAAAGACCATCTTTGTTGGTTGTTGGATTATGATTGTTGGT
GCTATTATTCAAACTGCTTCTTATTCTACTGCACAATTATTGGTTGGTCGTATTGTTGCT
GGTGTGGGTAATGGTATGAATACGTCCACGGTTCCAGTTTGGCAATCTGAGTGTGCAAAA
CCTGACAAGAGAGGGAAATTAGTGATGGTTGAAGGTGCCTTGATTACTGGTGGTATTACA
ATTGCTTATTGGGTTGATTTTGCATTCTATTTCTTACGCCATGAAAGTTCTGCAAGTTGG
AGATTTCCAGTTGCTTTCCAAATCTTCTTCCCTGTTTTAATTATTCCAATTATTTTAAGA
TTACCTGAATCACCAAGATGGTTATTAAAAGTTGGTAGAACTGAAGATGCAATTAGAGTT
TTTTCTGCATTGGAAGGTATTCCACATAATGATGACTATATTAAACATGAAGTTCAAGAA
GTTCAAACTGCCTTGGCTAAAGAAGTATCTGATGGGGCTAAAAATGGatttcaacaatta
ttcaaaatggGTCCTGGGAGAACTTTTCATAGAGTTTCATTGGCCTTTTGGAATCAAGTT
ATGCAACAGATTACTGGTATCAATTTAATTACCTATTATGCTGGTACTGTCTTTGAAGTT
TATATTGGTATGACTGcttttaattcaagaattttagCTGCTTGTAATGGTACAGAATAC
TTTTTAGCTTCTTGGGTTGCATATTTCTTTATTGAAAGAGTTGGTAGAAGAAAGCTTATG
CTTTTCGGTGCTGCTGGTCAAGCTGGAACTATGGCCATATTAACTGGTACAAATTGGGCT
GCTAATCATGGAAATTCTTCCGCAGGTATTGCAGCTGCTGTATTCTTATTCGTTTTCAAT
ACATTTTTCGCAATTGGTTGGTTAGGTATGACTTGGTTATATCCAGCTGAAATTGCCCCA
TTACATGTTAGAGCTGCTACCAATGGTTTATCAACAGCTGCCAATTGgtctttcaatttt
atgGTTGTTATGATCACACCAGTTGCCTTTGCTAATATTGGTGTTTATACATACACTATC
TTTGCTGTCATtaatcttttgatgattcCAGTTGTCTATTTCTTATATCCAGAAACTGCT
GGTAGAACATTGGAAGAAATGGATATCATTTTCGAGAATTCTGATCCAAGAAGACCTTGG
GATGTTGTTCATCAAGCAAAGATTTTACCATTTGGATATAGTCACGGTAAATTTGctgaa
gatattgaaaaagcAACCGCCTCTCATGAAGAAAATACTGgtattttccaaaaataa
>Wicciferri1680_famOG0000009 Wicciferri1680
ATGAGTGCCATTGTTGGTACTAAACAATACCTAGAATATTTCAATCATCCAGGATCAACA
TTACAAGGTGGTATCACAGCAAGTATGTCTGCAGGCTCATTTCTTGGTTGTATATTATCA
GGTTCAGTATGTGATATCTTAGGTAGAAAGaaaacaattcaatttaGTTGTATATTTTGG
ATAATTGGTTCTGTTTTACAATGTGCTTCTCAAAATGTTGCAATGCTTATTGTTGGTAGA
GTTTTAAATGGATTAACTGTTGGATTTACATCTTCACAAGTTCCTGTTTATTTATCTGAA
ATTTCTAAAAGATCTGTTAGAGGTAAGATTGTTGGTTTACAACAATGGGCTATTGAATGG
GGGATTTTGATTATGTTTTTCATTGGATATGGTTGTTCTTATATTAAGGGTCATGCAAGT
TTTAGAGTTCCTTGGATTATTCAAGTTGTTCCAGCTTTATTCTTGATGTTTTTACTGATT
TTCATTCCAGAATCTCCAAGATGGTTAGCAAGTAAAGGTAGATGGGATGAAtgtaaatta
atattagcAAATATTCATGGTAAAggagatgatgaagatccAGAAGTTTTAACAGAAATT
GCagaaattcaagaatttgtagaaattgaaaataaacaaGCTATTGGATATTTGGAactt
tataataaaaaaaacattTATAAAACTTTAGTTGCTCAAGCTTGTCAATGCAGTCAACAA
TTAGTTGGTGGTAATGTCATTATGTATTATGTTGTTTATGTTTTCCAAATGGCTGGGTTA
ACAggttcaattaatttaatatcttcatcagtTCAATACATTATTTTCTTATTATTTACA
GTCCCAACATTATTCATGATGGACAAAGTTGGTAGAAGAcctttaatgatttatggATCA
ATTGCAATGGGGACTTGTATGTTTATAATTGCAGGTATATTAGCTGGAAAGGGTGAATAT
GCCGAATCTATTGGtggtaatgataatattcatattaCGTTAGTTAATTCACCAGCAGCT
TCAAGAACAGTTTTAGTCTTTTCATACTTGTTTACCATGTtttattcattaacttGGGCA
CCAACTGCATGGGTTTATTGTCCTGAAGTATTTGATCAAAGAACAAGATGTAGAGGTATG
GCAGTTGCAGCAGCTTCAAATTGGGCTATGAATTTTGCATTAGCATTTTATGTTCCTCCa
gcatttgataatattggATGGAAAACTTTTGTTATATTTGGTGTTTTCAATGCAGCAAGT
GCCATTTATATCTTTTTCCTATTCCCAGAAACTGCAAAGAAGAGTTTAGAAGagattgaa
gaattatttgCATCAAATAGTCCAAAACCATGGAAAACTAAAGTTGGTAGTGAAAGATTT
GAACAAACAAAGGAAGAGTTTAAACAAAATCCAATACAATTTGATTCTGAAACTCAACCT
AAATCAAGTTTGGAAAATAAAGCTGAAGCTCAACATGTTGAACTTGCTGAGTCCAAAACA
CAAAATTCTGTTTGA
>Wicciferri2961_famOG0000009 Wicciferri2961
ATGAGTGCTTTCCTTTCTCATAAAtcttatttgaaatttttcaattcaccAGATTCTGAT
TTACAAGGTTTTATCACTGCTGCAATGTCATTAGGTTCCTTTTTCGGTTCTTTAGCTTCT
TCATTTGTCTCTGAACCTTTTGGTAGAAGAGCTGCTTTATTATGTTGTGCATTCTTTTGG
TGTGTTGGTGCTGCAATTCAATCATCATCTCAAAATGTTGCACAATTGATTATTGGTCGT
ATTATTTCAGGTTTTGGTGTTGGATTTGGTTCTTCAGTTGCTCCAATTTATGGTTCTGAA
TTAGCTccaagaaaaattagagGTTTTATTGGTGggttatttcaattttctgTTACTTTA
GGTATCTTGATTATGTTTTATATCTGTTTTGGTTGTGGTAAAATTGATGGTACTGCTTCA
TTTAGAATTGCTTGGGGTATTCAAATTGTTCCAGGtttgttattatttattggtGTTTTT
TTCATTCCAGAATCTCCAAGATGGTTAGCTAAAAATGGTTTATGGGATGAATGTGAAACT
ATTGTTGCAAATATTCAAGCTAAAGGTAATCGTGAAGATGCTGATgttcaaattgaaatt
tctgaaattaaagaacaattattaattgatgaacatGTTAAAGATTTCACTTatggtgat
ttatttaaaaaaaaatatattcaaagaACTTTTACTGCAATTTTTGCTCAAATTTGGCAA
CAATTAACTGGTATGAATGTTATGATGTATTATATCgtttatatttttgaaatggCTGGT
TATTCAGGTGATGCTAATTTAGTTGCTTCATCAATTCAATATGTTTTAAACACTTGTACC
ACTGTTCCTGCTTTATATTTCTTGGATAAATTAGGTAGAAGACcagttttattatttggt
gCTGCTGCTATGATGGCTTTCCAATTTGCTGTTGCTGGTTTATTAGCAACTTATTCTGAA
CCAATTGCAAATTATAATGGTTCTGATACTGTTAAAATTAGAATTCCAAAATCTGAAGGT
GGTGCTGCTAAAGGTGTTATTGCTTGTTGttatttatttgtttgTTCTTTTGCTACTTCA
TGGGGTGTTGGTATTTGGTTATATGTTTCTGAAATGTGGGGTGATAATGTTTCAAGACAA
AGAGGTACTGCTTTAGCTACTTCTGCTAATtggattttcaattttgcAATTGCAATGTTT
ACTCCATCAgcttttaaaaatattaCATGGAAAACTTATTGTATTTATGCAACATTTTGT
GCTTGTATGTTTGTTCATGTTTTCTTTGGATTCCCAGAAACTAGAGGTAGAAGATTGGAA
GAAATTGCTCAAATTTGGGAAGATAAAGTTCCAGCTTGGAGATCTGGTTCATGGCAACCA
AGAGTTCCATTATTATCTGATAAACAATTGGAAGAAAAATTGTCTGTTCAACATAATGAA
GGTGGTTTAATTCAATCTGATCAAACTTCTGGTAATGAAAAGGAAATTGTTGAACATGTT
CCAGCTAAAAATGAAACtgtttaa
>Wicciferri3151_famOG0000009 Wicciferri3151
ATGGAGAAGAATATTGAGATACAAGAtcattcatcaaatgaacaaACTTTCGTTCAACAA
GATggtataattgataaatatcaTAAGAAATATATCCCCAGATATAATGATTTCCTAAAA
GGTCAACCTTTATTATGGTCAATAACTTTATGTTGTCTCCAAGCTTTCCTTTTATTAGGT
TATGATCAAGGTGTTATGGCAAATGTTATAGGAAAtcattcttttaattcatatttCAAC
AATCCTGATGCAAATTTACAAGGTGATATAAGTGCTACATATGATTTAGGTTGTGTATTA
GGTTCAATAATTGCTTATTTTGTTGGTGAACCTTTAGGACGTAggaaaatgattttaata
gGTGCTACAATTATGATTATTGGTACTATATTCCTTGGAGCTGCTACAAATGTTGGAATT
TTCATCACAGGAAGAGTTATTACCGGTGTTGGTAATGGTATGAATTCATCAACTGTCCCA
ATGTTACAAAGTGAATGTTCACCTGCTTTAAACAGAGGTATGCTTTTAACTCTTCAAGGA
ACTGTTACTATATTGGGTTTAGTTATTGCTTATTGGACAGGTTATGGTACAAGTTTCAAT
ACATCAAGTTTCCAATGGAGATTCCCAGTTTCTTTTCAAGCTTTTTTCGCAATTTGTTTA
GTTTTACAAGCTATTTGGTTACCTGAAAGTCCAAGATGGTTAATTGCACATAATAGATCC
AAGGAAGGTCAACAATTAATTGCAGATTTAACTAATcaagattttgattcaaatgatgtt
gaattGAAAGTTTTGGATATTCAAATGGctattgaagaagaaaataaagatggtcctttt
aaatttaaagaatttttcGGAATGggaaaaattcaaaattttagaagAATTTGTTTGACA
ATCtttttaatgattgttCAACAATTTAGTTTCAGTAATGgattaaattattacaatcca
attatttataaaaacACCATGGGGTTTACAGAAAATATTTCCAATATATTAGGTGGTTGC
ACAGCCATAACTTATTTATTAGGTTCATTTATACCAGTTTTCGTAATGGATAGATTTGGA
AGAAGAACACTACTACTATTTTCAGTTGCTGGTTTAAGTTTCTGCTTTATTATGGTATCT
ATACTATTATCTTTGGAAGGGAATAGAAATGCAGCATGTGGAGCTGTAGCATTTATTTTC
CTCTTCCAAATATTTTACTCTATTGGATTGTTACCAGTCCCATGGTTTTATGGTTCAGAG
ATAAACATCACAAGATTAAGATCAAGAGCATGTGCTATAGCATCTGGATGGAATTGGTTA
GCAGTTTATGCAATTGTTAAAATCACTCCAATTGCAATGGAAAATTTAGGTTGGAAatgt
tttattatatttgcTATATTGAATGCTTTTTTCATTccaataatttatttatttttcCCA
GAAACTGCAAATCttgaattagaagatattgatttaatattcTATAAAGGTGGTATAACA
GGTGGTGTTTGGTCAACAAAGGGTAAaactattgaaaaaaatgcACATTTTAAGAAAGAT
GTTGAAggttttaatgaaaaaccAAATGACGCATTTATTGAAGATGTTTCTTTGCAAAAA
TAA
>Wicciferri3729_famOG0000009 Wicciferri3729
ATGTCAGATCATAGTgaatatcaacaattaacTCTTAAGGAGTCCTACCTTGTAGGTGCT
CCTCTATTATATTTTACAACATGTTTTGTTAGTACTGgtgttttattatttggttttgaa
CAAGGTGTTATGTCTGgtttattaacaaatgaattatttaaaaattattttgataatccT
TCAAGTGCTGCTATTGGTACTATGGTTGctattttggaaattggtgcattaatttcttca
ttattatctgGTAAAATTTCAGATAAAATTGGTAGACGTCGTACTATACGTTATGGTGCA
TTAATTTTTGCAATTGGTGGTGCTTTACAAGCTTTAACTCCAAGTTTTATACTTTTAACT
ATTGCAAGATTTATTTCTGGGTTAGGTGTTGGTTTATTAACTACTGTGGTACCAATGTAT
CAAACTGAAATTTCTCCACCTCATTCAAGAGGTCGTTTAGGTTGTGTTGAATTTACTGGT
AATATTTCAGGTTATGCAATTTCAGTTTGGGCTGATTatttttgttcatttttagattca
aatatGGCTTGGAGAATTCctttatcaattcaaaGTTTAATTGCTATTGCATTATGGTTT
GGTTCTTATGTTATTGTGGAATCTCCAAGATGGttattaaatcatgatcatgatgCTGAA
GGTATTGTTGTTATTGCAGATTTAACTGCAGGTGGTAATGTTCAAGATGAACGTGCAAGA
TCAGAATATCgtgaaattaaagaaactGTATTATTACATCGTTTAGAAGGTGAATCTTCA
TATCGTTATATGTTTAAACGTTATAAAAAACGTGTATTCATTGCAATGTCTGCACAAGCA
TTAGCCCAATTAAATGGTATAAATGTTATATCATATTATGCTCCTTTAGTTTTTGAACAA
GCTGGTTGGAAAGGTCGTGATGCTATATTAATGACTggatttaattcattaatttatgTT
GCATCAACATTACCTCCATGGAttcttgttgataaatgGGGTAGAAGaccaattttatta
tcagGTGCAATTATAATGGGGATTGCATTAACTGCAGTTTCTTATTCACTTTATGTAAAT
ACTGAAAAAACAAGACATTTAGTTGTTATATTagttttcattttcaatgcAGGTTTTGGT
TATTCATGGGGACCATTACCTTGGTTATTACCAAGTGAAATTTCACCTTTAAGTATTCGT
GCAAAAATTGCTTCATTAGCAACTGCATCAAATTGGGCTTTTAATTGGTTAGTTGGTGAA
ATGACTCCAATTttacaagaattaattaCATGGagattatatttaattcattcaacttca
tgttttatatcattttttgttgtttattcATTTTATCCAGAAACTGCAGGTGTTACATTA
GAAGATATGGATTCAGTTTTTGATGATCGTTCATCAACTTTTAGTTTCCATGGTTCAACA
TATCAACCAATTGATTCAGAATCAcaatcttttaataatgatgattcacAAAGTggatta
aataatttatcaaatgctGCATTACAAAGACAAAAAGCTTTAATAAATCCAACTGTTGAT
GTTACAAATCCTTTATTAACAAGACAAAAATCTGAAACTTCATTTAGAACTCAATTACAA
GgatttcaacaacaacaacaagtaCCAATTCCAAATTCTCAATCATCTCAATATAGTGTT
GAACCTCCAGggattgaagaaattgttaaatataaaaatagTGATCAACATTCATTAAGT
TCATCAATTAGAAGATCAAGTGCGACTGTTAGTTCATTTATGGGAAAAGCTGGTAAagct
tttaaaaaaaagaagaagaataatacaattgaaaatccTAATAATGATGTTAATGAAAGT
GTTTTCGATCCATCAGATCAAGAATCTTTAGCATCAAATGAACaagtttga
>Wicciferri3840_famOG0000009 Wicciferri3840
ATGGATCAACTTTATAAAAAACTTGGAACTGGACGTGGATTCTGGAAGCCTGGTAGAAAC
GTCAGCTGGGCTATAACAGCAATTTGTGAGGTTAGTTTCATTCTTTTTGGTAGTGAACAG
GGCATTATTGGGAATCTTGTTACAGGTGACAACTTTCTAGAAACATTTGGACATCCTACT
GGTAGTTATTTGGGGATTatagtttcaattttcacTTTAGGCTGTTTTTTTGGTTGTGTA
ATGAACTATTATATTGGTGATATGTTAGGTCGTCGTTTAATACTTATACTTGCTATGGTG
CTTGTGATTATTGGTGTTGCCTTACAAGCATGCGCATATTCTGTTGTACATTTGATGATT
GCAAGGTTCATTTGTGGTTTAGGGACA
>Wicciferri3842_famOG0000009 Wicciferri3842
ttaattgaaaatgttgGTCTAGAAAGAAATTTGGCAATGATTTTGGCTGGTTGTTCTGTT
ATTTGCTTCACTATTGGCAGTTTGGTTCCAAGTTTCTTTGCTGATTCTTTAGGAAGAAGA
AAGCCTTTGGTATGGGGTCATGCAGGAGGTTCATTTTCCATGTTGATGATTGcaatttta
ttgatttttcaaaataacGAAAGCATTTCTAAACAAACTGGTGCTGCTGCTGTTGGTTTC
TTTTTCGTTTTTCAACTAGTATTTGGTGCTTCTTCAAATTGTATACCATGGGTATTAGTT
CCTGAATTACTACCATTACATGCAAGATCAAAGGGTACTGCCATTGGTATTTCTGCAAAC
TGGTTATGGAATTTCTTCGTTGTGGAAATAACACCTGAAATCAttacaaatattaaatGG
AGATCATACTTGATATTTGCTGCAACTAATTTtgcattttcaataatgttTTACTTATTT
TATCCAGAGACACAAAGACTCACATTAGAAGCTATTGATCGTGTATTTGTTCAAAAGAAT
AGACTATTTATGGGATTTGTTGATACTAAAGAGTTCATGTACTATGAACCAGAACTTCCA
TTATCACCTAGAGTTTCTTTCACCTCTAAACAGGAAGCCCACTATATTGAACATGTTGAA
TCATCAAGCATTTCAGGGGAAGCTTCGGATCAGCATGTGAAGTCAAGCAcaagaaaatca
aatgtaTAA
>Wicciferri4053_famOG0000009 Wicciferri4053
atgaaattctCAGCTCATACAACAAAATTAGCAATCGCTGCATCATTTGGTAGTTTAACT
TATGGTTTCACCTCTGGGTTAGGAGGATCCATTCCTGGGTTACCTTcatttattgaatat
tttggatACTTGGATAATCCTGGTATAGCAGATGCTTTTAATGGTCTTTATGCTGGTGGT
GGTATTATAGGTTGTATTCTTGGTGGTATTGTTTCTGGTAAATGTGGTAGGAAAAAAGCT
ATATTCCTTGGTGGTCTGTTGGGGATCATTGGTGGTGCGTTAATGACTGGTGCTGTTAAT
TTGGTTATGCTTTATATAAGTAGATTTATTGCTGGGATTTCAATTGGGATGTGTGTTATG
CTTACACCTATTTGGCAAACTGAAATTGCACCTGCTCAAGGGAGAGGTTTTTTGGTTGGA
TTACATGGTGTTATGATTTTAACTGGGTATTCATTAAGTATGTGGTCTGTTTATGGTTTT
TATTGGCTTGAAAAGGGGTACAATTGGAGAATTCCCTTAAGTTTCCAAATCATTTGGCCT
TTAtgtttatcaattattatttggaaATTACCAGAATCTCCAAGATGGTTATtagaaaat
aataaattggCAGAAACAAGAaaagttttagaaattaTTGATCCTAATACTACAGATGaa
tcatttcaaattattttagATCAATTTGCTAAAGAATCTCAATTATCAACTTGGAAATCG
TTAATAACTCATAAACCAAATAGAAAAAGATTAATAGTTGGATTTCTTATCATGTTTAGT
GCTCAATCAACAGGTGATTTAACAGTTACAAATTATGGTCCAACATTATATAGAAACTTG
GGATTTTCACcatcaaaacaaatcatGTTAAGTGCATGTTATATTTCCACTGCAGTGtta
tataatttcattGCAAGTTTAATCATGGATAAATTAGGTCGTAAAAAAATGATGTTTATT
GGATTAACAGGTTGTTGTGTTTGCTTAATTGGACTTGCTATTGTTTTAGCTTTATTTTCA
GAATCTAAAAATATGGCTGGTAATAGAAGTGCTGtgtttttattatatttcaGATTGACT
TTCTATGGAACTTTCCTTGATGCAACAACTTATGTTTATGCTACAGAGATTTGGCCAACT
CATTTAAGAGGGATTGGTAGTAgtttatcatttttaggAATGTTTATAAGTATGCTTGCA
TATATTACACCAGTTACTACTGCATTAGAGAATATTAAATGGAAATTTTATgttatattt
atttgtttaACTGCTGTTAATTCAGTAATTGTTTTTTGGTATTTCCCAGAGACTAAGAAT
TTAACATTAGAAGAGATTGGTGCATTATTTGGTgattatgatgaagattcagTTATAGGA
GATGATAAGGATATTGAAggtattgaattaaatgattcatcAGATTCTCAACATGATGTC
AAACAAATtcatgaatcaattttagataaaaaaattggagATGTTTAA
>Wicciferri4057_famOG0000009 Wicciferri4057
atgaaattctCAGCTCATACAACAAAATTAGCAATCGCTGCATCTTTTGGTAGTCTAACT
TATGGGTTCACCTCTGGATTAGGTGGTTCCATTCCTGGATTACCTTcatttattgaatat
tttggatACTTGGATAATCCTAGTATAGCAGATGCTTTTAATGGTCTTTATGCCGGTGGT
GGTATTATAGGTTGTATTCTTGGTGGTATTGTTTCTGGTAAATTTGGTAGGAAAAAAGCT
ATATTCCTTGGTGGTTTATTGGGGATCATTGGTGGAGCATTAATGACTGGTGCTGTTAAT
TTGGTTATGCTTTATATAAGTAGATTTATTGCTGGGATTTCAATTGGGATGTGTGTTATG
CTTACACCTATTTGGCAAACTGAAATTGCACCTGCTCAAGGTCGTGGGTTTTTGGTTGGA
TTGCATGGTGTTATGATTTTAACTGGGTATGCATTAAGTATGTGGTCTGTTTATGGTTTT
TATTGGCTTGAAAGGGGATTTAATTGGAGAATCCCATTAAGTTTCCAACTTATTTGGCCT
TTAtgtttatcaattattatttggaaATTACCAGAATCCCCAAGATGGTTATtagaaaat
aataaaatctCAGAAACAAGAaaagttttagaaattaTTGATCCTAGTACTACAGATGaa
tcatttcaaattattttagATCAATTTGCTAAAGAATCTCAATTATCAACTTGGAAATCG
TTAATAACTCATAAACCAAACAGGAAAAGATTAATTGTTGGATTTCTTATCATGTTTAGT
GCTCAATCAACAGGTGATTTAACAATTGCAAATTATGGTCCAACATTATATAGAAACTTA
GGGTTTTCACcatcaaaacaaatcatGTTAAGTGCATGTTATTGTTCCACTGCAGTGtta
tataatttcattGCAAGTTTAATCATGGATAAATTAGGTCGTAAAAAAATGATGTTTATT
GGATTAACAGGTTGTTGTGTTTGTTTGATTGGTCTTGCTATTGTTTTAGCTTTATTTTCA
GAGTCTAAAAATATGGATGGTAATAGAAGTGCTGtgtttttattatattttagATTGACT
TTCTATGCAACTTTCCTTGATGCAACAACTTATGTTTATGCTACAGAGATTTGGCCAACT
CATTTAAGAGGGATTGGTAGTAgtttatcatttttaggAATGTTTATAAGTATGCTTGCA
TATATTACACCAGTTACTACTGCATTAGAAAATATTAAGTGGAAATTTTATGttatattc
atttgtttAACTGCTGTTAATTCAGTAATTGTTTTTTGGTATTTCCCAGAGACTAAGAAT
TTAACATTAGAAGAAATTGGTGCATTATTTGGTgattatgatgaagattcagTTATAGGA
GATGATAAGGAAATTGAAggtattgaattaaatgattctTCAGATTCTCAACatgaagtt
aaaaaaatccatgaatcaattttagataAAAAGATTGGAGATGTTTAA
>Wicciferri4599_famOG0000009 Wicciferri4599
ATGGGTTTAGATTGGAAATCAAGAACAAATACCTCCGGGTTCACTGGTAGAGGTCTTAGA
GCAGCTGTCACTGTGACTTCTACTCTAGGTTTCTCTTTATTCGGTTATGATCAAGGTCTT
ATGTCTGGTTTAATTACTGGTGAAGAGTTTAACTATGAATTCCCAGCTACAAAAGGTAAT
CAAGTTAACCAAGGTGCCGTCACAGCTTGTTATGAAATTGGTTGTTTCTTTGGTGCTTTA
TTTGCGATGTTCAGAGGTGATAAAATTGGTAGAAGACCATTAATTATCATTGGTgctttc
attattatcattggTACTATTATTTCCGTCACAGCTTTTAGAGATGCTTGGGGTACTGGT
CAATTCGTTGTTGGTAGAGTTATTACTGGTATTGGTAATGGTATGAATACTGCTACTATT
CCAGTTTGGCAATCAGAAATGTCAAGACCAGAAAAGAGAGGTATGTTAGTTAACTTGGAA
GGTTCAGTTATTGCTATTGGTACTTTTGTTGCTTACTGGGTTGATTTTGGTATGTCATAT
GTTGAAAACTCATCACAATGGAGATTCCCAGTTGCTTTCCAAATTTTCTTCGCTTTCTTC
GTCATGCTCTTTGCCCTTCATTTACCAGAATCACCAAGATGGTTATTAGGTAAAGGTAGA
AGAGATGAAGCTGTCTACATTTTAGCTGCTTTGAACGGTGTTGGTATGGAAGATGAAGGT
GTTCAAGAAGAAGCTGCTGCCATTCAAGATggtgttgataaattatctaaatctcaactt
tcattaaaagatgtTTTCACTGGTGGTAAAACTCAACATTTCAGAAGAATGTTGATTGGT
TCTTCTACTCAATTTTTCCAACAATTCACTGGTTGTAACGCTGCTATCTATTATTCTACC
GTTTTATTCGAAGAAACTATTGGTTTGAAAGGTAAAATGCCATTAATAATGGGTGGTGTT
TTCTCCACTATTTATGCTTTAGCTACTATTCCATCATTCCttttaattgaaagattagGT
AGAAGAAACTTATTCTTAATCGGTGCTATCGGTCAAGGTTGTTCATTCATGATTACATTT
GGTTGTTTAGTTAAACAAACTGAAGAAACTGCTAAGGGTGCTGCTGTTGGTTTATTCTTA
TTCATTGTTTTCTTTGCTTTCACCATTTTACCATTACCATGGGTTTATCCACCAGAAATC
AATCCTTTAAGAACCAGAACTATTGCTTCAGCTATTTCCACATGTACCAATTGGTTAACA
AATTTTGCTGTTGTTATGTTCACACCAGTTTTCATTGGTTCCGCAGGTTGGGGTTGTTAT
TTATTCTTTGCATGTTTGAACTTCCTTTTTGTTCCAattattttcttcttctacCCAGAA
ACTGCTGGTCGTTCATTAGAAGAAGTTGATATTTTATTTGCTAAAGCTCATGTTGAAAAA
CAATATGTCTGGAGAGTTGCTCAAACTATGCCAAAGATGAACCATAGAGAAGTTGAAAAA
GCTGCTGTTGAATTAGGTTTATTcgatgaaattgaatttgaaaatgatggaTTCGATGAT
AAAGCTTCAGCTGATATTCCTGATGCCGAAAAAGAAGGTACCTCAGGAACTGATACCCCA
AATTCACAAGATAATGGTTTATTTGCCAAAAAAGGTGATGATAATGCTTAG
>Wicciferri4600_famOG0000009 Wicciferri4600
ATGGGTTTAGATTGGACATCAAGAACAAATACATCTGGTTTCACAGGTAGAAGCCTTAGA
GTTGCTGTCACAGTAACAGCTACTTTAGGTTTCTCATTATTCGGTTATGATCAAGGTCTT
ATGTCTGGTTTGATTACTGGTCCACAATTTAACTATGAATTCCCAGCTACTAAAGATCAT
GCTGTTAATCAAGGTGCTGTTACTGCTTGTTATGAAATTGGTTGTTTCTTTGGTGCTTTA
TTTGCGATGTTAAGAGGTGATAAAATCGGTAGAAGACCGTTAATTATCCTTGGTgctttc
attattatcattggTACTATTATCTCAGTTACTCCATACAGACATGCTTGGGGTACTGGT
CAATTCGTTATTGGTAGAGTTGTCACAGGTCTTGGTAATGGTTTGAATACTGCAACTATT
CCAGTTTGGCAATCAGAAATGTCAAAACCTGAAAAGAGAGGTATGTTAGTCAACTTGGAA
GGTTCAGTTATTGCCATTGGTACTTTTGTTGCTTACTGGGTTGATTTTGGTATGTCAtat
gttgatgattcatcCCAATGGAGATTCCCAGTCGCTTTCCAAATTTTCTTTGCAGTCTTT
GTTATGATCTTCGCTCTTCATTTACCAGAATCACCAAGATGGTTATTAGGTAAAGGTAGA
AGAGATGAAGCTGTCTACATTTTAGCTGCTTTGAATGGTGTTGGTATGGATGACGTTGGT
GTTCAAGAAGAAGCTACTGCTATTCAAGATGGTGTTGAAAAAGTCTCCAGAAACCAAGCC
TCATTAAAAGATGTTTTCACTGGTGGTAAAACTCAACATTTCAGAAGAATGTTGATTGGT
TCTTCTACTCAATTCTTTCAACAATTTACAGGTTGTAACGCTGCTATTTATTACTCCACT
GTCTTATTTGAACAAACTATTAATTTAGAAAAGAGATTGGCATTGATTTTAGGTGGTGTT
TTCGCTACCATTTATGCTTTAGCTACTATTCCATCATTCTTCTTGATTGAAAGATTAGGT
AGAAGAAACTTATTTTTAGTTGGTGCAATTGGTCAAGGTTGTTCATTTATGATTACTTTT
GGTTGTTTAGTTAAAGATACCAAAGAAAATGCTAAGGGTGCTGCTGTTGGTTTATTCtta
ttcatcattttctttGCCTTCACTATTTTACCATTACCATGGGTTTATCCACCAGAAATC
AATCCTTTGAGAACAAGAACTGTTGCTTCAGCTATTTCTACATGTACCAATTGGTTGACA
AATTTCGCTGTTGTCATGTTCACACCAATCTTTATTAAAGATGCCGGTTGGGGTTGTTAT
TTATTCTTTGCATGTATGAACTTCCTTTTCGTTCCAatcattttcttttattACCCAGAA
ACAGCTGGTCGTTCATTAGAAGAAGTTGATATTTTATTTGCTAAAGCTCACGTTGAAAAA
CAATTCGTCTGGAGAGTTGCACAAACTATGCCTAGAATGAACCACAGAGAAGTTGAAAAA
GCAGCTATTGAATTAggtttatttgatgaaatcgaatttgaaaatgatggtTTCGATGAT
AAAGCTTCTGCTGATATCCCAGATGCTGCTGAAAAAGAAGGTACTTCAGGATCTGATACC
CCAAGCTCACAAGATAACAACAATGGTTTATTAAGTAAAAAAGGTGACGATAATGCTTAG
>Canorthops168_famOG0000009 Canorthops168
ATGGTAAAGGGAATTGCAATAGGAATGAGTCATGCAGTGATTCCCATCTTTCAATATGAG
ATTATTCCATCTGGAAGAAGAGGCAGGATATTGTCCTTTTACATTTTGGCAACCAGTCTT
GGAAATTTGCTTATGTACCTGTTGCCTATGATGACTATGCAAATATTGAATGAGGACCAG
TATATAAAATTGCACTGGTTGATTGATCTTATCCCCATTTCCTTCGCATCAGTCTCAATT
ATGCTCTTCCCTGAAAGCCCCAAATGGTTAGCATCAAACAATGAGTGGGAAATAGCTGCT
GAAGTACTAGAGAGTATTGAGACGGCAAATTCTGAAAAAAGTGTTAGAAACAAATACAAA
CGTGAGAGAAAGCGACTTGGTGATAAACACTATGTTGTCAAGAAGTATTCCACTGCAGTC
AATGTGAGGAGTTGCTCGATGAATGCATTGTTTGGTAGGAAATATATTCGAGAAGTAAGC
ACGGGAATCTTGTTACAATTAACGATTGACCTTATTGGAGTTATTAGGTTGCTAGATTCA
ATGCGTTCTATATGTATTGCGTGTCAGGTACAAACGTTGAACGAAATGAGAATAGTACTG
GAATTTGACTTGGTGATGAGATACATATTCATATTAGCACCAATGGGGGTTATTGACTTA
TTAAGAAGAAAGGACGTCTTAATGTTTGGGATGACTGTCAATACCACATTGGTGGGTGCT
TACTCCATCATGTTTCTAGGGTTTTCAAGGGAGAATGAAACGAGCCAGTTTAACTTAGAT
ATCGAGTGGGGATTGAAGGTAGAGTTTGGCAAGGAGTGTGCATCGATTGTATTGGCACTA
ACAGTACTAATGGACATGGTTTTCCACTCCTTGATTTTACCTGTTTGCTGGTTATATATA
TTGGAGAGCTTTTCCTCGTCAACCAGGTCCAAAGGCTGGATAGTCATTACAAGTTTGCAC
TGGCTATTTGAGTGTTCATtatctttgatttttccattcttgttttcaactttaaatggt
tggttgattttgatcctatttttgatttctttgagCGGTACTTTGATAATGTCACAGTtg
aaagaaacaaaagagaatTCCTCAGTAGGTTCGGTGTTTTTAAGCTCAAAGCATTCAAAC
AACGATTGA
>Canorthops2398_famOG0000009 Canorthops2398
ATGTCCTCAAGAGTTGAACGTATGTTTGCTGGTCCTGCTTTGAAAGTGGGCAACTTCTTG
GATAAATTTCCCAAAATTTACAATGTATGGTTTATCGCTAGTATTTCAACCATTGCTGGT
TTGAtgtttggatttgatatttcatcaatgtcTGCATTTATTGGGGCAAAAGCATACGCA
GAGTACTTTGATAACCCCGGATCCACATTACAAGGATTTATCATCGCTGCCATGGCGTTG
GGATCCACCTTTGGATCAATTGCATCCTCATTTGTTTCTGAGCCATTTGGAAGAAGATTG
TCccttttgatttgttctttgttttggattGTCGGTGCTTCTATTCAATCTGCTGCTCAA
AATACATCCATGTTGATCGCTGGTCGTATCATTTCAGGATTGGGTGTTGGTTTCGGTTCA
TCGGTTGCTCCAATTTATGGTGCTGAAATTTCACCACGTAAGAGAAGAGGTGCTGTCAAT
ggtctttttcaaatgtctATTGCTATGGGAATTATGATTATGTTTTACTTTTGTTACGGT
GTTGGTCATATTAAAGGTGTTGGTAGTTTTAGAGTTGGTTGGGGGTTTCAGATTGTACCT
GGTGTACTTTTATTCTTTGGATGTTTTATTATTCCTGAATCACCACGTTGGTTGGCTAAA
CAGGGTAGATGGGAACAATCAGAACTCATTGTTTCTAAGATTCAAGCACAAGGTAATTCT
GAAGATGAGGAGGTTTTGATTGAGATTGCTGAAATTAAGGAACAGTTATTGATTGATAAG
GAGGCAAAGTCAGTTGGGTATGCTACTTTATTCAGAAAGAAGTACATTATGAGAACTTTT
ACTGCTGTCTTTGCTCAAATCTGGCAACAATTGACAGGTATGAACGTTATGATGTACTAT
ATCGTctatatttttgaaatggcTGGTTACAGTGGTGATGCTAACTTAGTTGCCTCATCT
ATCCAATACgttttgtttgttgctTGCACAATTCCAGCattgtttttctttgaCAAGTTT
GGTAGAAGACCAGTCTTGATTGTTGGCGcagtgttgatgatgattttcCAAACTGGTCTT
GCTGGTATCTTGGGAGCATACGCTGTTCCATGGGCAGATTCGGGTAATCAATCAGTCAAC
ATCAAGATCCCTGCCGAAAACAAAGCAGCATCTGCTGGTGCCATTGCTTGTTGTTACTTG
TTCGTTTGTTCTTTTGCTGCCACTTGGGGTGTTGGTATTTGGGTTTATTGTGCTGAGCTT
TGGGGTGACAACAGAATCTCGCAAAGAGGTAACTCCTCATCAACATGTGCCAACTGGGTC
ATTAACTTTGCCATTGGAATGTACACTCCATCGGGTTTCAGAACTATTAGTTGGAAGACA
TATATCATCTACGGGGTATTCTGTCTTGCCATGGCGATTCATGTTTACTTGGGCTTCCCT
GAAACTAAAGGTAAAAGGTTGGAAGAAGTTGGCCAAATGTGGGATGAACATGTTCCTGCT
TGGAGATCAGCTTCTTGGACACCAACTATCCCATTTACTGGTGACTCTGAACTGGTGAGG
AAATTGAGTGTTGACCATGTTGAATTTACTGCTTCtaaagaaaaggaaatcGTTACTGTT
GACGAAGCTAGCTCAGCTGAGTGA
>Canorthops2399_famOG0000009 Canorthops2399
ATGTGTAGAAACCTTGGGGAAAAAGAGTCTCATACTCTTCAATTCATgcatacatatata
tatatcagTTTTTTCCCGTCTCTCTATACTactttctttcaaataaaaatacCATTTACT
ACACTCTCAAATATGTCGTCAAGATATGAACGTATGTTCTCAGGCTCAGCCTTGAGATTA
GCCAATTATGTTGATAAGTTACCGAAGATCTACAACGTTTACTTTATTGCTAGTATTTCA
ACTGTTGCTGGTTTGAtgtttggatttgatatttcatcaatgtcaGCTTTCATTGATGCT
GGACCGTACGGGAGCTACTTCAACCACCCTGGATCTACATTACAAGGTTTTATTACTGCT
TCCATGGCGTTGGGCTCCATTTTCGGTTCGATTGCGGCTTCATTTGTCTCTGAGCCATTT
GGAAGGAGATTATCCCTAATGATTTGTTCATTATTATGGATTATTGGCGCTTCTGTCCAA
TCATCTTCCCAAAATGTTGCACAGTTGATTATTGGTCGTATAATTTCGGGTTTAGGAGTT
GGGTTTGGGACTTCTGTTGCTCCAATATATGGTGCTGAAATTTCACCACGTAAAAGAAGA
GGTGCAGTCAACGGACTATTTCAGTTTGCTGTTGCATTAGGTATTTTGATCATGTTCTTT
TTCTGTTACGGTGTTGGTCATATAAATGGCGTTGGTAGCTTTAGAGTCGGATGGGGATTC
CAAATCGTGCCAGGGTTGCTACTATTCCTTGGGTGTTTTGCAATCCCAGAATCACCACGT
TGGTTAGCTAAGCAAGGTAGGTGGGAACAAGCTGAGGATATCGTCACGAAGATTCAAGCA
CATGGGAACCATGAAGATCCAGAAGTATTGATTGAGATAGCCGAAATCAAAGAGCAATTG
TTAATTGACCAAGAAGCAAAGGCTATTACTTACTTCACTTTATTTACAAAGAAATATCTT
AAGAGGACTTTTACAGCAATGTTTGCCCAAGCGTGGCAACAATTGACGGGTAATAACGTG
ATGATGTACTATATTGTATATATCTTCAAAATGGCAGGCTATGAAGGAGACAGCAACTTA
ATTGCATCGTCGATTCAGTACatattgtttgttgtttgtacCGTTCCtgctttatttttg
tttgacaAGTTTGGAAGAAGACCATTGTTAATAGGCGGAGCcataatgatgatgatattc
CAATTTGGTCTCACTGGTATTCTAGGTCAGTATGCTAAACCTTGGCCAGATTCAGGAAAC
GAGTCCGTCACGATCAAAATTCCCAGCGATAATAAAGCAGCGGCTAGAGGTGCCATCGCA
TGTTCCTATTTGTTTGTTAGTTCTTTTGCGGCTACATGGGGTGTTGGTATTTGGGTTTAC
TGTGCTGAAGTTTGGGGCGATAATAGAGTATCACAAAGGGGTAACTCATTGTCTACTTGC
TCCAATTGGTGCTTCAACTTTGCGCTTGCTATGTATACTCCAGTCGGGTTTAAAAATATA
AACTGGAGAACATACATAATATATGGTGTCTTTTGTCTTACAATGGCAATACATGTGTAT
TTGGGCTTTCCTGAGACAAAAGGTAAGAGATTGGAAGAAGTTGGTCAAATGTGGGATGAC
AAGGTGCCTGCTTGGAGATCTGCCTCATGGAAACCAATCATTCCTATTGATCCTGATTCT
GAGTTGGCAAGAAAATTGAGTGTTGATCATGTTGAGCATATTGACTttaaagaaagagaa
agtaTTGTTGTCGATAACACTAGTTCAGCCGAGAGTAATGATATTTAA
>Canorthops2409_famOG0000009 Canorthops2409
ATGTCGTCAAGAATTGAGCGTATGTTTTCAGGCCCAGCCTTGAGATTGGCCAACATGTTG
GACAAACTTCCTAAAATCTACAATGTTTACTTCATTGCCAGTATTTCAACTATTGCTGGT
TTGatgtttggttttgatatttcatcaatgtcaGCATTTATTGGATCCGATCCGTATAAA
GACTATTTTAATACCCCCGGATCCACCATTCAAGGTTTCATAACAGCGTCTATGGCGTTG
GGGTCAATTTTCGGATCCATTGCATCTGCATTCGTTTCCGAACCATTTGGAAGAAGATTA
TCGCTTATCATTTGTTCGTTGTTGTGGATGATAGGTGCTGCTGTCCAATCATCTTCCCAA
AATAGAGCTCAATTAATTATCGGTCGTATTATTTCCGGTTGGGGTGTTGGTTTTGGGTCA
TCAGTAGCACCCATTTACGGTGCTGAAATTTCCCCGCGTAAGAGAAGAGGTACTGTTAAT
GgattctttcaattttcagTCACACTTGGTATCATGATCATGTTCTACATTTGTTATGGA
ACAGGCCAAATCAACGGTGTAGCCAGTTTCAGAATTGCTTGGGGTATCCAAATTGTTCCC
GGGTTATGTTTGTTCTTGGGTTGTTTCATCATTCCTGAATCTCCACGTTGGTTAGCCAAA
CAAGGTAAATGGGAGAAAGCAGAGGAAATTGTTACAAAGATTCAAGCACATGGGAACCAT
GAAGACCCTGAAGTTTTGATTGAGATTGCTGAAATAAAGgagcaattgttgattgacCAA
GAAGCAAAAGCAGTCGGTTATGGTACCTTGTTCCACAAAAAGTTTCTTCGTAGAACACTT
ACAGCGATATTTGCTCAAATTTGGCAACAGTTAACTGGTATGAATGTTATGATGTACTAC
ATTGTGTACATTTTCGAGATGGCAGGATACAGTGGAAATACCAACTTGGttgcttcatca
atccAATACGTCTTAAACACCGTTTGCACTGTTCCTGCATTATACTTTTTGGATAAGGTT
GGTAGAAGgccattgttgattggtgGTGCTATTATGATGGCAGCATGGCAATTTGGATTA
GCTGGTATCTTGGGTGCATATTCAGAACCATGGCTCGATTCACCAAGTGAAAGTGTTACT
ATCCAAATTCCAAAGTCACATTTACCTGCTTCTAATGGTGCAATTGCTTGTTcatatttg
tttgtttgttcaTTTGCTTCTACTTGGGGTGTTGGTATTTGGGTTTATTGTTCAGAAATC
TGGGGTGACAACAGAATTTCACAAAGAGGTAACTCATTATCCACTTGTGCCAATTGGTGT
TTCAACTTTGCTATAGCAATGTACACACCATCAGGATTTAAAAATATTGATTGGAGAACT
TATATTATCTACGGCGTTTTCTGCGTAACCATGGCCGTTCATGTCTTTTTCGGGTTCCCA
GAAACCAGGGGTAAGAGATTGGAAGAGGTTGGACAAATGTGGGAAGAAAATGTTCCGGCT
TGGAGATCAGCTTCATGGACACCAACCATTCCTATTGATCCTGATTCGGAGTTGGCAAGA
AAGTTGAGTATTGAACATAAAGAGACTGGTTCTCAATCTGACGAAAAAGTTCATGATGTT
GATACTCACTCTGCTTAA
>Canorthops2410_famOG0000009 Canorthops2410
ATGCCATCGAAATTAGAACATaccatttcaaattcagctTTGGCAATAAGCCAAAAACTA
GATTCTCTCCCTAAGATTTACAATGTTTACTTCATTGCCAGTATTTCAACTGTCGCAGGT
CTAATGTTTGGTTTTGacatttcttcaatgtcTGCATTTATTGGCACAAATCCATATAGa
cactttttcaactatCCAAGTTCCACTATTCAAGGCTTCATCACCGCTTCCATGGCTTTA
GGTTCATTTTTTGGTTCTATTTTCTCAGCTTCTGTCTCTGAACCATTCGGAAGAAGATTA
TCGCTCTTAATATGTTCATTCTTCTGGGTTATTGGTGCTGCTATTCAATCTTCGTCACAA
AATCGAGCTCAGTTAATCATTGGTAGGATTATTGCTGGTTGGGGTGTTGGATTTGGCTCA
TCAGTAGCACCCATTTACGGTGCTGAAATTTCACCAAGAAATAGAAGAGGTAGTATCAAT
GggttttttcaattgagctTAACCATCGGTATCATGATTATGTTTTACATTTCCTTTGGA
TTAGGCAAAATACATGGCATTGCTAGTTTTAGAATTGCTTGGGGATTACAGATTGTTCCA
GGATTAATTTTGGCATTTGGTTGTTTATTTATCCCGGAATCTCCTCGGTGGTTGGCTAAA
CAAGGAAAATGGGAACAAGCTGAATATATTGTGGCCCAAATTCAAGCAAAGGGAAACACC
GAGGATCCTGAAgtattgattgaaattgctgaAATTAAAGAGCAGTTAGTGGTTGAGGAG
TCTGCCAAGTCAGTCAGTTATGCTACTTTATTTAAGAAAAAGTATTATTTAAGAACTATC
ACTGCTTTGTTTTCCCAAATTTGGCAACAATTGACAGGTATGAATGTGTTGATGTACTAc
attgtttacatttttgaaatggcGGGTTATTCAGGAAATACTAATTTAATTGCCTCCTCA
ATCCAGTATGTGTTGAATGTTGTTTGCTCAATCCCAgctttgatattgtttgaCAAATGG
GGTAGGCGTCCAGTTTTAATTGCTGGTGGAATTTTAATGACTACCTTCCAATTTGGATTG
GCTGGAATATTAGGGGCATATTCAAAACCTTGGACTGATTCTGGAAATGATACAGTTACC
ATCAGAATCCCTGATACTCAAAAAGCGGCCTCAAGAGGGGCAATTGCATGCTCATATTTG
TTTGTATGTTCTTATGCCATGACTTGGGGTGTGGGAATTTGGATTTATTGTTCTGAACTT
TGGGGGGATAATAGAATATCACAAAGAGGTAATTCCTTATCTACAGCAGCCAATTGGATT
ATCAATTTTGCCATTGGAATGTATACACCATCAGGGTTCAAAAACATTAGTTGGAGAACT
TATATTATATATGGGGTATTTTGTGTTGCAATGTCGCTCCATGTTTACTTTGGCTTCCCA
GAAACTAGGAACAAGAGATTGGAGGAGATTGGTCAAATTTGGGCAGAGAAGGTTCCTGCT
TGGAAATCAGCATCTTGGCAGCCTACAATTCCAATTGCTTCCCACTCAGAAATGGGAAGA
AAATTGAGTGTTGAGTATAAGGAAAATGTTGAGGAACAGTCTGAGAAAGTGGAAACTCAC
TCTGCTTGA
>Canorthops2826_famOG0000009 Canorthops2826
ATGTCATACAATCCACTAAGCAACAACGATAATAATCAAGATCCATTTTCTGACCAAAAT
ATATTGTCTATTGAAGAGCCAGCAGCAATACATGCTACTGAACTGTTGATATCCAcacaa
catcatcaacgtGAGCACCAGCACGGGCGCGAGCCATCCAActtcaatgatgatttgaaa
gcgAATACTAGTaagaatttcaaacatAGTGAATTTGGCAGTAGTCTGCTGGAGCATGCC
GAGGAAGAGgacgacgatgatgattacGACAGATTTGACCCTATACAGTTTAAACATTCt
ggagatgatgatgatgatttagaaCGCAGCTCAACTGATTCATTTACTGATGAATTTGGT
AATCATTACGCTAtagatttcaacaataaagCGTATACGCTGAAACTTACATTCAAAGGA
AACAGACTAGTTTATTTTACGTCAGCATTTGTCAGTTTGTTTGTTAGTTTGTTTGGGTAT
GAGCAAGGTGTATGCAGTGGTATTCTTGCCTTTGATACATTTAATGGATTTTTTAATACC
CCAGGTCCAGCAATGATTGGATTtgtgatttcaattttggaaatcgGTGCCATGGTTAGT
TCTATATTAGTTGCCAAGATATCCGATTCCTTTGGTAGAAAGAGAACTATTTTATTGGGC
ACTTTTGTATTTATGATTGGTGGTATATTACAATCGTTTTGTCCCAATATGTTTGTGTTT
GCCTTGGGCAGAGTTTTCAGTGGGATTGGTGTAGGGATACTTTCAACTATTGTTCCATCT
TATCAATGTGAAATTAGTCCTAGTGAAGAAAGAGGTAAATTGGTTTGTGGTGAGTTTACC
GGAAATATCACCGGTTACGCACTTAGTGTTTGGGTTGATTACTTTTGCtattttattcaa
aatgttgGTGATACAAGACAAAAACCTCATTCCTTTTTAGCTCATTTGAGTTGGAGATTA
CCACTATTTATCCAAGTTGTCATTGCgtttgttttgttcattGGTGGgtttttcattgtt
gaaagtcCTCGTTGGTTACTAGACAATGATATGGATCAACAAGGTTTTAATGTCTTGAGT
TTATTATATGATTCTCATCATTCATCAACTAAGCCCAAGAGTGAATTCTTTATGATTAAA
AATTCCATCTTACGTGAACGGAAAATGACTCCGAAATCAGAACGTACTTGGAGACATTTA
TTAAAACATTACAAGAAAAGAGTATTTGTTGCTTGTTCCTCATTGATCTTCGCTCAATTG
AATggaatcaacatcatttcTTACTATGCACCGCTGGTATTTCAAGAAGCAGGCTTTGAC
GATGCTGGTGCATTGTTAATGACGGGAGTCAATGGTATCATATACTTATTATCAACCATT
CCACCTTGGTTCCTTGTAGATAGGTGGGGTAGACGACCAATTTTAATCAGTAGTGGGTTA
GCAATGGGCATTTGTTTGATCTTGGTGTCAGTGTTTATGCTTCTTAATCGATCATATACT
GCATCAGTAGTTGCAGTACTTGTGATTATTTACAATGCATCGTTTGGATTTGGGTTTGGA
CCTATTCCATTTCTTTTATCAGGTGAATCATATCCACTTTCTGTTCGATCAAAGGGTGTT
TCACTTGCTGTGGCTTGCAATTGGTTGAGTAACTTCATTGTTGGTTTATTTGCCCCGATC
TTGCGTCATAATATTAAATGGGCCATGTACTTATTTCCTGCTGGTTCATGTTTTATAAGT
ATTGTATGTGTCATTTTATTTTACCCTGAAACTAAAGGTattgaattggaacaaattgat
gaaatttttgatgaattttattcaattaaTCCATTCAAGCGTGTTGTGGGTAGTTTTGAC
ATGATTttgaggaaaagaaggagaatTAGAGATAAACAAAGTAGACGTTTACATGCAAAG
TATGATAGATTGAATGATGGACAAggacaacaacaaggacaacaacaacgatCAAGAGAC
TATGGTGGtgaggatgatgatacTTTTGAGTTACAAGCTTTGAATGAAATGGATTATGAA
AATCCAGATATATAG
>Canorthops3668_famOG0000009 Canorthops3668
ATGCAACCTCATGAACATATACAAATCAAAGAGTCATTTCTTGTCGGGAAAGCGTTGCTA
AATTTTACTTCAGTGTTTGTTTCCCTTGGTGTGTTTCtatttggatttgaacAAGGTTTA
ATGTCCTCATtaatcaccaacaactaTTTCAAAGTTTATTATCATGATCCAACACCAGCA
GAAATCGGTATCATGATTgcaattcttgaaattggaGCGTTATTTTCGTCATTTGTTGCA
GGAAGAGTAGGTGATTTGGtgggaagaaaaaaaaccaTCCGGTATGGGTCTTTtatcttt
gttgttggtgcttTAATTCAATTCTTATCTCCCAACATCTTAATCTTGAGTGGTGGTAGA
TTAATCGGGGGTGTAGCCATTGGATTCCTTACCACAATTGTCCCCTGTTATCAGTCGGAA
ATCAGTCCACCTACTGATAGAGGTTTCTATGCTTGTGCTGAATTTACGGGGAATATTATT
GGATATGGTGCAAGTATTTGGGTTGATTATGgattttcatttttggaAAGTGATGCCAGT
TGGAGAAGTCCactttttgttcaattttccATGGGCGTATTGCTTTGGTTGGGAACTTTT
GTTATTGTGGAAACACCACGTTGGTTATTGAATCATGACCATGATTTAGAAGGTATGATT
GTTATTGCTGATATGTATGCTGATGGTGACGTTGAAGATGAACATGCAAAAAATGAGTAT
AGAAACATCAAAGAAAGTGTATTGATTGATAGAATTGAAGGTGGAGAAAGATCATATCAA
TATTTATTCAAACGGTATGCCAAAAGGTTATCAGTTGCTTGTTTTGGATTGTTATTTAGT
CAATTAAATGGTATCAACTTGATTTCCTATTATGCACcaatgatttttgaaagtgCAGGT
TGGGTTGGTAGAAAAGCAATTTTTATGACAGGGATCAATGCCATCATTTACATCTTGAGC
ACAATACCGCCATGGTACTTGGTTGACTCGTGGGGTAGAaaaccattgttgatgctggGG
GCATTATTAATGGGTATACCACTTTACTTGGCTGGTTATTCATTATACCTAAACAATGAC
TATACTGCAGCTGTTGTTGTCACATGTATCATCATTGCAAATGCAGCTTTTGGATATTCG
TGGGGTGGTATTGGATGGCTCTTACCTTCGGAAATTTTACCATTACCAGTAAGATCAAAA
GGAGCTGCTATTGCAACGGCCACCAATTGGCTTTCTAATTTCGTGGTTGGGTTAGCATCA
CCAATCTTGTTGGATCAgatcaaatggaaaactTACTTGATCCCAGCTTCATTTTGTATC
TTGTCATTCTTTGCCGTATGGTATTTATTTCCTGAAACTAAAGGGTTATCTTTGGAAGAA
ATGGGATCAGTATTCGATGACAAATCGTCAATTTTCTCCTATCATGCAGCAGGCACCAAT
GGTAACGGAAATGGAGGCAGTAGTAGTAGTCTCAGCATTCATTCAAGTTCCAACTACGGC
TCAACTCAAGAACGAAGATTATCCAATGCTGAATTTGTTACTGATTCAGTACAAACAGCG
GCTTCAATGGCTAGAAATCCAGCAACTATGCGTCCAGAATTGGATGATAATATAATTGCG
GGTGCTAGTAGTACAGCTCATTTATCATCAGGCCCATCGTCGTCCATCAAGCCGGTTAAA
TCGGATGGTACTTCGATTGCATCTATTGATGGATCAGCTAATGCTTCTGATGCCATTata
caagaaattgaaccaCCTGCATTTGAGGATATCTTAATGTTTAAAGTTAAAGAACAATCA
CGACCATTTTTTTTCGTTGAATGGTTTACGGGGTCGAAAAGTAAAAAGaccaatgatgaa
gaaaggAGACTATTACAATAG
>Canorthops5939_famOG0000009 Canorthops5939
ATGGACTCCGACGAAGTTAAAGCAACCGTTTCTGAGAGTGAGCATTCTGAAAAGTCCAAA
CACATTTTAAATGTTGACTTGAACGACTGTGAGGATCCCGACAGAATACATACGTTCATG
GGGTTGTCGGGACTCAAATTGAATTACGCAGTTTCAGTATTTGCTGGTGTTGGATTCTTG
TTATTTGGTTATGATCAAGGGGTTTATGGAAGTTTACTAAGTCTTGATTCATTTGAGAAT
ACTTTCCCTTCAATGAAAGCCAGTGTCAATTCAACATTGCAAGGTGCTGTTATTGCTGTT
TATGAACTAGGATGTGGATTTGCTGCCTTGTCAACTGTTTATCTTGGTGACAAGTTGGGT
AGAATTAAATGTATGTTCTTAGGTTGTGTAATTGTTGTGATTGGCGCTGCGTTGCAAGCT
TCTGCATTTACAGTTACTCATTTGGCTATAGCAAGGGTTTTCACTGGGTTTGGTACCGGC
TATTTGACTGCAACAGTGCCGGTTTGGTCATCAGAAATGAGTAAAGCGAAATCAAGGGGT
AAATTGATCATGATGGAAGGTAGTTTGATCACATTAGGTATTACCATTTCATATTGGGTT
GATTTTGGGTTCTATTTCGTTGACAAGGGTGGTGATCCTAAAGCTATCTCATGGAGGATT
CCTGTTGTGCTTCAAGCCATATTCCCAATATTTTTAATCATGTTTGTTTTTAAATTCCCC
GAGTCTCCACGTTGGTTAATGGCAAAGGGAAGAGTCAGAGAAGCAAGAATTGTTTTCAGT
GCATTGTACAATGTTCCAGAAGGAGATGAAAAGATCACTGACCAATTAACTGAAATTCAA
AGTGCCATCGAATTGGAGAAATCCAGCGACGAGGGTTTTAGTCTCAAGGCATTAACTAGT
CAGGGGCCAACAAGAAACTTTCATCGTTTGAGTTTGGCCTGTTGGTCACAAATAATGCAA
CAAATATCAGGGATCAATCTAATCACATATTATGCTGGAACAATTTTCCAGAATTACATT
CACATGTCGCCGTTCAATGCAAGAATCTTGGCCGCTTGTAATGGTACTGAGTACTTTTTA
GCCTCATTATTTGGTATATTGTTCATTGAAAGAGTTGGAAGGAGAAAATTATTATTCTGG
GGAGCTATTGGCCAATCACTTTCCATGGTAGCTTTAACTGTGGCAGCATGGAAATCTCAG
GTAGCACATGACGCTCAGGGGGGAAACAGTACTCCACCTGGAATCGCCGCTACAGTATTC
CTTTTTGTGTTTAATTCAGTTTTCGGTGTATCGTATCTTGGTGCAACTTGGTTATACCCC
CCTGAAATTTCAGCATTGCAATTGAGAGCTCCAACAGCAGCATTATCAACAGCAAGTAAC
TGGgcattcaatttccttaTTGTAATGATCACGCCAGTTTGTTTCGAAAATATCCAGTAT
TACACGTATACGATATTTGCTGTTATCAATGCCTTGATGGCACCAGCAATTTACTTCTTC
TATCCCGAAACTTCAGGTCGTACTTTGGAGGAAATGgactttattttcaatcaatgtCCT
GTCAAAGAGCCATGGAaagttgttcaaattgaaaagaatacaCCAAGAAGACGTCACGCG
GAAAATGATTTGGAGAAACCAACCGTTGAGCACATTGACAACGTGGATTCAGATGGTATT
CTTAGTAAGTGA
>Canorthops6039_famOG0000009 Canorthops6039
ATGGGtaagattgttgataagATTGATGTGTTGGCCGGTAGGACAACCACCTCCGGAATG
AGAGGTAGAAAATTACGTGTTTTTATCACAGTTACAGCTACCATTGGTTTCTCGCTTTTC
GGTTATGACCAAGGTCTTATGTCTGGTTTGCTTAATGGtgatcaattcaaaaaggaGTTC
CCTCCTGCTGATGGTGATTCAACTATTCAAGGTGCCATTACTGCTTGTTATGAATTGGGC
TGTTTCTTTGGTGCTATTTTCGCTTTGTTAAGAGGTGACTACTTCGGTAGAAAACCACTT
ATGCTTGCCGGTTCgattatcatcattattgGTACTGTTATCTCAACGGCGGCTATCAGA
CCATACTGGCAAACTGGTCAATTCGTTATTGGTAGAGTTGTCACTGGTGTAGGTAATGGG
CTAAACACAGCAACTATCCCAGTTTGGCAATCGGAAATGTCTAGAGCTGAAAACAGAGGT
AAGTTGGTCAACATTGAAGGTGCTGTTGTTGCCTTGGGAACTTGTATTGCTTACTGGATT
GATTTCGGTTTCTCGTATATCAATAGTTCAGTACAATGGAGATTCCCAACTGCTTTCCAA
ATTGTCTTTGCTGGTTTGTTCTTTATTGGTCTTACCAACTTGCCAGAATCTCCACGTTGG
TTGATTGCTCATCACCGTAGAGCTGAAGCTCACGAAGTGTTGGGTTACCTTAATGACTTG
CCAccagatgatgatgctatTATTGCTGAGGGTACCACTATTATCGATGCGGTCAACAGA
TTTGCCGATGCTCAAACTGGAttcaaagatttgttgacTGGTGGTAAGACTCAACATTTC
CAAAGAATGTTGATTggttcatcatcacaatttttccaacaatttaCTGGTTGTAATGCT
GCTATTTACTACTCaacattgttgttttaCCAAACTATTTTTGACTATAGTAAGTACAGA
TtgtcattgattttggGAGGTGTTTTTGCTACAATCTATGCCTTGGCTACCCTTCcatca
ttctttttgattgatactgttggaagaagaaaattatttttcatTGGTGCTATTGGTCAA
GGATGTTCCATGATTATCTCATTTGCATGTTTGGTTGACCCAACCACCGACAATGCCAAA
GGTGCCGCCGTCGGTATTTACTTGTTTATTGTGTTTTTTGCCTTCACTATCTTGCCATTA
CCTTGGATCTACCCACCAGAAGTCAATCCATTGAGAACTAGAACCACAGCCTCCGCCGTT
TCAACTTGTACCAACTGGTTGTGTAACTTCGCCGTTGTTATGTTTACACCAAAGTTCATC
GAAAGATCCAATTGGGGTACTTACTTGTTCTTTGCTTGTTTCAACTTCCTTTTCGTTCCa
gtcatcttctttttctacCCAGAAACCGCTGGTAGATCATTGGAGGAAATTGATATCATC
TTTGCCAAAGCACATGTTGAGGGAAGACAACCATGGAGAGTTGCTGCTACTTTGCCTAAA
TTGTCAttacaagaaattgaagctGAAGGTAACAGCTTGGGCttgtatgatgatgacttC
GAAAAGGATAACTTTGAAACTAAGGAAGATATTAGTGACTCCACCAGTAATAATGGAAAC
GGCGCCAATGGTGGTATGtttgaaaagaattcaGCTGAAGAAGATAACACTGCAGCTGGA
TCTGAAGAAGCTTCAAACAAAGTTTAA
>Canorthops6040_famOG0000009 Canorthops6040
ATGGGTAAATACAGTTGGGCATACGGCTGGTTAGTCAATAGAACGTCAACTGCAGGACTC
AGCGGGAGAAAATTACGTATCGCAGTTACATTTACCGCTACCATTGGGTTTTCCCTTTTT
GGATATGACCAAGGTCTTATGTCTGGTATTATCACCGGTgaacaattcaacaaagatttC
CCACCAACTCTTGATAACAAGACTATTCAAGGTGCAGTTGTTGCATGTTACGAATTGGGA
TGTTTTTTTGGGGCACTTTTCGCTTTGCTTAGAGCTGATagaattggaagaaaacCAATC
ATTATTGTTGGTGcaattattattattattggtACGATCATCTCGGTGACGCCAATGAGA
CCTTATTGGCAAACAGGACAGTTTGTTATTGGTAGAGTTGTAACCGGGGTAGGTAACGGT
ATGAACACAGCTACTATTCCAGTTTGGCAATCGGAAATGTCTAGAGCTGAGAATAGAGGT
AAGTTGGTCAATATTGAAGGTGCAGTTATTGCTATTGGTACATGTATTGCTTATTGGATT
GATTTCGGCTTTTCCTATATTAACAATTCAGCACAATGGAGGTTTCCTACTGCTTTCCAA
GTTGTATTTGCCGCTCTACTTTTAGCTGGCATTATTGTTATGCCAGAATCACCTCGTTGG
TTGATTGCCCATGATCGCAAACCAGAAGCGTATGAAGTATTGGGTTATCTTAACAATTTG
CCacctgatgatgatgccaTTGTTGCTGAAGCTAGTACAATTATCGACGCTGTTAATAGA
TTCACTAGTGCTCAAACTGGGttcaaagatttgttgacaGGAGGAAGAACCCAACATTTC
CAAAGAATGGTTATTGGTGCTTCATcacaatttttccaacaatttaCTGGTTGTAATGCT
GCAATTTACTACTCCACCATCTTGTTCCATGAGACTATTTTCAATGGAGATAAGTATAGG
TTATCGTTGATCTTGGGAGGTGTCTTTGCTACAATCTATGCTTTGGCTACTATCCCTTCA
TTCTTCCTAATTGACACTGTTGGTAGaagaaaattgtttttaGTTGGTGCCATTGGTCAA
GGATGTTCCTTCATCATTTCATTTGCATGCTTAGTTAACCCCACTGAAGAAAATGCTAAA
GGTGCCGCTGTTGGTATCTTTTTATTCATTGTGTTTTTTGCATTCACAATTTTGCCATTA
CCATGGATCTACCCACCAGAAATCAATCCGTTGAGAACCAGAACTACTGCGTCTGCTGTT
TCAACCTGTACTAATTGGATCACCAATTTCGCCGTTGTTATGTTTACACCCGAATTTATC
GAAAGATCCAATTGGGGTACCTACTTGTTCTTTGCTTGTTTCAACTTCCTTTTCGTTCCa
gtcatcttctttttctacCCAGAAACCGCTGGTAGGTCATTGGAGGAAATCGATATCATC
TTTGCCAAAGCCCATANNNNN
>Tetblattae2112_famOG0000009 Tetblattae2112
ATGGagaatattaaagaatcaGAAACGAATTCAGAAAATCaattagaatatattgGTTTT
ATGAATTCTGTAAAACAagttaaaagaaatattgataaattatcatatttGATTCTTCTA
GGTGGTATGATATTAGGTATGGAAATCTCTTCattaactttatttttaaatgaaagtTAT
TTTGTGGAATATTTTGGATCTCTTACGTCATTTAGGCAAGGTTTGTTAACTGCTGCCAGT
CCATTAGGTGGGATCTTTGGATGTATGATGTATGGAATAATTATGAAATCTAAAGGTAGG
ATATGGAGCTTCCGATTTGGTACGACTCTCTGGATTATAGGCAGTATAATTGCTGCTAGT
GTTTGGAATATTTGGATAATTGTCATTGCCCGGTTTCTTAAGGGCATTACTGTGGGTATG
TtttctatattattaactGCATAcattaatgaaatattcCCCATGGAACGAAAGGGAAAA
TCTATAGCAATATTACATTTTGGAACCACggtttcaatttttcttacATATTTGTTATGT
TCagttttcaattttttgaaaaatcattattcaTTTCGAATAGTTTGGATGATTGAATCC
ATTCCAGCtatctttttattaattggtACATTGTGGATGCCCGAATCACCACGTTGGTTA
ACATTACATGGAGAATATGAAAAAGCTATTATGGTTCAAAATCgattaattaaagaatat
aattggaaaaaaattcgtaatttttttgaattaactGATAAATTAGATATCATAACGTTG
TATGGTAAAGAGAGTGAATCATATGGgtataatgaattatttaaacaaGGATGCTGGAAA
CAAATGTTATTATGCATATTACTTcagattttattaaattttagtGGGATGAGtatttta
ttgtattatataCCATATGTTTGTGAAATGATTGGATTAGAAAAcgattttaaaatcttg
gCAGGGTTAGCACCATATTTTGTTAATATGTTATTAGgattattaccattaacATATATT
GAGAATATTGGCCGTAAAGATTTGATATTAGTTGGATCTATCCCATGTTCTATATTTATG
ATATTAATTGGAACCATCATGGGTGTTTGTGGGTATTCAATTGATACTTTAGAGGGCAGT
ACGGgtgttaataataataataattctattaattgGAAAGTTGATTTCCAGACTGggtca
ataatttttgccttatgtttaatattcatatcATTTTTCACATTAACTTTAGCTAATGGG
cctaatatttatattggAGAAATCTTGCCATTAAATGCCAGACCCAAAGGTTtcatatta
aatattttcattggatgggtattaaatttttctattacGTTATTATGtcctttattattt
tgtaaattgaAATGGGGGGTGTTTCTATTATTTGGGATAATTAGTTTAATGATTTcgata
attttatttaaatgtttAATTGAGACTAAAGGATTAGAAATTGGAgagattaataaatta
tttgaaccTAGAACTGGTAGAATTGAGAAGGATGTACAAGATAGTAGTGAAACAAAggaa
tttaattttatatcttCATTGAAATCAAATAGTGGACAAGATGGAACAGGGAAATTGGAT
GAAGAGAAAAGCAATTTCAAGTTtttagatgatgaaaaGGAAATCGAATTAATTACGCCA
ATTACTTTTAGTATTGCTGATGATGAGATTGACTTAGGGCAAGTCGAGCAAGGAATATAA
>Tetblattae2180_famOG0000009 Tetblattae2180
ATGTTCCCCAAGATTTACAACATGTACCTTTGTACGTTTGTTGCATGTATATCTGGGTTC
ATGTACGGGTTTGATGTTGTTTCATTAACCACCATGGTAGATACAAATTCATATGGTAAA
TATTTCGATCACCCGGATTCAACCGGGGAAGGTGGTATTACAGCATCTATTGCTGGTGGA
TCAGCGTTTGGGGCACTGGCGTCACCGTATTTTTCCGATACTTTTGGtagaaaattttca
ttacaTCTGTGCTCATTTTTTTGGATCATTGGATCTGTATTACAATGTGCTGCACAAAAC
CTGCCGATGTTAATTATTGGTAGAATCATATCTGGGTTTGGTATTGGATTTGGTGTTGCA
GCGGCACCGATGTATTCTGCCGAATTATCACCTCCCAATATGAGAGGAACAATTGTAGGG
ATGTTTCAAGTCTCTGTGACGTTGGGtattttaatactttttttcattgGTTACGGATGT
CATTCTATTGAAAGTACTGCTGCGTTTCGAATTGTTTGGGGTATTCAATTGGTACCCGGG
GTTATAAGTGcatgtttaatttttttcataccTGAATCACCACGATGGTTGGCAAGTCAT
AAGAGATGGAATGATGCAACGAATGTTATTATGAAATTGAGTCTGACTCATTCATTATCT
GAAGAACAAACGAATTTACAATTGAACGAATTGAAAGATTACATCTTGGGAGACCGATAC
GGGGCAGTATTTGCATATCgagatttatttaaaagaaaatcgTTAATGAAAACGATTGTG
GGGATGTCAGCACAGACGTGGCAAGCGTTTTGTGGGATCAATGTGATGATGTATTATgtt
gtttatattttccaaatggCCGGGTATCAAGGGTCCTCGATCTTGGTATCTTCCTctatt
gaatatattttaaatttcgCCATGACATTTTGCTcgttatttatatttgacaAGATTGGT
CGAAGAAAGTTATTTCTAACTGGAGGTGTATTCATGTGttgttttttgtttattgaGACG
GGATTATTGGCAGGATATTCGAAACCACTGCCTTATGGATACAATGGTCATGATACGGTG
AGGATATATATACCGAATTCGGAACGGCCTGCCGCACATGCTGCGATTGCTTGTGCGTAT
CTGTTTGTATGTGCGTTTGCACCCACCTGGGGTGTTGGAGTGTGGATCTACTACAGTGAG
ATCTTTAACAACACGGAAAGAGCCAAGGGCACTGCGTTGTCAGTTTCGTGTAATTTCTTT
GCGAATTTCGCCCTGGCGTTGTTTACTCCTGCGAGTTTCCGTAATATCAATTGGAGGACG
TATATTATCTTTGGGGTGTTTTCGTTTGTATTGACGGTACATACCTTTTTAATGTTTCCG
GAGACTAATAGGAAATCATTAGAAGAGATTGATTTGATGTGGGATGCACACATTCCAGCA
TGGAGGACATCGAAATGGAAACCtgataagaataaattGGTTTCGATCAAGTCTAATATG
TTGAGTGACGGAACACAAGAGGAAGAGCAAGAAGGTGATGAATATGAGGAGGATGAGTAT
GGGTTCAAGCATTTGGATTATCCGTACGAACCCGAGGAGATAGATAATCTGACAACGACT
ACGAATTTGAACAGTAACAATTATGGCAACATGATTGGGTTGGATCGAGCCAGTACGATT
GAGCCGTCGATCGAGAGATTTACGTCGAGATCGACGATCAACAACACCAACACGGGGATG
CAATTGTTTCCGTTTCCGATGCCGGAGTCCAAGACGAAAGTTCTTTTCAAGACTCCGACA
AATAATGCGAGTGAATTGATCACTATCCAAGAATCGATGATGGAGCCGCCGTTGAGTCGG
AACATGACGCTGAGTCCGATTTCCTCGGGCGAAGAAGAGGAGGGCCAGGGCCAGGGCCAG
GGCCAGGGCCAAGAGCAAGGACAAGGACAAGGACAAGAACAAGGACAAcaacaagaagaa
gatataGTGGCCCAGCACGAACGGATCTTGTACGATCAAAGCGTGGCACGCCATCATGAG
AATATCAACACCAATACACAACTGATGAACAATATCAACATGCTGATGAGTTTGCAAGAA
GAGCCTGTGGAGGAAGGATTTGAAGAACAATTGGATGGGCGGCTAGAGGGGCTTGCGAAT
TCGCAAGCCAACGAGGAAATCTTGTATCCGAACCCTGTGGCGGAAGACGAAACAGAAGAC
AATACGGTGGGCGAAGATCTTTCGTTGGTCAATCCTGTTGAATTGCAAAACAGCAATTGC
GACATGTCGAGTGATGACGAATCCGTCCATATGGACCACAACACTTCTTTCCCCGTGACG
CCGATTCAAAGCATCAACGACAGTGTATACGAGAATTCGCCTCACAAGAGCGTGTGCACG
TTTTCCAATCCCATATACGAGAGTATTGAAGATATCTTGAATTCTTCCCGAGCTATCGGA
ACTGGCAAAAGTAACGATACTCCCTTCCATGACCATGCGTTTGCCGAAGACCCCATGTTC
AACAATCCGATTTACAATTCGTTCTCGATATCTAACAAACTTCGTTCTTCTACGATAGGA
CCAGGTGACACGCCAGATTCCCACGATTACTTGCTGGGTCTTTCCCAAACCCGTTCCAGC
TCTAGCCATTCTGTCTTGGAGTTTACCgatgatgaaaaagaagataGTCCTGATAAGCAT
ATACCGAACATTACAGCCACTACTACAGCCACTGCTACCACCACTGGCAACACCACCACT
GGCaacaccaccaccaccattCAATCTGATAACCACGACGATAGTGACGTCGACCATCGC
TCGTTCGATTCCCAAGAGGCGCTTGCACATTCGGTAATGACACAATCTGGCCAGATCCCT
GGCAATTTCTCCACACCATCGATTGCCAATCGCCGCCAGCGGCCGTACAGTGACATCAGC
GACGACTGTCTGTTTCCCAATCCGGTGCACAGCAACGAGCCCTAG
>Tetblattae2181_famOG0000009 Tetblattae2181
ATGTTCCCGTATTCTCACGTGCTCGCAGGTAGCGTGCGTTCCGTGTATACAAGATTCCCA
CAGTCTCACAGTCTTTTATTTGCCACTTGTGTGGCATGTCTCACtggttttttatttggG
TTTTCTATAGCTTCGTTGACACCGTTATTACCTACAAACGCTTATCGTCATTATTTCCAT
CATCCAGATTCTACAGCCTCGGGCGGGATCCAAGCTGCCAACTCTGCAGGCGCTGTCTTC
ggatcattattatcaccAAGTGTTTCCGATGCTCTGGGTAGGAAATGTTCACTTCATGTA
AGTTGCATATTATGGTGTATTGGTTGTGGCATTCAATCCGGTAGCACAGGCGTCGCCATG
CTTGTTGTGGGCCGTGTAATAGCCGGTGTTGGCATTGGGTTTGGTGTTGCAGCAGCTCCA
ATGTATTGTGTTGAGTTGGCTCCTCCAAGAGTTCGTGGTACTGTTGTCGGGATCTTCCAA
CTAGCAGTCACTGCAGGCATTCTGGTACTGTTTTTCATTGGTTATGGATGTTCGTTTCTC
CATTCAACAGCAGTATTCCGTGTCACTTGGGCCTTACAGATCGTCCCCGGAATCGCCGCC
TtctttttgattttcttcATCCCGGAATCTCCAAGATGGCTGGCAAGTCATAGACGATGG
GATGACGCGACGCAAATCATTTGTCGGATTGGCGAAACCAGATTGCTACGCAAACGGGAT
AACAGGAAAGAACAGATCTCCATGCAACTAGACGAGTTGAAAGATTATATCTTGACCGAT
CGCTACGCTGCAGTGTTCTCGTACCGTGATCTATTCAAACGCAAGACCATTATGAAAACA
ATCGTCGGATTTTGTTCGCAAATGTGGCAAGCCCTGTGTGGAATCAACATGATCATGTTC
TACGTGACATATATTTTCCAGATGGCCGGCTACAAAGGATCCTCTCTTATCGTTGCCAGT
TCCATCGAAtgtattttgaatttcgTCTTGACCATTCTCGTCCTCTTTGTATTGGATCGG
ATTGGAAGACGTCCCTTGCTTATCGTCGGCGGTATTTTCATGTGCATTTTCATGTTCATC
ATAATGGCATTGCTGGTGTCGTTTTCTGTCCCGGCCCCCGAGGGCGGTTGGGAAGGTAAT
CCAACAATCACAATCTACATCCCAGACCAACACAGCTCGGCGGCTAAAACCGTCATCGCC
ATGTCGTACCTCTTTGTCTGCACTTTCGCCACCACATGGGGTGTCGGAATCTGGATCTAC
TACAACGAGATCTTCAACAACACTGAGCGCGCTAAGGGCACCGCGTTTTCCGTCTGTGGC
AACTGGCTTTGCAATTTCGCCATCGCCCTCTTCATCCCTTCAAGTTTCAAATCCATCACT
TGGAAAACGTATATCATCTTTGGAGTCTTTTGTTTTGTTCTGATAATCCATACTTTTCTC
ATGTTCCCTGAAACCAACAAAAAGACTCTTGAAGAAATAGATTTGATGTGGGACTCTCAC
ATCCCGGCATGGAAGTCCACTCATTGGAAGCCAGAGGTCAAACAAATACAAGATCCCTGC
GAATGCACCACTAAACAGGATTCCCCTACCCCGCCCATTATAGAAAAGCCTCAATCATTA
CATATTGAGAAACCTTTCGAAACTATACCTCATGTTATTTATAACGAACCACCTTTGGCT
TATACTAACACCCAAGATACACCAATTAATGATACACTTCATGACACGTTTAACGACATG
CATATTGCTATTCCTCATGGCTCATTTAACAACTCGCATCTTGCCATATCTCATGACACG
TTCCCCGACATGACCGCTCACGTCTCCCCTCAAGTGTCTTCTAATGATTCACTTCTTGCC
CCTATAACCTCCGCCAACAGAGGCAACATTACTAATGACGCATTTATCCTaagtaatatt
aaaattcaaCAGCTCTCCACTCCTTACTAA
>Metfructic3968_famOG0000009 Metfructic3968
ATGGGTTACGAGGAAAAGCTTGTAGCGCCCGCgttgaaattcaaaaactttcttGACAAG
ACCCCCAATATTCACAATGTCTATGTCATTGCCGCCATCTCCTGTACATCAGGTATGATG
TTTGGATTTGATATCTCGTCGATGTCTGTCTTTGTCGACCAGCAGCCATACTTGAAGATG
TTTGACAACCCTAGTTCAGTGATTCAAGGTTTCATTACCGCGCTGATGAGTTTGGGCTCA
TTTTTCGGCTCGCTCACATCCACGTTCATCTCTGAGCCTTTTGGTCGTCGTGCATCGTTG
TTCATCTGTGGTATTCTTTGGGTGATTGGAGCAGCGGTTCAAAGTTCGTCGCAGAACAGG
GCCCAATTGATTTGTGGGCGTATCATTGCCGGATGGGGAATTGGCTTTGGGTCATCCGTG
GCTCCTGTCTACGGGTCCGAGATGGCTCCGAGAAAGATCAGAGGCACGATTGGTGGAATC
TTCCAGTTTTCCGTTACAGTGGGTATCTTTATCATGTTCTTGATTGGGTACGGATGTTCT
TTCATTCAAGGAAAGGCCTCATTCCGGATCCCCTGGGGTGTGCAAATGATTCCTGGTCTC
ATCCTCTTGATTggtcttttcttcattccTGAATCTCCCCGTTGGTTGGCCAAACAGGGC
TACTGGGAAGACGCCGAAATCATTGTGGCCAATGTGCAGGCCAAGGGTAACCGTAACGAC
GCCAACGTGCAGATTGAAATGTCAGAGATTAAGGATCAATTGATGCTTGACGAGCACTTG
AAGGAGTTTACGTACGCTGACCTTTTCACGAAGAAGTACCGCCAGCGCACGATCACGGCG
ATCTTTGCCCAGATCTGGCAACAGTTGACCGGTATGAATGTGATGATGTACTACATTGTG
TACATTTTCCAGATGGCAGGCTACAGCGGCAACACGAACTTGGTGCCCAGTTTGATCCAG
TACATCATCAACATGGCGGTCACGGTGCCGGCGCTTTTCTGCTTGGATCTCTTGGGCCGT
CGTACCATTTTGCTCGCGGGTGCCGCGTTCATGATGGCGTGGCAATTCGGCGTGGCGGGT
ATTTTGGCCACTTACTCAGAACCGGCATATATTTCTGACACCGTGCGTATCACGATCCCC
GACGACCACAAGTCTGCCGCAAAGGGCGTGATTGCATGCTGCTACTTGTTTGTGTGCTCG
TTTGCGTTTTCGTGGGGTGTCGGCATCTGGGTGTACTGTTCCGAGGTTTGGGGTGACTCC
CAGTCGAGACAAAGAGGCGCTGCTCTTGCGACGTCGGCCAACTGGATCTTCAATTTCGCC
ATTGCCATGTTCACGCCGTCCTCGTTCAAGAATATCACGTGGAAAACGTATATCATCTAC
GCCACGTTCTGTGCGTGCATGTTCATCCacgtgtttttctttttcccagAAACAAAGGGC
AAGCGCTTGGAGGAGATTGGCCAGCTTTGGGACGAAGGAGTCCCAGCATGGAGGTCGGCC
AAGTGGCAGCCAACAGTGCCGCTCGCGTCCGACGCAGAGCTTGCACACAAGATGGATGTT
GCGCACGCGGAGCACGCGGACTTGTTGGCCACGCACTCGCCATCTTCAGACGAGAAGACG
GGCACGGTCTAA
>Metfructic6059_famOG0000009 Metfructic6059
ATGGGTTTGATCGATAGAACCGCACATTTCGGTCTTGAGGGCAGACCCCTCAGACTCATG
GTCACTGTGATTGCCGTGACCGGTTTTTCCCTTTTCGGATATGACCAGGGTTTAATGGCC
GGCATTATTACTGGTGACCAGTTTAACGACGAATTTCCCCCTACTAAAGGCGAGAGCCAC
CATGCCACCGTGATCCAAGGTGCCGTGACTGCCTGTTACGAGTTGGGATGCTTCTTTGGT
GCTTTGTTTGCGCTTTTCCGTGGTGAAGCCTACGGCAGAAAGCCCATGGTTTGGGCCGGA
TCGCTTATCATCATTTTGGGCACTGTCATTTCCGTGTCTAGTTTCAGAGAGCACTGGGGC
TTGGGCCAATTTGTTGTGGGCAGAGTCATAACCGGTATTGGCAATGGTCTCAATACGGCC
ACGATTCCTGTGTGGCAATCTGAGATGTCACGTGCCGAGAACAGAGGCCGTTTGGTTAAC
TTGGAAGGTTCCGTTGTTGCCGTTGGTACGTTTGTTGCCTACTGGTTGGACTTTGGGCTC
TCGTATGTCAACAGTTCCGTGCAATGGCGTTTCCCCGTGGCGTTCCAGATCTTTTTCGCC
GCAATTTTGTTCTTTGGAATCATGAACTTGCCCGAGTCGCCCAGATGGTTGGTGTCGAAG
GACAGAAAGGAGGAGGCCATGTACATTTTGGGTAAGTTGAATGCCGTCCCAGCAGACTCC
GACGAGGTTTATGCCGAAATCACCGTGGTGCAGGAGGCCGTCAACAGATTCTCGAGATCG
CAAGTGGGTTTCAAGGACTTGTTCTCTGGCGGCAAGACGCAGCATTTCCAGAGAATGACC
ATTGGTGCATCAACCCAGTTCTTCCAGCAATTCACCGGTTGCAATGCCGCTATTTACTAT
TCCACTGTTTTGTTCGAAACCACCATTTTCCATGGCCAGAGAAGGTTGTCGTTGGTGCTT
GGCGGTGTTTTCGCCACGATCTACGCTCTTTCCACGATCccctcgtttttcttgattgac
ACTTTTGGCAGAAGAAACTTGTTCTTGCTTGGAGCCATGGGCCAGGCCATTTCCTTTACG
ATCTCGTTTGCGTGTTTGGTCCACCCTACCACCCAGAATGCTAAGGGTGCTGCCGTGGgt
attttcttgtttatTTCCTTTTTCGGATTCACGATCTTGCCCTTGCCATGGATCTACCCT
CCTGAGATCAACCCAATGAGAACCAGAACCGTGGCCACCGCCATTTCCACGTGCACTAAC
TGGATCTGTAACTTCGGTGTGGTGATGTTCACGCCTATTTTCATGAACGCCTCGGCCTGG
GGCGCATACCTTTTCTTCGCCGTGATGAACTACCTCTTTGTGCCGGTCATTTTCTTCTAC
TACCCTGAGACTGCAGGCAGAACATTGGAGGAAATCGACATCATCTTTGCCAAGGCCCAC
GTCGACGGCCGCCAGCCATGGAGAGTCGCCGCCACGTTGCCTAAACTCTCGTTGAAGGAG
GTGCAGGAACACGGTACCCAATTGGGTCTTTACGACAACGATTTCGAGAAGGAAGGTTTC
GACGTCAAGGAAGACGTTTCTTCCAACACTTCTTCGGACAGAGCCGACGAAGGCATCTTG
TCCTCGGGCCAGCAGAACACCCCAGCTGGCGTCTAA
>Metfructic6526_famOG0000009 Metfructic6526
ATGGCAGCTTATGAACAGCTTGATAATGCCGGGAGTTCCGAAGGCTTCGAGGAACACGGA
GCGGACTGGACACAACGACCACTCACACTGCCTTTCACTTCAGATAGTGACGACAGTGAA
ATGGTGACTGGATCATCACATACAATACCCACAGAAAGCACATTGACGCTTGCAACCGAT
AATCGAAACAACCCTTTTGTCGAGCCTATCATGGGACATCCCAATACTGTCCCTGACACA
TCCTCGAAGGACGACGATTTTGCAGACTGGAATATCATGGACCACACAGAGAGCGCCCGC
CTTCGGCAATCATCTGAAATTGCTGGCAGCCACAAAGACAGCTTTGGGAATGCTTACGAT
CATGTTAATTTTAACGCCAGAGCTTATACCAGTAAGCGGAAGTTTAAGGGACAAAGATTG
GTGTATTTCACATCAGCATTTGTATCTTTGTTTGTATCTTTATTCGGTTACGAACAAGGA
GTCTGCTCTGGGATCTTAACTTTTGTTACGTTTCAAGAGTATTTTCGTAACCCCTCGGCT
ACCGAGATTGGTCTCGTGATATCCATTTTAGAGATTGGCGCCATGATTTCGTCTTTACTA
GTCTCACTGATCCTGGAGAATATTGGCCGAAAAAGAACGATACTTTTGGGGACGGTTGTT
TTTATTGTCGGCGGGACACTTCAGACGTTTGCTGCAAATCTTTGGATCTTTGGCATAGGG
CGAGTATTCAGTGGTTTCGGCGTGGGTGTTTTGTCCACCGTAGTTCCACTGTACCAATGC
GAAATCTCCCCAGTTGAAGAAAGAGGTAAACTAGTCTGTGGCGAGTTCACAGGAAACATA
AGCGGATATTTTTTGAGTGTTTGGGTGGACTACTTTTGCTACTTTATTCAGGACGTCGGC
GACGCCAGAGAAAACCCTCACCTGTTCGCAGCAAATCTTTCGTGGCGATTGCCTTTGTTC
ATACAGGTGATTCTAGCTGCATTACTACTAGTGGGAGGAGTTTTTGTTGTGGAAAGTCCA
CGTTGGCTTTTGGACGTTGATGACGATGAACGTGGGTTTCACGTACTTTGTCTCTTATAC
CACGACGATCCAGATGAAGAGAAAGCCGAGAAAGaatttttcttgatcaaaaATTCTATT
TTGAACGAGAGGATAAAAACACCCAAGCGTGAAAGATCATGGAAGCACCTTTTCCGCAAC
TACAGGCTTCGTATATTTATTGCATGCTCGGCCTTGGCTTTCGCACAGCTCAACGGCATC
AACATCATATCATACTATGCACCTATGGTATTCGAGCAAGCTGGCTTTACTGACAGTAAA
GCTCTTTTGATGACGGGTATAAATGCTTTTATTTATCTTCTCAGCACCATTCCGCCTTGG
TTCTTGGTTGATAAATGGGGAAGGAAACCTATTTTGATTAGCGGCGGCCTTTCGATGGGC
ATTTGCTTGTTATCAATCGCGTTCGTCATGTATATCAATGTTGCTTCAACGCCGCTGCTC
GTGGCTTTCTTGGTGATTGTTTATAATGCCTCCTTCGGCTTCAGCTGGGGTCCCGTTGGT
TTCCTTGTGCCCCCCGAGGTGTACCCTTTGGCGGTCAGATCGAAGGGCGTCTCGCTTTCT
ACGGCTTCCAACTGGCTTGCGAACTACATTGTTGGTCAGCTCACACCCGTATTACAGGAG
CGTATAGGCTGGGTCATGTACTTGCTTCCTGCCACAAGCTGCATTATATCTGTCATTACC
GTGATCACCGTATATCCAGAAACAAAAGGCGTCGAGCTTGAGAATATAGACAGATTATTT
GAAGATCACAAGGCAGGGCCTCCTTCAACAAGCTATAGCCAGCTTGCCGCCCAGGAAATG
GAACTTAACGATTTTGATTACGAAATGAGCGCTGTTTCCAAATAG
>Metfructic8541_famOG0000009 Metfructic8541
ATGGGTTACGAGGAAAAGCTTGTAGCGCCCGCgttgaaattcaaaaactttcttGACAAA
ACCCCCAATATTCACAATGTCTACGTCATTGCCGCCATCTCCTGTACATCAGGTATGATG
TTTGGATTTGATATCTCGTCGATGTCTGTCTTTGTCGACCAGCAGCCATACTTGAAGATG
TTTGACAACCCTAGTTCAGTGATTCAAGGTTTCATTACCGCGCTGATGAGTTTGGGCTCA
TTTTTCGGCTCGCTCACATCCACGTTCATCTCTGAGCCTTTTGGTCGTCGTGCATCGTTG
TTCATCTGTGGTATTCTTTGGGTGATTGGAGCAGCGGTTCAAAGTTCGTCGCAGAACAGG
GCCCAATTGATTTGTGGGCGTATCATTGCCGGATGGGGAATTGGCTTTGGGTCATCCGTG
GCTCCTGTCTACGGGTCCGAGATGGCTCCGAGAAAGATCAGAGGCACGATTGGTGGAATC
TTCCAGTTTTCCGTTACAGTGGGTATCTTTATCATGTTCTTGATTGGGTACGGATGTTCT
TTCATTCAAGGAAAGGCCTCATTCCGGATCCCCTGGGGTGTGCAAATGGTTCCCGGGCTC
ATCCTCTTGATTggtcttttcttcattccTGAATCTCCCCGTTGGTTGGCCAAACAGGGC
TACTGGGAAGACGCCGAAATCATTGTGGCCAATGTGCAGGCCAAGGGTAACCGTAACGAC
GCCAACGTGCAGATTGAAATGTCAGAGATTAAGGATCAATTGATGCTTGACGAGCACTTG
AAGGAGTTTACGTACGCTGACCTTTTCACGAAGAAGTACCGCCAGCGCACGATCACGGCG
ATCTTTGCCCAGATCTGGCAACAGTTGACCGGTATGAATGTGATGATGTACTACATTGTG
TACATTTTCCAGATGGCAGGTTACAGCGGCAACACGAACTTGGTGCCCAGTTTGATCCAG
TACATCATCAACATGGCGGTCACGGTGCCGGCGCTTTTCTGCTTGGATCTCTTGGGCCGT
CGTACCATTTTGCTCGCGGGTGCCGCGTTCATGATGGCGTGGCAATTCGGCGTGGCGGGC
ATTTTGGCCACTTACTCAGAACCGGCATATATCTCAGACACTGTGCGTATCACGATCCCT
GACGACCACAAGTCTGCTGCAAAAGGCGTGATTGCATGCTGCTACTTGTTTGTGTGCTCG
TTTGCGTTTTCGTGGGGTGTCGGTATCTGGGTGTACTGTTCCGAGGTTTGGGGTGACTCC
CAGTCGAGACAAAGAGGCGCTGCTCTTGCGACGTCGGCCAACTGGATCTTCAATTTCGCC
ATTGCCATGTTCACGCCGTCCTCATTTAAGAATATCACGTGGAAAACGTATATCATCTAC
GCCACGTTCTGTGCGTGCATGTTCATCCacgtgtttttctttttcccagAAACAAAGGGC
AAGCGTTTGGAGGAGATTGGCCAGCTTTGGGACGAAGGAGTCCCAGCATGGAGGTCGGCC
AAGTGGCAGCCAACAGTGCCGCTCGCGTCCGACGCAGAGCTTGCACACAAGATGGATGTT
GCGCACGCGGAGCACGCGGACTTGTTGGCCACGCACTCGCCATCTTCAGACGAGAAGACG
GGCACGGTCTAA
>Metfructic10183_famOG0000009 Metfructic10183
ATGTCACATCTGCTCCATTCACTGAACAGTCTTCAAGAGCCAGGGTCCACTGGGACAAGC
ACTATTTCAAAGTCATGCAAAAATGACGACGCAATTCCAACATTTTTGGGGTTCAGAGGT
CACTTGCTCGGTCGAGTCATAACAATCATTTGCGGTGTGGGCTTTCTTCTTTTCGGTTAC
GACCAGGGCGTTATGGGGTCCCTTCTTACTTTGAAGCCATTCAATGAGACCTACTCGCAG
ATGGACACCACGCTTCACAAAGATGCAGCCACTTTGCAGGGCGCCGTTATTGCGATATAT
GAAATCGGCTGTTTAGCTGGAGCTTTGTCCACGATATATTTCGGAGACAAGCTCGGACGC
CTCAAAGTCATATTCGCCGGTTGCATTGTTATGATTATTGGAGGAGCTTTGCAAGCAGGC
TCCACAAACGTTCCGTTTTTGGCTGTCGCGCGAGTGATCCTGGGCGTAGGAAATGGGTTT
CTCACCTCCACTGTGCCTTTGTATGCCGCTGAATGTTCGAAAGCGCTGAGCAGAGGCAAA
ACTCTTTGCATACAAGGATGCTTGATTACTTTTGGTATTTGTGTTTCCTACTGGGTTGAT
TTTGCATTTTACTTCACGGAAAGTCATGGCGATGTATCTTTTAGATTTCCCATCGCTTTC
CAGTGTGTTTTCCCGATCATCATGATATTCTTTATCTTCAAGTTGCCTGAATCTCCAAGA
TGGCTTATGGCGCAAGGGCGAGATGGCGAGGCAAGAATTGTTTTTGCGGCGTTATATGAT
CTTCCATGCAATCATCCAATTGTATCGCAGCaaatcgaggaaatcgaggtTAGTCTCAAC
ATGGATGAAAAGAGAAGCCATAGTGCCTGGCTAATGCTCAGACAAGGCAAACTTAGACAT
TTCCAGCGTGTGAACTTGGCAGGATGGGCGCAAGTCATGCAACAAATCTGCGGAATCAAT
TTGATCACTTACTATGCCGGCACCATTTACGAAACATACATCGGCTTGAGCCCCTTTAAT
GCCCGATAG
>Metfructic10439_famOG0000009 Metfructic10439
ATGGGTTTGATCGATAGAACAGCACATTTCGGTCTTGAGGGCAGACCCCTCAGACTCATG
GTCACTGTGATTGCCGTGACCGGTTTTTCCCTTTTCGGATATGACCAGGGTTTAATGGCC
GGTATTATTACTGGTGACCAATTCAACGACGAATTCCCCCCTACTAAAGGCGAGAGCCAC
CATGCCACCGTGATCCAAGGTGCCGTGACTGCCTGTTACGAGTTGGGATGCTTCTTTGGT
GCTTTGTTTGCACTTTTCCGTGGTGAAGCCTACGGCAGAAAGCCCATGGTTTGGGCCGGA
TCGCTTATCATCATTTTGGGCACTGTCATTTCCGTGTCTAGTTTCAGAGAGCACTGGGGC
TTGGGCCAATTTGTTGTGGGCAGAGTCATCACCGGTATTGGCAATGGTCTCAATACGGCC
ACGATTCCTGTGTGGCAATCTGAGATGTCACGTGCCGAGAACAGAGGCCGTTTGGTGAAC
TTGGAAGGTTCCGTTGTTGCCGTCGGCACGTTTGTTGCCTACTGGTTGGACTTTGGGCTC
TCGTACGTGAACAGTTCCGTGCAATGGCGTTTCCCCGTGGCGTTCCAGATCTTTTTCGCC
GCAATTTTGTTCTTTGGAATCATGAACTTGCCCGAGTCGCCCAGATGGTTGGTGTCGAAG
GACAGAAAGGAGGAGGCCATGTACATTTTGGGTAAGTTGAATGCCGTCCCAGCAGACTCC
GACGAGGTTTATGCCGAAGTCACCGTGGTGCAGGAGGCCGTCAACAGATTCTCGAGATCG
CAAGTGGGTTTCAAGGACTTGTTCTCGGGCGGCAAGACGCAGCATTTCCAGAGAATGACA
ATCGGTGCATCGACCCAGTTCTTCCAGCAATTCACCGGTTGCAATGCCGCTATCTACTAT
TCCACTGTTTTGTTCGAAACCACCATTTTCCATGGCCAGAGAAGATTGTCGTTGGTGCTT
GGCGGTGTTTTCGCCACGATCTACGCTCTTTCCACGATCCcttcgtttttcttgattgac
ACGTTCGGCAGAAGAAACTTGTTTTTGCTTGGAGCCATGGGTCAGGCCATTTCCTTTACG
ATCTCGTTTGCCTGCTTGGTCCACCCTACCACCCAGAATGCTAAGGGTGCTGCCGTGGgt
attttcttgtttatCTCCTTTTTCGGACTCACGATCTTGCCCTTGCCATGGATCTACCCT
CCTGAGATCAACCCAATGAGAACCAGAACCGTGGCCACTGCCATTTCCACATGCACAAAC
TGGATCTGTAACTTCGGTGTGGTGATGTTCACGCCTATTTTCATGAACGCCTCGGCCTGG
GGCGCATACCTCTTCTTTGCCGTGATGAACTACCTCTTTGTGCCTGTCATTTTCTTCTAC
TACCCTGAGACTGCAGGCAGAACATTGGAGGAAATCGACATCATCTTTGCCAAGGCCCAT
GTCGACGGCCGCCAGCCATGGAGAGTCGCCGCCACGTTGCCTAAACTCTCGTTGAAGGAG
GTGCAGGAACACGGTACCCAATTGGGTCTTTACGACAACGACTTCGAGAAGGAAGGTTTC
GACGTCAAGGAAGACGTTTCTTCCAACACTTCTTCGGACAGAGCCGACGAAGGCATCTTG
TCCTCGGGCCAGCAGAATACCCCAGCTGGCGTCTAA
>Metfructic11158_famOG0000009 Metfructic11158
ATGCTTGTTGGGAAGCTTCTTCTCAACTTCACCTCAATATTTGTGTCTCTTGGGGTTTTC
TTATTTGGATTCGAACAGGGCTTGATGTCGTCATTGTTGACGAACAAATATTTCAAGAAT
TATTATAACAATCCAAGTCCTGCGGAAATTGGTACCATGATCGCGATTTTAGAGATCGGC
GCATTGTTTTCCTCATTTGAAGCTGGGAAAGTTGGAGACAAGATTGGGCGCCGGCGAACA
ATTCGCTTGGGGTCGTTCATCTTTGTTGTGGGAGGCATTATACAAGCGACCTCTCCGAAT
ATCATAGCTTTAGGGTTGGGCCGCTTGATCGGAGGGATTGCCATAGGATTTCTCACTACC
ATTATTCCCTGTTACCAATCTGAAATCAGCCCACCTTCCGATAGAGGCTTTTATGCGTGT
CTCGAATTCACAGGAAACATTGTCGGATACTCCACAAGTATATGGGTGGATTATGGGTTC
TCCTATTTGGAGAATGACTGGTCCTGGAGGTCTCCCTTAATCATCCAGTGCTTCATGGGA
TTTCTCTTATATGTCGGGAGTTTTGTGATTGTCGAGACGCCTCGTTGGTTGTTGGATCAT
GATCATGACATCGAAGGTATGATTGTCATCAGCGACTTGTATGCTGATGGCATAATCGAA
GATGAGGTTGCTAGATTTGAATATCGCCAGATCAAGGAAAATGTGCTTATTCAGCGCGTT
GAAGGTGGTGAGAGATCCTACTTATACATGTTCTCGCGCTATAAAAAGAGGCTCTCCGTG
GCTTGCTTTTCGCAAATGTTCGCTCAACTAAACGGCATAAACATTGTTTCCTACTATGCC
CCCATGATCTTTGAGAGTGCGGGGTGGATAGGACGCTCGGCTATTTTCATGACAGGAATC
AACTCCTTAGTATATATAGCGAGCACGATACCTCCCTGGTATCTCGTGGATGGCTGGGGG
CGCAAGCCATTGCTTCTCACTGGATCTATTGTGATGGCGATTTCGCTCTTTTGCATAGCA
TACTCGCTATTTTTGGACGATACGTACACACCACAGGTCGTTGTCGTGTTTGTTATCTTA
TTTAATGCCGCGTTTGGAGCCAGTTGGGGCCCTATCCCATGGATGATGAATGAAGTCTTA
CCGAACTCCGTCAGGTCAAAGGGAGCTGCAACGTCGACAGCGAcaaattggcttttcaat
tttcttgttggcGAGATGACACCCATTCTTTTGGATCTCATAAAATGGCGAACGTATCTC
ATCCCGGGTGTCTCTTGCGTGCTCTCCTTTTTCTGTGTccactttctttttcctgaaacA
AAGGGTTTGAGCTTAGAAGACATGGGTTCCATTTTTGATGACTCCTCATCcgtgttttct
tttcactCTGGCTACAATACAGGAAGCGGGGCCTATGGGAGCACGGAGAATACTCCGCGA
AGAGGCGTCGCGCAAGACCACGCCGATGTCTCTTGTGAAACTGGCCAGCCCGCGTATCTC
ACAGCTGCGCAATTGGCTCGGAACCCATCTTCTAGACGGGCGGAAGTGGATGGTCTCATA
ACAGGAGCACAGGTAGTCCCTCAAGTAATTGCTTCAGCAGATAATTTGAAACCTGTCGCC
TCTGACGTATCATCTGTGCATGATGACAGTGCAATCGAGCCGCCTTCCATTGAAGAGata
ttgcatttcaaactCAAGAAAGAGAGAAAGAGTTGGTGGTTCATGTGTAGAGGAAGAAAC
TTTGACTACGAGGAGCTATCACATTAG
>Saccerevis655_famOG0000009 Saccerevis655
ATGAAGGATTTAAAATTATCGAATTTCAAAGGCAAATTTATAAGCAGAACCAGTCACTGG
GGACTTACGGGTAAGAAGTTGCGGTATTTCATCACTATCGCATCTATGACGGGCTTCTCC
CTGTTTGGATACGACCAAGGGTTGATGGCAAGTCTAATTACTGGTAAACAGTTCAACTAT
GAATTTCCAGcaaccaaagaaaatggcGATCATGACAGACACGCAACTGTAGTGCAGGGC
GCTACAACCTCCTGTTATGAATTAGGTTGTTTCGCAGGTTCTCTATTCGTTATGTTCTGC
GGTGAAAGAATTGGTAGAAAACCATTAATCCTGATGGGTTCCGTAATAACCATCATTGGT
GCCGTTATTTCTACATGCGCATTTCGTGGTTACTGGGCATTAGGCCAGTTTATCATCGGA
AGAGTCGTCACCGGTGTTGGAACAGGGTTAAATACATCTACTATTCCCGTTTGGCAATCA
GAAATGTCAAAAGCTGAAAATAGAGGGTTGCTGGTCAATTTAGAAGGTTCCRCAATTGCT
TTTGGCACTATGATTGCTTATTGGATTGATTTTGGGTTTTCTTATACCAACAGTTCTGTT
CAGTGGAGATTCCCCGTGTCAATGCAAATCgtttttgctttcttcctGCTTGCTTTCATG
ATTAAACTACCTGAATCGCCACGTTGGCTGATTTCTCAAAGTCGAACAGAAGAAGCTCGC
TACTTGGTAGGAACACTAGACGACGCGGATCCAAATGATGAGGAAGTTATAACAGAAGTT
GCTATGCTTCACGATGCTGTTAACAGGACCAAACACGAGAAACATTCACTGTCAARTTTG
TTCTCCAGAGGCAGGTCCCAAAATCTTCAGAGGGCTTTGATTGCAGCTTCAACGCAATTT
TTCCAGCAATTTACTGGTTGTAACGCTGCCATATACTACTCTACTGTATTATTCAACAAA
ACAATTAAATTAGACTATAGATTATCAATGATCATAGGTGGGGTGTTCGCAACAATCTAC
GCCTTATCTACTATTggttcattttttctaattgaAAAGCTAGGTAGACGTAAGCTGTTT
TTATTAGGTGCCACAGGTCAAGCAGTTTCATTCACAATTACATTTGCATGCTTggtcaaa
gaaaataaagaaaacgcAAGAGGTGCTGCCGTCGGCTTATTTTTGTTCATTACATTCTTT
GGTTTGTCTTTGCTATCATTACCATGGATATACCCACCAGAAATTGCATCAATGAAAGTT
CGTGCATCAACAAACGCTTTCTCCACATGTACTAATTGGTTGTGTAACTTTGCGGTTGTC
ATGTTCACCCCAATATTTATTGGACAGTCCGGTTGGGGTTGCTACTTATTTTTTGCTGTT
ATGAATTATTTATACATTCCagttatcttctttttctaccCTGAAACCGCCGGAAGAAGT
TTGGAGGAAATCGACATCATCTTTGCTAAAGCATACGAGGATGGCACTCAACCATGGAGA
GTTGCTAACCATTTGCCCAAGTTATCCCTACAAGAAGTCGAAGATCATGCCAATGCATTG
GGCTCTYATGACGacgaaatggaaaaagaggACTTTGGTGAAGATAGAGTAGAAGACACC
TATAACCAAATTAACGGCGATAATTCGTCTAGTTCTTcaaacatcaaaaatgaagataca
gTGAACGATAAAGCAAATTTTGAGGGTTGA
>Saccerevis1542_famOG0000009 Saccerevis1542
ATGccgaaaatcaaaattacaaaaactTATGAAGTTACGAAAATTACGGCGATATTGACA
[truncated: 4,137,275 more chars]
